# Supplementary material for: Genome-wide microRNA profiling of human temporal lobe epilepsy identifies modulators of the immune response
Source: Cell Mol Life Sci. 2012 Apr 26;69(18):3127–45. doi: 10.1007/s00018-012-0992-7 (PMC3428527; doi:10.1007/s00018-012-0992-7)
Supplement: Supplementary file 2 — Supplementary material 2 (XLS 922 kb) [file 18_2012_992_MOESM2_ESM.xls]

## Sheet: Expression matrix
	Probe call rate	0.439655	0.430251	0.434169	0.43652	0.435737	0.430251	0.419279	0.442006	0.434169	0.424765	0.429467	0.346395	0.423981	0.434953	0.429467	0.425549	0.418495	0.445141	0.441223	0.412226	0.437304	0.429467	0.418495	0.428683	0.44279	0.431034	0.423981	0.412226	0.438088	0.423197
		LogMedianRatios
	Patient No ->	11	2	23	24	3	13	4	25	14	5	15	16	17	26	27	6	18	7	28	8	29	9	19	20	30	10	12	1	21	22
	Group ->	mTLE-HS (W0)	Control	mTLE+HS (W4)	mTLE+HS (W4)	Control	mTLE-HS (W0)	Control	mTLE+HS (W4)	mTLE-HS (W0)	Control	mTLE-HS (W0)	mTLE-HS (W0)	mTLE-HS (W0)	mTLE+HS (W4)	mTLE+HS (W4)	Control	mTLE-HS (W0)	Control	mTLE+HS (W4)	Control	mTLE+HS (W4)	Control	mTLE-HS (W0)	mTLE-HS (W0)	mTLE+HS (W4)	Control	mTLE-HS (W0)	Control	mTLE+HS (W4)	mTLE+HS (W2)
Probe Id	Annotation	Slide 1	Slide 2	Slide 3	Slide 4	Slide 5	Slide 6	Slide 7	Slide 8	Slide 9	Slide 10	Slide 11	Slide 12	Slide 13	Slide 14	Slide 15	Slide 16	Slide 17	Slide 18	Slide 19	Slide 20	Slide 21	Slide 22	Slide 23	Slide 24	Slide 25	Slide 26	Slide 27	Slide 28	Slide 29	Slide 30
146011	hsa-let-7a	0.422081	-0.629813	0.630929	0.920151	-0.217605	-0.454918	0.0868454	0.770161	0.546852	0.17276	-0.151071	0.203817	0.652892	0.691799	0.47807	0.271098	0.174844	-0.0747746	0.942619	0.254726	0.744215	0.0891444	0.0539327	0.596171	0.746723	0.0961529	0.425371	-0.361343	0.944299	0.458954
17888	hsa-let-7a*	0.568867	-0.641154	0.74894	0.888637	-0.481922	0.000638766	0.0543627	0.867552	0.647618	-0.222917	-0.414718	NA	0.548924	0.740782	0.58937	0.260579	0.24323	-0.529294	1.04075	0.229319	0.858228	0.132879	0.137692	0.488142	0.798289	-0.201381	0.344778	-0.234049	0.940244	0.412065
42530	hsa-let-7a-2*	-0.342322	-0.553286	-0.22565	-0.48797	0.157747	-0.474172	-0.192575	-0.391511	-0.439898	-0.0158754	-0.190116	-0.388145	-0.449377	-0.437542	-0.248958	0.0567013	-0.481149	0.256731	-0.210625	-0.0923612	-0.23345	-0.305721	-0.310186	-1.01859	-0.284991	0.0940347	-0.296607	-0.24329	-0.285431	-0.508098
17749	hsa-let-7b	-0.0445689	0.105825	0.328839	0.0787157	-0.156956	0.293228	-0.294192	0.0356328	-0.202201	-0.0745824	0.274777	0.074534	-0.169554	-0.130987	0.0543231	-0.0817333	-0.0856418	-0.168093	0.119663	-0.319461	0.13276	-0.0877341	0.146753	-0.164863	-0.381957	0.00714381	-0.0250385	0.0601376	0.0958257	0.0647915
42769	hsa-let-7b*	0.20956	-0.193391	0.571911	0.343457	-0.446912	-0.0226394	-0.165923	0.509421	0.0792468	-0.248387	-0.481099	-0.103953	0.0754466	0.394199	0.305824	-0.0481304	-0.041725	-0.479771	0.745534	-0.22232	0.531787	-0.0308647	-0.0417697	-0.0026767	0.149469	-0.386568	0.0407388	-0.34225	0.47538	-0.0512007
145820	hsa-let-7c	0.192459	-0.436241	0.335652	0.157466	-0.418304	-0.0452752	-0.143598	0.351107	0.120832	-0.288664	-0.0224225	0.328518	-0.0238522	0.286065	0.285378	-0.152026	-0.0199115	-0.524393	0.314076	-0.36426	0.494452	-0.000509935	0.0243819	-0.256132	-0.0661441	-0.140733	0.0390865	-0.168753	0.374051	-0.0273511
42653	hsa-let-7c*	NA	NA	NA	NA	0.402811	NA	NA	NA	NA	NA	NA	NA	NA	NA	NA	NA	NA	0.553016	NA	NA	NA	NA	NA	NA	NA	NA	NA	NA	NA	NA
145968	hsa-let-7d	0.38255	-0.439296	0.353069	0.605353	-0.20698	-0.251994	0.0452606	0.371479	0.236782	0.0410878	-0.411312	0.00905215	0.380832	0.484716	0.26484	0.16016	0.0905594	-0.276696	0.542967	0.1448	0.354476	0.210805	-0.0578413	0.32538	0.464336	-0.0700962	0.257227	-0.267536	0.573292	0.237407
145633	hsa-let-7d*	-0.331438	-0.262993	-0.198969	-0.319978	-0.46297	0.292368	-0.488759	-0.192608	-0.390753	-0.469726	0.728178	-0.14327	-0.162098	-0.180667	-0.217472	-0.498897	-0.185985	-0.388352	-0.112962	-0.546488	-0.176166	-0.0421131	0.140174	-0.49992	-0.222267	-0.52005	-0.147601	-0.0944935	-0.15527	0.0871569
145846	hsa-let-7e	0.317887	0.190905	0.0920485	0.425693	0.346464	-0.319599	0.0630419	0.212062	0.186723	0.368819	0.179482	-0.141626	0.57998	0.337418	0.0690537	0.293272	0.09228	0.602578	0.244715	0.387178	0.204401	0.147793	-0.0787671	0.366839	0.43161	0.397332	0.0844592	0.0176502	0.511744	0.271429
42743	hsa-let-7e*	0.438033	NA	0.394648	0.344874	-0.258878	0.165439	0.117377	0.434678	0.40375	NA	NA	NA	0.364294	0.386762	0.331335	0.0467212	0.329523	-0.403598	0.501572	0.122615	0.460378	0.291206	0.16958	NA	0.37615	0.0180117	0.331029	-0.072251	0.399586	0.182424
17752	hsa-let-7f	0.891304	-0.918818	0.71349	1.28769	-0.301813	-0.848615	0.0737687	1.0951	0.877027	-0.00596941	-0.725867	-0.137783	0.959911	0.979653	0.542156	0.467279	0.0673717	-0.344406	1.16084	0.681917	0.989251	0.310753	-0.0333767	1.11561	1.36095	0.073145	0.641399	-0.555227	1.2355	0.603374
145840	hsa-let-7f-1*	0.0203179	-0.459819	0.247897	0.0690841	-0.424907	0.150996	0.0296414	0.201042	0.0773143	-0.285415	0.142662	-0.101325	0.000718669	-0.0319327	0.0701316	-0.193774	-0.10056	-0.48713	0.287836	-0.199733	0.34647	0.049411	-0.0119794	-0.17193	0.253619	-0.262413	-0.0243472	-0.126285	0.374946	0.118437
42742	hsa-let-7f-2*	0.305332	-0.556681	0.254807	0.446201	-0.584215	-0.241126	-0.158072	0.365518	0.434433	-0.381116	-0.579476	NA	0.289646	0.455216	0.242874	-0.0420903	0.0888882	-0.746568	0.498013	0.0730024	0.378792	-0.060139	-0.0181575	0.255184	0.291466	-0.365162	0.218587	-0.436342	0.338375	0.117681
46438	hsa-let-7g	0.520745	-0.351133	0.408164	0.760463	0.00424445	-0.235728	0.0328241	0.44968	0.547341	0.218463	-0.100073	0.117634	0.566353	0.725048	0.395246	0.490734	0.196726	-0.0239995	0.785605	0.362588	0.473599	0.363014	0.0648933	0.627948	0.690934	0.198316	0.41816	-0.123563	0.735053	0.505205
42778	hsa-let-7g*	-0.194442	-0.76443	0.278493	0.178341	-0.509396	-0.304923	-0.385027	NA	-0.0227827	-0.335752	-0.604675	NA	NA	-0.0260287	NA	-0.178766	-0.218152	-0.550142	0.473196	-0.385392	0.1304	NA	-0.258301	-0.157306	-0.0521991	-0.535387	-0.151414	-0.477535	0.00883296	0.0158509
9938	hsa-let-7i	0.294002	-0.147483	0.201002	0.152568	0.0448271	0.176967	0.1209	-0.0793257	0.0410124	0.0688422	0.275835	0.459518	0.114681	0.276115	0.275315	0.160645	-0.0344833	-0.0906969	0.252473	0.0907085	0.0659908	0.261747	0.144993	0.0575407	0.103215	0.17292	0.267368	-0.0312614	0.347937	0.309778
145746	hsa-let-7i*	0.389895	-0.752133	0.379281	0.487662	-0.285084	-0.449303	-0.0197557	0.474691	0.25004	-0.291493	-0.463498	-0.333103	0.252873	0.55018	0.358497	0.176982	-0.116328	-0.365065	0.750041	0.310611	0.558301	-0.0387382	-0.037648	-0.0437815	0.493081	-0.237179	0.12805	-0.380637	0.764283	0.299473
10916	hsa-miR-1	1.14697	NA	0.550621	0.661461	NA	NA	NA	1.56244	0.774782	NA	NA	NA	0.914816	0.413553	0.584358	1.08239	NA	NA	0.645589	0.41798	NA	0.25585	NA	1.18293	1.21249	0.450865	0.670568	NA	0.736813	0.515284
145943	hsa-miR-100	-0.0680909	-0.575271	0.592495	0.52145	-0.671589	-0.378389	-0.360167	0.398363	-0.089681	-0.36596	-0.877268	-0.527276	-0.0569827	0.103495	0.288444	-0.176187	-0.313268	-0.56183	0.537574	-0.304274	0.572024	-0.24961	-0.323425	-0.0782122	0.546595	-0.55783	0.0702772	-0.348116	0.665286	0.251242
145694	hsa-miR-100*	NA	NA	NA	NA	NA	NA	NA	0.461792	NA	NA	NA	NA	NA	NA	NA	NA	NA	NA	NA	NA	NA	NA	NA	NA	NA	NA	NA	NA	NA	NA
31026	hsa-miR-101	0.431086	-0.392948	0.39079	0.46903	-0.0454652	-0.530481	-0.231555	0.346505	0.277278	-0.120912	-0.35174	-0.124504	0.140557	0.110992	0.123008	0.15989	-0.0438322	-0.161961	0.342376	0.00823368	0.416622	-0.0238031	-0.0441727	0.349819	0.39827	0.0241303	0.216265	0.0303414	0.441195	0.443915
17935	hsa-miR-101*	NA	NA	NA	NA	NA	NA	NA	NA	NA	NA	NA	NA	NA	NA	NA	NA	NA	NA	NA	NA	NA	NA	NA	NA	NA	NA	NA	NA	NA	NA
10919	hsa-miR-103	0.53023	-0.131743	0.112793	0.248098	0.0197123	-0.00382393	-0.0803336	-0.193796	0.367283	0.0922865	0.0190628	0.197322	0.221482	-0.069044	-0.0245308	0.210183	0.203918	-0.224337	0.12012	0.324758	0.0183565	0.350883	0.248945	0.135583	-0.0211192	0.106067	0.364889	-0.104757	-0.0770026	0.196164
146223	hsa-miR-103-2*	0.462347	0.0699205	0.0187537	0.219368	0.180872	-0.316687	-0.0790914	-0.122271	0.330908	0.0553514	0.0786189	-0.0248266	0.331644	0.168741	-0.00863073	0.191787	0.189571	0.202025	0.142389	0.276633	0.102907	0.163548	0.0700389	0.151297	0.092925	0.119807	0.161224	-0.16663	0.163217	0.104027
146033	hsa-miR-103-as	NA	NA	NA	NA	NA	NA	NA	NA	NA	NA	NA	NA	NA	NA	NA	NA	NA	NA	NA	NA	NA	NA	NA	NA	NA	NA	NA	NA	NA	NA
5250	hsa-miR-105	NA	NA	NA	NA	NA	NA	NA	NA	NA	NA	NA	NA	NA	NA	NA	NA	NA	NA	NA	NA	NA	NA	NA	NA	NA	NA	NA	NA	NA	NA
42562	hsa-miR-105*	NA	NA	NA	NA	NA	NA	NA	NA	NA	NA	NA	NA	NA	NA	NA	NA	NA	NA	NA	NA	NA	NA	NA	NA	NA	NA	NA	NA	NA	NA
46801	hsa-miR-106a	0.362861	-0.704734	0.878842	0.952573	-0.302699	-0.46444	-0.0665076	1.06882	0.730776	0.0808772	-0.257054	0.18806	0.722538	0.665741	0.594863	0.18098	0.0422962	-0.323833	0.924719	0.121985	0.841262	0.0492551	0.064675	0.836238	1.01138	-0.312196	0.476505	-0.276208	0.983838	0.675886
42508	hsa-miR-106a*	NA	NA	NA	NA	NA	NA	NA	NA	NA	NA	NA	NA	NA	NA	NA	NA	NA	NA	NA	NA	NA	NA	NA	NA	NA	NA	NA	NA	NA	NA
19582	hsa-miR-106b	0.344001	-0.0651637	0.780937	0.524567	-0.178602	-0.00442935	-0.0958318	0.737622	0.385852	0.0338159	-0.0338711	0.143718	0.295726	0.228906	0.393702	0.0408931	0.078482	-0.288156	0.455125	-0.0763426	0.462539	0.11187	0.110506	0.476377	0.596453	-0.0596221	0.386489	-0.0419111	0.688557	0.491156
17854	hsa-miR-106b*	-0.144084	-0.129099	-0.099939	-0.340999	-0.388236	0.0465638	0.0419186	-0.187313	-0.0725855	-0.316452	-0.339081	-0.230656	-0.404537	-0.331924	-0.260785	-0.331803	-0.206549	-0.523171	-0.156703	-0.424473	-0.164402	0.038149	-0.159101	-0.286649	-0.285349	-0.36786	-0.247499	-0.285996	-0.265935	-0.32578
10923	hsa-miR-107	0.620014	-0.126927	0.0811108	0.233614	0.203199	-0.132353	-0.161676	-0.0878477	0.466593	0.168024	-0.063118	0.190856	0.387635	-0.021271	0.0495524	0.22777	0.195086	-0.126978	0.158249	0.545083	0.155444	0.557026	0.251217	0.0689546	0.0719129	0.162966	0.492879	0.0263557	0.0768212	0.180814
13485	hsa-miR-10a	0.167932	NA	0.487835	0.656804	-0.51766	-0.347904	-0.138558	0.60538	0.149095	-0.35084	-0.656577	NA	0.722413	0.382665	0.313995	-0.0871965	-0.102102	-0.505549	0.597053	-0.0451417	0.491148	-0.189917	-0.186211	0.0551602	0.723816	-0.295571	0.114672	-0.302509	0.804951	0.112187
28019	hsa-miR-10a*	NA	NA	NA	NA	NA	NA	NA	NA	NA	NA	NA	NA	NA	NA	NA	NA	NA	NA	NA	NA	NA	NA	NA	NA	NA	NA	NA	NA	NA	NA
10925	hsa-miR-10b	NA	NA	NA	NA	NA	NA	NA	NA	NA	NA	NA	NA	NA	NA	NA	NA	NA	NA	NA	NA	NA	NA	NA	NA	NA	NA	NA	NA	NA	NA
42969	hsa-miR-10b*	NA	NA	NA	NA	NA	NA	NA	NA	NA	NA	NA	NA	NA	NA	NA	NA	NA	NA	NA	NA	NA	NA	NA	NA	NA	NA	NA	NA	NA	NA
46822	hsa-miR-1178	NA	NA	NA	NA	NA	NA	NA	NA	NA	NA	NA	NA	NA	NA	NA	NA	NA	NA	NA	NA	NA	NA	NA	NA	NA	NA	NA	NA	NA	NA
46735	hsa-miR-1179	NA	NA	NA	NA	NA	NA	NA	NA	NA	NA	NA	NA	NA	NA	NA	NA	NA	NA	NA	NA	NA	NA	NA	NA	NA	NA	NA	NA	NA	NA
42848	hsa-miR-1180	NA	NA	NA	NA	NA	NA	NA	NA	NA	NA	NA	NA	NA	NA	NA	NA	NA	NA	NA	NA	NA	NA	NA	NA	NA	NA	NA	NA	NA	NA
46675	hsa-miR-1181	NA	NA	NA	NA	NA	NA	NA	NA	NA	NA	NA	NA	NA	NA	NA	NA	NA	NA	NA	NA	NA	NA	NA	NA	NA	NA	NA	NA	NA	NA
46738	hsa-miR-1182	NA	NA	NA	NA	NA	NA	NA	NA	NA	NA	NA	NA	NA	NA	NA	NA	NA	NA	NA	NA	NA	NA	NA	NA	NA	NA	NA	NA	NA	NA
46880	hsa-miR-1183	NA	NA	NA	NA	NA	NA	NA	NA	NA	NA	NA	NA	NA	NA	NA	NA	NA	NA	NA	NA	NA	NA	NA	NA	NA	NA	NA	NA	NA	NA
46258	hsa-miR-1184	-0.713411	0.00407138	-0.443837	-0.447783	-0.394386	-0.123898	-0.846368	-1.01045	-1.01084	-0.111563	1.87707	-0.191894	-0.314445	-0.912472	-0.709259	-0.579167	-0.545825	0.0494936	-0.980603	-0.891237	-0.593029	-0.862951	-0.0204229	0.326155	-0.363097	-0.729402	-0.364877	0.212887	-0.7274	-0.10037
46419	hsa-miR-1185	1.13495	NA	0.401087	1.14429	NA	NA	NA	0.552862	1.22209	NA	NA	NA	1.11802	1.00043	0.389033	0.460498	0.452027	NA	0.816053	0.704795	0.666804	0.249807	0.314212	1.28889	1.06598	0.197714	0.715133	NA	0.655618	0.820634
46617	hsa-miR-1197	0.429077	NA	NA	0.658026	NA	NA	NA	NA	NA	NA	NA	NA	0.472836	0.379905	NA	NA	NA	NA	NA	NA	NA	NA	NA	NA	NA	NA	NA	NA	NA	NA
46272	hsa-miR-1200	NA	NA	NA	NA	NA	NA	NA	NA	NA	NA	NA	NA	NA	NA	NA	NA	NA	NA	NA	NA	NA	NA	NA	NA	NA	NA	NA	NA	NA	NA
46712	hsa-miR-1201	0.395828	-0.510936	0.567974	0.261019	-0.470092	-0.156716	0.0372976	0.424368	0.246071	-0.325007	-0.63648	NA	0.0455216	0.00753092	0.245915	-0.0238259	0.0281431	-0.811218	0.360731	-0.192403	0.24252	0.152505	-0.230113	0.0350795	0.369138	-0.254491	0.0742526	-0.261288	0.227933	-0.105933
46832	hsa-miR-1202	NA	NA	NA	NA	NA	NA	NA	NA	NA	NA	NA	NA	NA	NA	NA	NA	NA	NA	NA	NA	NA	NA	NA	NA	NA	NA	NA	NA	NA	NA
46411	hsa-miR-1203	NA	NA	NA	NA	NA	NA	NA	NA	NA	NA	NA	NA	NA	NA	NA	NA	NA	NA	NA	NA	NA	NA	NA	NA	NA	NA	NA	NA	NA	NA
46791	hsa-miR-1204	NA	0.572563	NA	NA	0.268209	NA	NA	NA	NA	NA	NA	NA	NA	NA	NA	NA	NA	0.481601	NA	NA	NA	NA	NA	NA	NA	NA	NA	NA	0.330622	NA
46860	hsa-miR-1205	NA	NA	NA	NA	NA	NA	NA	NA	NA	NA	NA	NA	NA	NA	NA	NA	NA	NA	NA	NA	NA	NA	NA	NA	NA	NA	NA	NA	NA	NA
46779	hsa-miR-1206	NA	NA	NA	NA	NA	NA	NA	NA	NA	NA	NA	NA	NA	NA	NA	NA	NA	NA	NA	NA	NA	NA	NA	NA	NA	NA	NA	NA	NA	NA
46345	hsa-miR-1207-3p	1.6429	NA	1.62536	NA	NA	1.72896	1.52901	1.41135	NA	1.33292	1.35032	1.59067	1.79212	1.8897	1.72085	1.64598	1.74341	NA	1.79962	1.32841	1.54171	1.7766	1.56008	NA	1.63088	NA	1.48852	1.46997	1.67345	NA
46565	hsa-miR-1207-5p	NA	NA	NA	NA	NA	NA	NA	NA	NA	NA	NA	NA	NA	NA	NA	NA	NA	NA	NA	NA	NA	NA	NA	NA	NA	NA	NA	NA	NA	NA
46766	hsa-miR-1208	NA	NA	NA	NA	NA	NA	NA	NA	NA	NA	NA	NA	NA	NA	NA	NA	NA	NA	NA	NA	NA	NA	NA	NA	NA	NA	NA	NA	NA	NA
19583	hsa-miR-122	NA	NA	NA	NA	NA	NA	NA	NA	NA	NA	NA	NA	NA	NA	NA	NA	NA	NA	NA	NA	NA	NA	NA	NA	NA	NA	NA	NA	NA	NA
42551	hsa-miR-122*	NA	NA	NA	NA	NA	NA	NA	NA	NA	NA	NA	NA	NA	NA	NA	NA	NA	NA	NA	NA	NA	NA	NA	NA	NA	NA	NA	NA	NA	NA
46800	hsa-miR-1224-3p	NA	NA	NA	NA	NA	NA	NA	NA	NA	NA	NA	NA	NA	NA	NA	NA	NA	NA	NA	NA	NA	NA	NA	NA	NA	NA	NA	NA	NA	NA
46462	hsa-miR-1224-5p	0.312935	NA	NA	NA	NA	0.27694	NA	NA	NA	NA	NA	NA	0.199213	0.327511	NA	NA	NA	NA	NA	NA	NA	0.426305	NA	NA	NA	NA	NA	NA	NA	NA
46684	hsa-miR-1225-3p	NA	NA	NA	NA	NA	NA	NA	NA	NA	NA	NA	NA	NA	NA	NA	NA	NA	NA	NA	NA	NA	NA	NA	NA	NA	NA	NA	NA	NA	NA
46541	hsa-miR-1225-5p	NA	NA	NA	NA	NA	NA	NA	NA	NA	NA	NA	NA	NA	NA	NA	NA	NA	NA	NA	NA	NA	NA	NA	NA	NA	NA	NA	NA	NA	NA
46309	hsa-miR-1226	NA	-0.045997	0.00829144	NA	0.0579166	NA	NA	NA	NA	0.0944999	NA	NA	NA	NA	NA	NA	NA	0.106196	-0.012648	NA	-0.090299	NA	-0.0124265	-0.274346	-0.288127	-0.00323405	NA	NA	NA	-0.264756
46246	hsa-miR-1226*	NA	NA	NA	NA	NA	NA	NA	NA	NA	NA	NA	NA	NA	NA	NA	NA	NA	NA	NA	NA	NA	NA	NA	NA	NA	NA	NA	NA	NA	NA
46806	hsa-miR-1227	0.606093	NA	0.645201	0.509774	NA	0.593133	0.638353	0.583088	NA	NA	NA	0.707431	0.584461	0.671586	0.696318	NA	0.670901	NA	0.718428	NA	0.580408	0.769561	0.54602	NA	0.73913	NA	0.559565	NA	0.654517	NA
46695	hsa-miR-1228	0.0890181	-0.960032	0.796673	0.515381	-0.591246	-0.247994	-0.329381	0.154435	0.0581497	-0.0436212	-0.670026	0.00612973	0.263501	0.314769	0.309649	0.038804	-0.0376852	-0.500875	1.05859	-0.233866	0.603755	0.0373301	-0.0389585	-0.125335	0.217019	-0.416291	0.187479	-0.480993	0.318585	0.232978
46222	hsa-miR-1228*	NA	NA	NA	NA	NA	NA	NA	NA	NA	NA	NA	NA	NA	NA	NA	NA	NA	NA	NA	NA	NA	NA	NA	NA	NA	NA	NA	NA	NA	NA
46689	hsa-miR-1229	NA	NA	NA	NA	NA	NA	NA	NA	NA	NA	NA	NA	NA	NA	NA	NA	NA	NA	NA	NA	NA	NA	NA	NA	NA	NA	NA	NA	NA	NA
46531	hsa-miR-1231	NA	NA	NA	NA	NA	NA	NA	NA	NA	NA	NA	NA	NA	NA	NA	NA	NA	NA	NA	NA	NA	NA	NA	NA	NA	NA	NA	NA	NA	NA
46326	hsa-miR-1233	NA	NA	NA	NA	NA	NA	NA	NA	NA	NA	NA	NA	NA	NA	NA	NA	NA	NA	NA	NA	NA	NA	NA	NA	NA	NA	NA	NA	NA	NA
46696	hsa-miR-1234	NA	NA	NA	NA	NA	NA	NA	NA	NA	NA	NA	NA	NA	NA	NA	NA	NA	NA	NA	NA	NA	NA	NA	NA	NA	NA	NA	NA	NA	NA
46624	hsa-miR-1236	-0.0679826	0.651007	-0.113343	-0.0899604	0.49874	0.0586979	-0.137013	-0.388794	-0.254531	0.267481	0.971345	0.192202	-0.0795618	-0.309074	-0.116624	0.0545726	-0.130042	0.822378	-0.273292	-0.110534	-0.173661	-0.244352	0.104476	0.323444	-0.0439817	0.1895	-0.0128508	0.121556	-0.122151	-0.0257115
46850	hsa-miR-1237	NA	NA	NA	NA	NA	NA	NA	NA	NA	NA	NA	NA	NA	NA	NA	NA	NA	NA	NA	NA	NA	NA	NA	NA	NA	NA	NA	NA	NA	NA
46690	hsa-miR-1238	NA	NA	NA	NA	NA	NA	NA	NA	NA	NA	NA	NA	NA	NA	NA	NA	NA	NA	NA	NA	NA	NA	NA	NA	NA	NA	NA	NA	NA	NA
14328	hsa-miR-124	0.280629	0.222649	-0.466822	-0.34392	0.351323	0.34098	-0.0922714	-1.09482	0.14034	0.288142	0.563982	0.511963	0.165109	-0.0482455	-0.107473	0.213333	0.220193	-0.0219775	-0.778447	0.148312	-0.541846	0.428667	0.337389	-0.102415	-0.586929	0.34924	0.208731	0.312278	-0.760363	0.158998
42898	hsa-miR-124*	0.0939778	0.0966023	-0.305067	-0.0476849	-0.162512	0.00376701	-0.694765	-0.840433	0.0193255	-0.316234	0.957709	0.0729833	-0.0547966	-0.311608	-0.280777	-0.234261	-0.110236	-0.152173	-0.427837	-0.515263	-0.300796	-0.318444	0.221257	0.249852	-0.289905	-0.49962	0.185111	-0.238631	-0.399233	-0.0266064
46439	hsa-miR-1243	NA	NA	NA	NA	NA	NA	NA	NA	NA	NA	NA	NA	NA	NA	NA	NA	NA	NA	NA	NA	NA	NA	NA	NA	NA	NA	NA	NA	NA	NA
46404	hsa-miR-1244	NA	NA	NA	NA	NA	NA	NA	NA	NA	NA	NA	NA	NA	NA	NA	NA	NA	NA	NA	NA	NA	NA	NA	NA	NA	NA	NA	NA	NA	NA
46321	hsa-miR-1245	NA	NA	NA	NA	NA	NA	NA	NA	NA	NA	NA	NA	NA	NA	NA	NA	NA	NA	NA	NA	NA	NA	NA	NA	NA	NA	NA	NA	NA	NA
46514	hsa-miR-1246	-1.53192	1.20117	-1.12577	-0.982552	0.895192	0.316939	-0.0599245	-1.15953	-1.45003	0.993508	-0.386721	-0.425824	-1.86842	-1.59961	-1.12143	-0.469563	-0.811776	2.318	-1.68502	-1.00712	-1.70748	-0.795091	-0.519228	-1.57853	-1.87606	0.0975325	-1.48467	0.210242	-1.68275	-0.742722
145977	hsa-miR-1247	0.0407988	-0.266731	0.174031	0.15807	-0.236809	-0.0119363	0.274954	0.31793	0.0346193	0.02833	0.502343	-0.0785006	-0.0279143	0.202454	0.285665	-0.137998	-0.0636655	-0.329957	0.325748	-0.0424118	0.285017	0.26679	-0.0707501	-0.232624	0.402512	-0.149366	-0.0773244	-0.170867	0.359807	0.0522987
46427	hsa-miR-1248	0.090234	-0.264352	-0.112552	0.155778	-0.0406422	-0.293777	0.0545768	0.0125676	-0.0717134	0.0902103	-0.724009	NA	-0.0606417	0.120222	-0.0190618	0.0757964	-0.177075	0.809995	-0.0471272	0.142138	-0.240715	0.0227198	-0.354799	0.290484	0.0318357	-0.00849496	-0.313203	-0.387857	0.102646	-0.211001
46210	hsa-miR-1249	1.43686	0.73442	1.18192	1.26058	0.490905	1.29794	1.04966	1.24107	1.2465	0.710858	1.09584	1.14184	1.11004	1.48274	1.21064	1.0193	1.28042	0.29664	1.35288	0.907179	1.30947	1.19951	1.22674	1.29346	1.15482	0.664544	1.12876	0.756008	1.32349	1.162
46214	hsa-miR-1250	NA	NA	NA	NA	NA	NA	NA	NA	NA	NA	NA	NA	NA	NA	NA	NA	NA	NA	NA	NA	NA	NA	NA	NA	NA	NA	NA	NA	NA	NA
46275	hsa-miR-1251	NA	NA	NA	NA	NA	NA	NA	NA	NA	NA	NA	NA	NA	NA	NA	NA	NA	NA	NA	NA	NA	NA	NA	NA	NA	NA	NA	NA	NA	NA
46924	hsa-miR-1252	-0.732281	0.467205	-0.710875	-0.56347	0.43415	0.179028	-0.402824	-1.13479	-0.708758	0.24562	0.766861	NA	-0.436237	-0.892378	-0.685885	-0.305648	-0.655751	0.905977	-0.910988	-0.416775	-0.669139	-0.629066	-0.203051	0.178132	-0.731112	0.171362	-0.452892	-0.0517928	-0.903613	0.0140723
46707	hsa-miR-1253	-1.15335	0.447214	-1.01294	-0.704858	0.304843	-0.355002	-0.555839	-1.1603	-0.993399	-0.0143881	0.488164	NA	NA	-1.25907	-1.04744	-0.316272	-0.938389	0.585007	-1.40881	NA	-1.05817	-0.982191	-0.479426	-0.0707211	-1.06095	-0.0867167	NA	NA	-1.22115	NA
46750	hsa-miR-1254	NA	NA	NA	NA	NA	NA	NA	NA	NA	NA	NA	NA	NA	NA	NA	NA	NA	NA	NA	NA	NA	NA	NA	NA	NA	NA	NA	NA	NA	NA
46380	hsa-miR-1255a	-0.701089	0.957728	-0.600685	-0.587749	1.19209	-0.140007	0.0526856	-0.91517	-0.784528	0.745022	0.0873455	-0.406403	-0.695252	-0.800822	-0.542811	0.228957	-0.438444	1.75853	-0.981262	0.212238	-0.896459	-0.322537	-0.326268	-0.371507	-0.770426	0.76239	-0.426567	0.57593	-0.898497	-0.537741
46402	hsa-miR-1255b	NA	NA	NA	NA	NA	NA	NA	NA	NA	NA	NA	NA	NA	NA	NA	NA	NA	0.99695	NA	NA	NA	NA	NA	NA	NA	NA	NA	NA	NA	NA
46717	hsa-miR-1256	NA	NA	NA	NA	NA	NA	NA	NA	NA	NA	NA	NA	NA	NA	NA	NA	NA	NA	NA	NA	NA	NA	NA	NA	NA	NA	NA	NA	NA	NA
46640	hsa-miR-1257	NA	NA	NA	NA	NA	NA	NA	NA	NA	NA	NA	NA	NA	NA	NA	NA	NA	NA	NA	NA	NA	NA	NA	NA	NA	NA	NA	NA	NA	NA
46869	hsa-miR-1258	NA	NA	NA	NA	NA	NA	0.576382	NA	NA	NA	NA	NA	NA	NA	NA	NA	NA	NA	NA	NA	NA	NA	NA	NA	NA	NA	NA	NA	NA	NA
46923	hsa-miR-1259	0.845196	-0.574473	0.761253	1.28301	-0.134038	-0.514142	0.547585	1.16589	0.810812	-0.0320946	-0.76333	-0.108735	0.891318	1.18455	0.645664	0.44669	0.291833	-0.18463	1.14126	0.435344	0.901206	0.431353	-0.0815463	1.07097	1.3025	-0.0311971	0.410894	-0.444835	1.32005	0.364057
17942	hsa-miR-125a-3p	0.404759	0.181167	0.374108	NA	NA	0.488828	0.348608	NA	0.363038	NA	NA	NA	0.286535	0.354777	0.363994	NA	0.457758	NA	0.350557	NA	0.312906	0.50699	0.439049	NA	0.304891	0.309058	0.353629	NA	0.333741	0.190394
10928	hsa-miR-125a-5p	0.3068	-0.165431	0.16366	0.258633	-0.178237	0.0529068	0.0328272	0.128534	0.13995	-0.105019	-0.180456	0.043602	0.13969	0.162847	0.115207	0.108351	0.0266705	-0.268714	0.069948	0.144028	0.154258	0.215105	0.000511173	0.222197	0.181655	0.0407156	0.165029	-0.0676572	0.152859	0.0802523
30787	hsa-miR-125b	0.128596	-0.270858	0.0493842	0.0737161	-0.27686	0.0607113	-0.0637866	0.0117176	0.0697674	-0.175521	0.246925	0.0581963	0.0220644	0.132776	0.0804162	-0.0731186	0.0118407	-0.323027	-0.014566	-0.191171	0.113372	-0.172912	0.0868546	0.202131	0.0321817	-0.127287	0.0123752	-0.182247	0.114606	0.138834
145838	hsa-miR-125b-1*	-0.28933	-0.660641	-0.0990801	-0.225422	-0.801151	0.881403	-0.34392	-0.0723584	-0.381579	-0.468679	1.23765	NA	-0.0144546	-0.243365	-0.147695	-0.520251	-0.267647	-0.728226	-0.12565	-0.52831	0.122211	-0.158638	0.144439	-0.00130757	-0.0152126	-0.515135	-0.0698144	-0.192793	-0.114311	0.607471
42845	hsa-miR-125b-2*	-0.0245466	-0.400998	-0.107803	-0.218823	0.206855	-0.336539	0.0393941	0.0171788	-0.00887601	0.177726	0.0200579	NA	-0.133678	0.121875	-0.0605778	-0.0189403	-0.152959	0.23203	-0.0651942	-0.0303143	-0.00210375	-0.0776857	-0.173078	-0.46802	-0.325344	0.189882	-0.0922096	0.121725	-0.0650837	-0.172744
4610	hsa-miR-126	0.79715	-0.901634	0.743774	1.52977	-0.0271777	-0.939112	-0.134049	0.921012	0.813045	-0.0357966	-0.618752	-0.186977	0.727529	0.748402	0.597746	0.562246	0.166361	-0.159774	0.718333	0.512138	0.667432	0.210458	-0.225015	0.978919	1.17522	0.147269	0.600075	-0.533916	0.758723	0.463716
33596	hsa-miR-126*	1.0825	-0.999953	1.11517	2.08899	-0.151194	-0.938515	-0.0363759	1.67611	1.36108	-0.0403177	-0.597613	-0.210332	1.27023	1.43172	0.933832	0.894124	0.393286	-0.270395	1.63696	0.797257	1.37113	0.342616	-0.115841	1.599	2.02864	0.117108	0.838394	-0.468089	1.59502	0.816708
145975	hsa-miR-1260	-0.514307	-0.33408	-0.13656	-0.431492	-0.448979	-0.140876	-0.276287	-0.164779	-0.358797	-0.440664	-0.0926171	-0.230185	-0.58368	-0.411204	-0.192182	-0.378845	-0.343246	-0.320916	-0.194454	-0.502983	-0.110226	-0.430112	-0.175955	-1.03279	-0.272444	-0.330721	-0.228018	-0.19895	-0.21431	-0.482419
46248	hsa-miR-1261	-0.625655	0.351895	-0.386623	-0.424864	0.589736	-0.146444	0.129886	-0.518537	-0.779123	0.414591	0.819933	-0.48991	-0.390514	-0.514318	-0.431369	0.247288	-0.613787	0.615307	-0.371892	0.0693997	-0.315662	-0.404626	-0.133582	0.0124881	-0.274007	0.554318	-0.362618	0.428464	-0.495906	0.00573522
46872	hsa-miR-1262	NA	NA	NA	NA	NA	NA	NA	NA	NA	NA	NA	NA	NA	NA	NA	NA	NA	NA	NA	NA	NA	NA	NA	NA	NA	NA	NA	NA	NA	NA
46747	hsa-miR-1263	NA	NA	NA	NA	NA	NA	NA	NA	NA	NA	NA	NA	NA	NA	NA	NA	NA	NA	NA	NA	NA	NA	NA	NA	NA	NA	NA	NA	NA	NA
46732	hsa-miR-1264	0.272967	0.130292	0.388193	-0.00270819	0.173751	0.195971	0.111162	0.14138	0.248992	-0.0575322	0.133926	0.321056	0.0172103	-0.00131071	0.323625	-0.0183608	0.138257	0.146073	0.254511	-0.31421	0.288712	0.309151	0.400559	-0.526326	0.210094	0.146831	0.294434	0.0454165	0.172107	-0.119775
46737	hsa-miR-1265	0.399324	0.167527	0.298443	0.454446	0.0629103	-0.18839	0.544031	0.665967	0.201455	0.133005	-0.483195	0.0782363	0.220893	0.529349	0.47664	0.31577	0.13377	0.0268308	0.663733	0.25725	0.376846	0.513866	-0.0608799	0.244399	0.481657	0.086041	0.000881129	0.0740995	0.665983	-0.100708
46517	hsa-miR-1266	NA	NA	NA	NA	NA	NA	NA	NA	NA	NA	NA	NA	NA	NA	NA	NA	NA	NA	NA	NA	NA	NA	NA	NA	NA	NA	NA	NA	NA	NA
46633	hsa-miR-1267	NA	NA	NA	NA	NA	NA	NA	NA	NA	NA	NA	NA	NA	NA	NA	NA	NA	NA	NA	NA	NA	NA	NA	NA	NA	NA	NA	NA	NA	NA
46558	hsa-miR-1268	NA	NA	NA	NA	NA	NA	NA	NA	NA	NA	NA	NA	NA	NA	NA	NA	NA	NA	NA	NA	NA	NA	NA	NA	NA	NA	NA	NA	NA	NA
46746	hsa-miR-1269	NA	NA	NA	NA	NA	NA	NA	NA	NA	NA	NA	NA	NA	NA	NA	NA	NA	NA	NA	NA	NA	NA	NA	NA	NA	NA	NA	NA	NA	NA
46752	hsa-miR-1270	NA	0.765798	NA	NA	0.636725	NA	0.275249	NA	NA	0.458404	0.155657	NA	NA	NA	NA	0.2721	NA	0.796344	NA	0.162842	NA	NA	NA	NA	NA	0.414099	NA	0.302266	NA	NA
46627	hsa-miR-1271	NA	NA	0.496702	NA	NA	NA	NA	NA	NA	NA	NA	NA	NA	NA	0.486318	NA	NA	NA	0.706084	NA	0.487825	NA	NA	NA	0.394173	NA	0.4367	NA	0.509232	NA
46363	hsa-miR-1272	NA	0.60937	NA	NA	0.726238	NA	NA	NA	NA	0.367261	NA	NA	NA	NA	NA	NA	NA	0.608647	NA	NA	NA	NA	NA	NA	NA	0.454412	NA	NA	NA	NA
46623	hsa-miR-1273	-0.985707	0.887285	-0.691305	-0.622588	0.536002	-0.150854	-0.316193	-1.01074	-0.881567	0.394867	0.353068	-0.458473	-0.668383	-0.967581	-0.858668	-0.391907	-0.497939	1.3994	-1.15894	-0.277839	-0.617983	-0.692527	-0.562828	-0.134665	-0.672148	0.353413	-0.749095	-0.175686	-0.853551	-0.105034
42829	hsa-miR-127-3p	0.532356	0.1676	-0.0984869	0.0325042	-0.0357221	0.444011	-0.0408603	-0.525209	0.432103	-0.204757	0.0750197	0.36287	0.234448	0.118353	-0.0894801	-0.0553713	0.446354	-0.557743	-0.238606	0.120957	-0.22303	0.63124	0.371056	-0.110013	-0.386455	0.130443	0.416514	0.0666844	-0.538069	0.103797
46292	hsa-miR-1274a	-0.0367303	-0.454143	-0.340896	-0.793029	-0.212541	0.0735343	0.0298948	-0.694117	-0.0894666	-0.384481	-0.0051422	0.0120266	-0.242812	-0.638175	-0.207953	-0.374867	-0.044488	-0.538393	-0.40801	-0.287854	-0.621923	0.249266	0.0933666	-0.579121	-0.62732	0.0105231	0.0298524	-0.664587	-0.787936	-0.543437
46328	hsa-miR-1274b	0.0215677	-0.438942	0.300903	-0.0952883	-0.514138	-0.00602916	-1.20001	0.230616	-0.148801	-1.10371	-0.413105	-0.00836805	-0.406427	-0.113941	0.248085	-0.562748	-0.16186	-0.944696	0.281322	-0.509649	0.266534	-0.835783	-0.108328	-0.60465	0.0512438	-0.786425	-0.0360475	-0.558433	0.27836	-0.234309
46620	hsa-miR-1275	-1.60309	-0.753727	-1.52042	-1.4333	-1.57027	1.27539	-1.07551	-1.55839	-1.78659	-1.94711	2.28615	0.567985	-0.411079	-1.85114	-1.82036	-1.74698	0.473169	-1.63139	-2.30658	-2.49371	-1.14993	-1.80993	-0.112443	0.156297	-0.649254	-2.03882	-0.943811	-0.629327	-1.4584	0.34867
42692	hsa-miR-127-5p	0.627062	0.0450037	-0.0632637	0.30234	-0.069328	0.295901	-0.014847	-0.262611	0.410025	-0.386441	-0.0687941	0.26317	0.298815	0.175828	-0.0250698	-0.0379654	0.397206	-0.540066	-0.114119	0.262535	-0.09008	0.422342	0.308486	0.0566228	-0.128712	0.043752	0.541096	-0.0602792	-0.275469	0.115652
46642	hsa-miR-1276	NA	NA	NA	NA	NA	NA	NA	NA	NA	NA	NA	NA	NA	NA	NA	NA	NA	NA	NA	NA	NA	NA	NA	NA	NA	NA	NA	NA	NA	NA
46925	hsa-miR-1277	NA	NA	NA	NA	NA	NA	NA	NA	NA	NA	NA	NA	NA	NA	NA	NA	NA	NA	NA	NA	NA	NA	NA	NA	NA	NA	NA	NA	NA	NA
46361	hsa-miR-1278	NA	NA	NA	NA	NA	NA	NA	NA	NA	NA	NA	NA	NA	NA	NA	NA	NA	NA	NA	NA	NA	NA	NA	NA	NA	NA	NA	NA	NA	NA
45775	hsa-miR-1279	NA	NA	NA	NA	NA	NA	NA	NA	NA	NA	NA	NA	NA	NA	NA	NA	NA	NA	NA	NA	NA	NA	NA	NA	NA	NA	NA	NA	NA	NA
33902	hsa-miR-128	0.34398	-0.536734	0.179133	0.4834	-0.175079	-0.460478	-0.325434	-0.532049	0.135476	-0.355032	-0.061976	-0.153769	0.245937	0.423881	0.198798	-0.178672	0.0809615	-0.704133	0.0638276	-0.0920387	0.0152393	0.376385	-0.0707306	-0.0402459	0.142559	-0.131585	0.0888292	-0.587587	-0.218741	0.0489173
46698	hsa-miR-1280	-0.582644	0.0129109	-0.25342	-0.559634	-0.28387	-0.405787	0.836475	-0.143983	-0.49523	0.428562	-0.448747	-0.413057	-0.72713	-0.436703	-0.251759	-0.161227	-0.480027	0.179672	-0.224292	-0.39044	-0.218676	0.657711	-0.457963	-1.16952	-0.219136	0.454437	-0.449354	0.235284	-0.272685	-0.584491
46634	hsa-miR-1281	0.925101	0.578397	0.604321	0.600858	NA	0.660392	0.701268	0.545399	0.543041	NA	1.05313	0.62742	0.62188	0.920328	0.77333	0.667693	0.756515	0.304297	0.704917	0.685821	0.746019	0.906247	0.860345	0.723582	0.890798	0.487718	0.596592	0.561757	0.851941	0.478831
46368	hsa-miR-1282	NA	NA	NA	NA	NA	NA	NA	NA	NA	NA	NA	NA	NA	NA	NA	NA	NA	NA	NA	NA	NA	NA	NA	NA	NA	NA	NA	NA	NA	NA
46367	hsa-miR-1283	NA	NA	NA	NA	NA	NA	NA	NA	NA	NA	NA	NA	NA	NA	NA	NA	NA	NA	NA	NA	NA	NA	NA	NA	NA	NA	NA	NA	NA	NA
46336	hsa-miR-1284	-0.0486181	0.000476772	-0.175862	-0.151598	0.407757	0.225864	0.0403413	-0.290961	-0.0656034	0.248755	0.411372	NA	0.148935	-0.0425803	-0.0329747	0.0601427	0.0428058	0.749845	-0.135906	0.0207711	-0.180494	0.0101646	0.0678304	-0.155286	-0.283296	0.189569	0.15466	0.205389	-0.176432	0.0993398
145981	hsa-miR-1285	0.449331	0.66315	-0.49284	-0.385202	0.35202	0.0556904	0.23271	-0.634057	0.374008	0.340001	-0.0983861	-0.298054	0.122661	-0.450127	-0.369585	-0.300827	0.386057	1.06957	-0.57386	0.500926	-0.581914	0.125605	0.121024	0.3461	-0.359894	0.361624	0.228018	-0.0275193	-0.438172	-0.0141374
46295	hsa-miR-1286	NA	NA	NA	NA	NA	NA	NA	NA	NA	NA	NA	NA	NA	NA	NA	NA	NA	NA	NA	NA	NA	NA	NA	NA	NA	NA	NA	NA	NA	NA
46440	hsa-miR-1287	NA	NA	NA	NA	NA	NA	NA	NA	NA	NA	NA	NA	NA	NA	NA	NA	NA	NA	NA	NA	NA	NA	NA	NA	NA	NA	NA	NA	NA	NA
46606	hsa-miR-1288	NA	NA	NA	NA	NA	NA	NA	NA	NA	NA	NA	NA	NA	NA	NA	NA	NA	NA	NA	NA	NA	NA	NA	NA	NA	NA	NA	NA	NA	NA
46340	hsa-miR-1289	NA	NA	NA	NA	NA	NA	NA	NA	NA	NA	NA	NA	NA	NA	NA	NA	NA	NA	NA	NA	NA	NA	NA	NA	NA	NA	NA	NA	NA	NA
42571	hsa-miR-129*	0.490329	-0.887912	0.757241	1.1206	-0.263722	-0.218851	0.447381	0.381132	0.248691	-0.45432	0.159355	0.688548	0.849918	1.08579	0.464616	-0.0281749	0.588441	-0.712233	0.528538	0.0844469	0.793457	0.0943355	0.127979	0.162296	0.685723	-0.0920079	0.0602373	-0.714706	0.361345	0.511529
46921	hsa-miR-1290	-1.92879	1.551	-1.41821	-1.17962	0.884568	0.312865	-0.101658	-1.18273	-1.85529	0.917428	-0.580321	-0.450593	-2.07419	-2.14303	-1.58009	-0.689537	-1.05597	2.40413	-2.30638	-1.15246	-1.88123	-0.89876	-0.793191	-1.87554	-2.27877	0.105806	-1.77334	0.268682	-2.06033	-0.639189
46281	hsa-miR-1291	NA	NA	NA	NA	NA	NA	NA	NA	NA	NA	NA	NA	NA	NA	NA	NA	NA	NA	NA	NA	NA	NA	NA	NA	NA	NA	NA	NA	NA	NA
45936	hsa-miR-1292	NA	NA	NA	NA	NA	NA	NA	NA	NA	NA	NA	NA	NA	NA	NA	NA	NA	NA	NA	NA	NA	NA	NA	NA	NA	NA	NA	NA	NA	NA
46416	hsa-miR-1293	NA	NA	NA	NA	NA	NA	NA	0.626617	NA	NA	NA	NA	NA	NA	NA	NA	NA	NA	NA	NA	NA	NA	NA	NA	NA	NA	NA	NA	NA	NA
145970	hsa-miR-129-3p	0.353185	-0.963537	0.857115	1.29502	-0.617392	-0.0795211	0.347323	0.772861	0.197768	-0.871842	-0.0724115	0.580774	0.945217	1.29279	0.531563	-0.357909	0.598746	-1.3167	0.710184	-0.252711	0.947109	-0.0511026	-0.0469955	0.207172	0.733262	-0.414989	-0.139027	-0.90126	0.509951	0.464317
46661	hsa-miR-1294	0.165765	-0.415226	0.661844	0.534642	-0.39966	0.0934546	-0.0987592	0.274871	0.187066	-0.0821521	-0.372366	NA	0.317766	0.321127	0.261625	0.117942	0.155511	-0.34283	0.833308	-0.1745	0.497723	0.180742	0.0216068	0.185054	0.265001	-0.235765	0.194614	-0.259772	0.287305	0.248375
46741	hsa-miR-1295	NA	NA	NA	NA	NA	NA	NA	NA	NA	NA	NA	NA	NA	NA	NA	NA	NA	NA	NA	NA	NA	NA	NA	NA	NA	NA	NA	NA	NA	NA
42467	hsa-miR-129-5p	-0.43097	0.253695	0.122474	0.104302	0.230815	0.0567023	0.103517	-0.568095	-0.700911	-0.088931	0.697041	0.251381	-0.243196	-0.208941	-0.244451	-0.335558	-0.11081	0.321464	-0.459074	-0.483672	-0.170141	-0.49214	-0.222714	-0.301907	-0.34709	0.124446	-0.426909	0.232282	-0.730777	-0.20825
42710	hsa-miR-1296	NA	NA	NA	NA	NA	NA	NA	NA	NA	NA	NA	NA	NA	NA	NA	NA	NA	NA	NA	NA	NA	0.300764	NA	NA	NA	NA	NA	NA	NA	NA
46944	hsa-miR-1297	0.810788	-1.12389	1.13195	1.85205	-0.383704	-1.21999	-0.303923	1.84375	1.00808	-0.154563	-1.03165	-0.363864	1.08211	1.43756	0.896962	0.619388	-0.160558	-0.257387	1.75849	0.571949	1.51674	-0.134063	-0.276713	1.42308	1.91232	-0.152289	0.645604	-0.780663	1.95707	0.868015
46381	hsa-miR-1298	-1.0859	0.80707	-0.678174	-0.880071	1.12919	-0.963479	-0.779476	-1.2648	-1.33393	0.458632	-0.325428	-0.725424	-1.14786	-0.776132	-0.800632	-0.254082	-0.984259	1.85165	-0.670526	-0.118534	-0.904339	-0.713616	-0.798726	-1.17912	-0.854499	-0.13615	-0.976201	0.0308893	-0.645287	-0.903864
46788	hsa-miR-1299	-0.400815	0.913181	-0.194307	-0.302167	0.805598	0.204239	0.30565	-0.470068	-0.499216	0.476008	0.217441	0.0259165	-0.518453	-0.482383	-0.331375	0.0467035	-0.171482	1.28227	-0.431259	0.0404654	-0.493484	-0.00980703	-0.158549	-0.114926	-0.370864	0.56213	-0.408857	0.277861	-0.529438	-0.263999
46215	hsa-miR-1301	0.457449	0.131136	0.163941	0.171989	-0.00518958	0.479644	0.121254	0.0877553	0.361217	-0.0194823	0.105271	0.256698	0.152625	0.447378	0.203306	-0.0968907	0.399283	-0.451305	0.252209	0.0620261	0.263563	0.575523	0.26269	-0.062925	0.0147558	-0.103987	0.157606	0.150774	0.10849	-0.0213182
46796	hsa-miR-1302	NA	NA	NA	NA	NA	NA	NA	NA	NA	NA	NA	NA	NA	NA	NA	NA	NA	NA	NA	NA	NA	NA	NA	NA	NA	NA	NA	NA	NA	NA
46625	hsa-miR-1303	NA	NA	NA	NA	NA	NA	NA	NA	NA	NA	NA	NA	NA	NA	NA	NA	NA	NA	NA	NA	NA	NA	NA	NA	NA	NA	NA	NA	NA	NA
46479	hsa-miR-1304	-1.06817	1.11166	-0.753386	-0.709368	1.16069	-0.348733	-0.381076	-1.20794	-1.03331	0.84002	0.340599	-0.646903	-0.837042	-1.09528	-0.924956	0.036633	-0.545831	1.82991	-1.20948	0.0281344	-0.83711	-0.527199	-0.589617	-0.485967	-0.883375	0.826891	-0.842492	0.343042	-1.01742	-0.361816
46501	hsa-miR-1305	NA	NA	NA	NA	NA	NA	NA	NA	NA	NA	NA	NA	NA	NA	NA	NA	NA	NA	NA	NA	NA	NA	NA	NA	NA	NA	NA	NA	NA	NA
46223	hsa-miR-1306	NA	NA	NA	NA	NA	NA	NA	NA	NA	NA	NA	NA	NA	NA	NA	NA	NA	NA	NA	NA	NA	NA	NA	NA	NA	NA	NA	NA	NA	NA
42681	hsa-miR-1307	0.30049	-0.191805	NA	NA	NA	0.270995	NA	NA	NA	NA	0.0271662	NA	0.0565729	0.0907223	NA	-0.187528	0.226908	-0.648365	0.00524251	NA	NA	0.253377	0.241832	NA	NA	NA	0.161359	NA	NA	NA
46739	hsa-miR-1308	-0.0422454	0.261608	-0.489135	0.361106	0.0196127	0.198155	0.141048	-0.864167	-0.126595	-0.245445	0.368934	0.131812	0.277734	-0.841075	-0.0313838	0.318964	-0.00461804	0.130412	-0.582516	0.0761791	-0.546604	0.10161	0.34123	0.531294	-0.0500258	-0.128881	0.269461	-0.181772	-0.640385	-0.0223706
10138	hsa-miR-130a	0.470027	-0.302437	0.691525	0.585691	-0.0352724	-0.365343	-0.22508	0.771734	0.489872	-0.253849	-0.522776	0.0234414	0.189017	0.273283	0.478458	0.198593	-0.0691224	-0.438316	0.400369	0.21137	0.534259	0.360422	0.0524068	0.403158	0.86524	-0.0390702	0.563803	-0.0300506	0.838617	0.134162
42718	hsa-miR-130a*	NA	NA	NA	NA	NA	NA	NA	NA	NA	NA	NA	NA	NA	NA	NA	NA	NA	NA	NA	NA	NA	NA	NA	NA	NA	NA	NA	NA	NA	NA
10936	hsa-miR-130b	0.00964006	0.320719	0.196322	-0.0689229	0.321326	0.229231	-0.0343107	0.027293	0.0430287	0.12754	0.279284	0.0952202	-0.00655382	0.149269	0.00112215	0.0189037	0.0952519	0.247671	0.111562	-0.018646	0.0707436	0.148009	0.13662	-0.0661209	0.14871	0.0127162	0.123407	0.375013	0.19166	0.180347
42787	hsa-miR-130b*	NA	NA	NA	NA	NA	NA	NA	NA	NA	NA	NA	NA	NA	NA	NA	NA	NA	0.563325	NA	NA	NA	NA	NA	NA	NA	NA	NA	NA	NA	NA
10937	hsa-miR-132	0.627075	0.117953	0.648365	0.631554	-0.348994	0.561817	0.75418	-0.104496	0.636777	-0.400573	-0.168202	0.118574	0.162424	0.264491	0.135028	0.0436926	0.312187	-0.798033	0.243506	0.2017	0.127228	0.786962	0.219107	0.141512	0.375182	-0.0789554	0.552623	-0.532918	-0.0422137	-0.0371642
145634	hsa-miR-132*	0.790489	-0.282169	0.756004	0.881138	-0.425393	0.106926	0.530387	-0.0482571	0.847328	-0.460382	-0.358644	0.0284611	0.305112	0.431589	0.24226	0.105667	0.38564	-0.686289	0.450947	0.280152	0.0829113	0.699369	0.149676	0.446279	0.655608	-0.110486	0.552851	-0.605007	0.382881	0.0660261
46866	hsa-miR-1321	-0.294278	0.52727	-0.314492	-0.280867	0.673918	-0.00795917	0.0214363	-0.650487	-0.316828	0.393474	0.495347	-0.171252	-0.474472	-0.485523	-0.274451	0.012041	-0.13725	1.12995	-0.531684	-0.0142415	-0.518407	-0.0836655	-0.0904927	-0.0513152	-0.43757	0.464545	-0.28604	0.260514	-0.569528	-0.287607
46408	hsa-miR-1322	NA	NA	NA	NA	NA	NA	NA	NA	NA	NA	NA	NA	NA	NA	NA	NA	NA	NA	NA	NA	NA	NA	NA	NA	NA	NA	NA	NA	NA	NA
46614	hsa-miR-1323	NA	NA	NA	NA	NA	NA	NA	NA	NA	NA	NA	NA	NA	NA	NA	NA	NA	NA	NA	NA	NA	NA	NA	NA	NA	NA	NA	NA	NA	NA
46647	hsa-miR-1324	NA	NA	NA	NA	NA	NA	NA	NA	NA	NA	NA	NA	NA	NA	NA	NA	NA	NA	NA	NA	NA	NA	NA	NA	NA	NA	NA	NA	NA	NA
146137	hsa-miR-133a	NA	NA	NA	NA	NA	NA	NA	NA	NA	NA	NA	NA	NA	NA	NA	0.337476	NA	NA	NA	NA	NA	NA	NA	NA	NA	NA	NA	NA	NA	NA
146160	hsa-miR-133b	0.471443	-0.311356	0.264255	-0.106268	-0.322625	-0.103918	-0.167655	0.500355	0.169243	-0.281999	-0.00413189	0.0389056	0.167798	-0.173696	0.288426	0.669597	-0.229421	-0.561944	0.0568495	-0.145551	-0.352154	0.166744	0.117355	-0.0280456	0.094517	0.306445	0.254527	-0.0385694	-0.111103	0.024358
42942	hsa-miR-134	0.119287	NA	-0.338006	-0.0539735	-0.310202	0.0735959	-0.115767	-0.614252	0.165884	-0.436325	-0.384492	NA	NA	NA	NA	-0.38644	NA	NA	-0.419163	NA	NA	0.150784	NA	NA	NA	-0.398127	NA	NA	NA	NA
42839	hsa-miR-135a	0.729131	-0.418982	1.502	1.05525	-0.61457	-1.22849	-0.239134	1.80116	0.773779	-0.787326	-0.913924	-0.774461	0.407759	0.701421	1.00674	0.459609	-0.296302	-0.401292	1.04765	0.113517	1.35141	-0.405609	0.151192	0.56302	1.21002	-0.0872064	0.183292	-0.0327169	1.78189	0.167812
42609	hsa-miR-135a*	NA	NA	NA	NA	NA	NA	NA	NA	NA	NA	NA	NA	NA	NA	NA	NA	NA	NA	NA	NA	NA	NA	NA	NA	NA	NA	0.423899	NA	NA	NA
145914	hsa-miR-135b	NA	NA	NA	NA	NA	NA	NA	NA	NA	NA	NA	NA	NA	NA	NA	NA	NA	NA	NA	NA	NA	NA	NA	NA	NA	NA	NA	NA	NA	NA
42615	hsa-miR-135b*	NA	NA	NA	NA	NA	NA	NA	NA	NA	NA	NA	NA	NA	NA	NA	NA	NA	NA	NA	NA	NA	NA	NA	NA	NA	NA	NA	NA	NA	NA
145760	hsa-miR-136	0.0928864	-0.10104	-0.372409	-0.254552	-0.340032	0.0633285	-0.62067	-1.03224	-0.181146	-0.747588	0.0250428	-0.0729168	-0.425345	-0.666656	-0.679333	-0.446502	-0.134683	-0.751918	-0.643328	-0.389205	-0.452261	-0.0378348	-0.0466611	-0.765614	-0.643434	-0.0360654	-0.146376	-0.316029	-1.01074	-0.454004
42512	hsa-miR-136*	0.643814	-0.297444	0.176131	0.441383	-0.0755788	-0.237506	-0.230223	-0.255496	0.545837	-0.352609	-0.231064	0.119515	0.353089	0.213409	-0.0770402	0.0302203	0.284056	-0.594083	0.122177	0.214692	0.0549159	0.40648	0.253923	0.0890948	0.0752338	0.151638	0.465585	-0.294752	-0.232353	0.00416663
145749	hsa-miR-137	1.46518	-1.04352	-0.141202	0.711449	0.0154269	-1.41994	0.0248691	0.427922	1.39346	0.175422	-0.292094	-0.166314	1.24049	1.19345	0.163623	0.499606	0.512408	-0.075991	0.257095	1.16653	0.530208	0.538844	0.397857	1.18101	0.523451	0.341118	0.94129	-0.628452	0.581643	1.01552
13140	hsa-miR-138	0.76162	0.390666	-0.639388	-0.474518	0.175924	0.695943	0.185282	-1.06643	0.545793	0.173751	0.394646	0.513244	0.295105	-0.307472	-0.29182	0.2077	0.62738	-0.157491	-0.807824	0.509346	-0.741007	0.714003	0.622198	0.141619	-0.600795	0.393671	0.560575	0.353364	-0.783987	0.208558
42872	hsa-miR-138-1*	0.376853	-0.153284	-0.00996523	0.181758	-0.022795	-0.174106	-0.159253	-0.0991154	0.0734499	-0.16553	-0.353062	-0.0153418	0.0951003	0.150491	-0.0409953	-0.0332243	-0.0473588	0.123597	-0.0101541	0.250088	-0.0445333	-0.0468885	-0.124297	0.362655	0.147968	-0.048024	0.0976438	-0.251534	-0.0639442	-0.188179
42454	hsa-miR-138-2*	0.643525	0.0266945	-0.0437467	-0.11019	-0.222529	0.3417	-0.28224	-0.0854036	0.617231	-0.239	-0.0987116	0.368479	0.424577	-0.0781948	-0.142305	0.111033	0.373023	-0.57399	0.00616605	0.298334	-0.180722	0.399956	0.448652	0.117344	-0.162549	0.148161	0.41917	-0.0892997	-0.0146358	-0.094132
42451	hsa-miR-139-3p	0.489666	NA	NA	NA	NA	NA	NA	NA	NA	NA	NA	NA	NA	NA	NA	NA	NA	NA	NA	NA	NA	0.580396	NA	NA	NA	NA	NA	NA	NA	NA
145677	hsa-miR-139-5p	0.70409	0.211697	-0.788069	-0.404617	-0.00604499	0.588584	-0.101515	-0.834279	0.456047	-0.0586253	0.30574	0.376007	0.0116009	-0.189384	-0.382455	-0.0897844	0.299231	-0.427183	-0.58201	0.298122	-0.305598	0.758787	0.525933	0.261561	-0.539416	-0.0620535	0.314273	0.226804	-0.845905	0.0951484
42630	hsa-miR-140-3p	0.384151	-0.196041	0.453774	0.349141	-0.154596	0.0751002	0.00628765	0.372358	0.0884881	-0.0958134	-0.325335	0.00510664	0.0250353	0.231247	0.279352	0.0236157	-0.0228313	-0.405835	0.298918	-0.138047	0.3148	0.265441	-0.080212	0.151179	0.374107	-0.162391	0.27655	0.188299	0.287514	0.185985
4700	hsa-miR-140-5p	0.667342	-0.747395	0.783806	0.673319	-0.339924	-0.721395	-0.0872917	1.00804	0.590724	-0.105503	-0.570549	-0.329263	0.418618	0.521351	0.437084	0.276093	-0.0777469	-0.585015	0.916012	-0.132375	0.72922	0.0411575	-0.0431225	0.450205	0.691977	-0.208464	0.342355	-0.444612	0.861652	0.501419
10946	hsa-miR-141	NA	NA	NA	NA	NA	NA	NA	NA	NA	NA	NA	NA	NA	NA	NA	NA	NA	NA	NA	NA	NA	NA	NA	NA	NA	NA	NA	NA	NA	NA
145972	hsa-miR-141*	-0.492369	0.520785	-0.213482	-0.617918	1.24625	-0.285561	-0.453915	-0.988075	-0.465634	0.924403	-0.661532	-0.26669	-0.258312	-0.55197	-0.091504	0.502347	-0.231976	1.06916	-0.360641	1.0434	-0.754179	0.385599	-0.535912	-0.657373	-0.988033	0.444207	-0.408282	0.590511	-0.850633	-0.495236
10947	hsa-miR-142-3p	0.636786	-0.889291	1.11711	0.943454	-0.703388	-0.716381	0.62279	1.51354	0.830486	-0.0626514	-0.088722	0.313895	0.621782	0.481627	0.138223	0.25783	-0.045148	-0.499054	0.631957	0.00802534	0.897178	-0.741368	-0.0898162	1.19011	1.51622	-0.384013	0.2658	-0.335944	1.4879	0.364997
145798	hsa-miR-142-5p	0.253252	-0.498396	0.803829	0.153506	-0.633881	0.119558	0.714105	0.95843	0.464454	-0.103391	0.0682193	0.388311	-0.0681044	0.0100269	0.00762523	-0.0430051	-0.0778154	-0.634739	0.0278685	-0.447442	0.353916	-0.721255	-0.077416	0.277973	0.656799	-0.49186	0.0358978	-0.0104943	0.981995	-0.0204976
13177	hsa-miR-143	0.547419	-0.575164	0.519732	0.844385	0.0447186	-0.205207	-0.0695408	1.74766	0.404326	-0.329067	-0.430721	0.0798152	-0.0247458	0.143693	0.186124	0.542248	-0.127969	-0.334691	0.08954	0.244522	0.100053	0.172828	-0.527383	1.04458	1.28987	-0.217749	0.463518	0.403312	0.657058	-0.0109764
46467	hsa-miR-143*	NA	NA	NA	NA	NA	NA	NA	NA	NA	NA	NA	NA	NA	NA	NA	NA	NA	NA	NA	NA	NA	NA	NA	NA	NA	NA	NA	NA	NA	NA
29802	hsa-miR-144	0.150742	-0.0852013	-0.384187	0.473608	-1.18522	-0.0688475	-2.3306	0.907841	0.934509	-1.34192	1.30424	0.808993	-0.273709	-1.95308	-0.886775	-0.510641	-0.419791	-1.32018	-1.50127	-0.684999	0.297138	-1.598	-0.0538479	1.24369	0.244201	-1.39536	0.123407	-0.0717912	-0.582304	1.19106
42660	hsa-miR-144*	NA	NA	NA	1.60313	NA	NA	NA	2.43065	1.83218	NA	NA	NA	1.10539	NA	NA	NA	NA	NA	NA	NA	1.09946	NA	NA	3.1792	1.92046	NA	NA	NA	NA	1.61706
42641	hsa-miR-145	0.432554	-0.78311	0.6088	0.528994	-0.167293	0.118299	-0.0606265	1.46912	0.348813	-0.549468	-0.470701	0.13882	-0.111084	0.153823	0.209842	0.297523	-0.118549	-0.687864	0.114934	0.0124457	-0.079072	0.387905	-0.534448	0.376775	0.951588	-0.225577	0.238604	0.192476	0.47174	-0.256214
31867	hsa-miR-145*	NA	NA	NA	0.0972526	NA	NA	NA	0.787759	NA	NA	NA	NA	NA	NA	NA	NA	NA	NA	NA	0.226505	NA	0.155691	NA	NA	0.32985	-0.56029	NA	NA	NA	NA
46584	hsa-miR-1468	NA	NA	NA	NA	NA	NA	NA	NA	NA	NA	NA	NA	NA	NA	NA	NA	NA	NA	NA	NA	NA	NA	NA	NA	NA	NA	NA	NA	NA	NA
146072	hsa-miR-1469	-1.64891	0.93688	-1.34066	-1.3932	1.32188	-0.941159	-0.790062	-2.19248	-1.97726	0.603357	1.34662	-0.947662	-1.44531	-2.15114	-1.75813	0.138934	-1.3663	1.50569	-2.08234	0.0520171	-1.50395	-1.51445	-0.570546	-0.735202	-1.42993	0.678364	-0.9953	0.953913	-1.86616	-0.878663
10952	hsa-miR-146a	0.531888	-0.295101	0.526198	0.28834	-0.532351	-0.0487024	0.406855	0.429723	0.468393	-0.0164112	-0.100332	0.0898356	0.155107	0.491105	0.230595	0.477613	0.0684144	-0.784398	0.472529	-0.16308	0.106205	0.256909	0.0121175	-0.00492086	0.500465	-0.145358	0.0530078	0.1412	0.873352	-0.0275129
145755	hsa-miR-146a*	NA	NA	NA	NA	NA	NA	NA	NA	NA	NA	NA	NA	NA	NA	NA	NA	NA	NA	NA	NA	NA	NA	NA	NA	NA	NA	NA	NA	NA	NA
42461	hsa-miR-146b-3p	-0.557222	1.0111	-0.54665	-0.472585	0.977681	-0.207517	-0.00209435	-0.825935	-0.68637	0.653102	0.106571	-0.46018	-0.474871	-0.694291	-0.542233	0.225081	-0.371856	1.51394	-0.788956	0.120749	-0.689967	-0.373889	-0.198052	-0.285663	-0.616378	0.689804	-0.333722	0.550785	-0.648099	-0.407121
10306	hsa-miR-146b-5p	0.720694	-0.282623	0.575189	0.720135	-0.322167	-0.0633877	0.931747	0.617304	0.452867	-0.173601	-0.0156135	0.182584	0.520738	0.785488	0.407335	0.348355	0.253708	-0.598422	0.557233	0.0531718	0.549216	0.124465	0.0512892	0.410968	0.781547	-0.0390539	0.24894	-0.168857	0.811825	0.318299
10954	hsa-miR-147	NA	NA	NA	NA	NA	NA	NA	NA	NA	NA	NA	NA	NA	NA	NA	NA	NA	NA	NA	NA	NA	NA	NA	NA	NA	NA	NA	NA	NA	NA
146121	hsa-miR-1470	NA	NA	NA	0.87696	NA	0.422159	NA	NA	NA	NA	1.13904	NA	NA	NA	NA	NA	NA	NA	NA	NA	0.339351	NA	0.358865	0.226663	0.351277	NA	NA	NA	NA	0.403468
146052	hsa-miR-1471	NA	NA	NA	NA	NA	NA	NA	NA	NA	NA	NA	NA	NA	NA	NA	NA	NA	NA	NA	NA	NA	NA	NA	NA	NA	NA	NA	NA	NA	NA
17411	hsa-miR-147b	NA	NA	NA	NA	NA	NA	NA	NA	NA	NA	NA	NA	NA	NA	NA	NA	NA	NA	NA	NA	NA	NA	NA	NA	NA	NA	NA	NA	NA	NA
10955	hsa-miR-148a	0.685766	-0.261028	-0.359105	-0.19178	-0.28722	-0.31667	-0.19717	0.165156	0.688609	-0.347537	-0.479564	-0.288519	0.57215	0.273446	-0.162964	0.611283	-0.0774112	-0.668567	-0.137342	0.426749	0.239665	0.22583	0.0983668	0.339442	-0.171971	0.215231	0.329751	-0.106124	0.293581	0.094764
17872	hsa-miR-148a*	NA	NA	NA	NA	NA	NA	NA	NA	NA	NA	NA	NA	NA	NA	NA	NA	NA	NA	NA	NA	NA	NA	NA	NA	NA	NA	NA	NA	NA	NA
19585	hsa-miR-148b	0.400641	0.144992	0.290598	0.213486	-0.167726	0.495194	-0.0589279	-0.0538547	0.0440678	-0.201109	-0.311042	0.0200935	-0.0595299	0.151384	0.143246	0.160078	0.0969305	-0.616083	0.229695	-0.0110567	0.100485	0.367842	0.102887	-0.0510673	0.048829	-0.0471256	0.0598198	0.0480244	0.263546	0.121461
42736	hsa-miR-148b*	NA	NA	NA	NA	NA	NA	NA	NA	NA	NA	NA	NA	NA	NA	NA	NA	NA	NA	NA	NA	NA	NA	NA	NA	NA	NA	NA	NA	NA	NA
42810	hsa-miR-149	0.324395	-0.0824647	-0.0393263	0.0356257	-0.0655482	0.00389137	-0.106307	0.0170912	0.314473	-0.221258	-0.261735	0.179751	0.135041	0.143741	0.0980585	-0.0193295	-0.0386304	-0.580912	-0.0710979	-0.0421989	0.080505	0.4943	0.102052	0.0588361	0.049097	0.0524623	0.098382	-0.0200103	0.0903935	-0.142193
42486	hsa-miR-149*	-0.195194	0.260623	0.0629655	-0.047396	0.247431	0.112446	0.073927	-0.0428312	-0.390245	-0.0780514	1.20952	0.0933255	-0.377156	-0.267292	0.0514566	-0.0295137	-0.0815816	0.579512	-0.0968606	-0.0585206	0.0429109	-0.125357	0.104974	0.0903937	-0.109957	-0.170217	-0.131769	0.205397	0.0468667	-0.123235
145678	hsa-miR-150	-0.411133	0.582196	-0.35855	-0.0268768	0.530677	-0.241162	-0.228569	-0.557989	-0.385616	0.0619444	0.218749	-0.382059	-0.293404	-0.446871	-0.260734	0.017853	-0.275986	0.684729	-0.427004	-0.207006	-0.50933	-0.451984	-0.0818797	-0.0798258	-0.372235	0.435193	-0.136964	0.0365405	-0.406387	-0.307526
42850	hsa-miR-150*	NA	NA	NA	NA	NA	NA	NA	NA	NA	NA	NA	NA	NA	NA	NA	NA	NA	NA	NA	NA	NA	NA	NA	NA	NA	NA	NA	NA	NA	NA
17463	hsa-miR-151-3p	0.288646	0.352205	0.427058	0.112603	-0.148304	0.443716	-0.0157249	0.0183193	0.18091	-0.0571267	-0.241032	0.335548	0.0471862	-0.0298616	0.106385	-0.117771	0.120343	-0.456192	0.254903	-0.0311443	0.239458	0.332818	0.217493	0.00415102	-0.154971	-0.11164	0.278264	0.214291	0.0202596	0.129221
11260	hsa-miR-151-5p	0.617623	-0.35589	0.501727	0.642999	-0.209358	-0.226628	0.141647	0.447809	0.522847	0.118627	-0.478085	-0.0960023	0.529608	0.530493	0.23924	0.140276	0.0747484	-0.256649	0.702786	0.361078	0.591081	0.256137	-0.0283931	0.594842	0.473245	-0.17708	0.397614	-0.251565	0.457314	0.4545
17676	hsa-miR-152	0.441362	-0.189617	0.726356	0.719393	-0.514618	0.0600631	-0.0266609	1.09918	0.317384	-0.286071	-0.622402	-0.110674	0.0345141	0.658048	0.85294	0.245631	0.114109	-0.397666	0.824385	0.160554	0.857063	0.0356616	-0.100809	0.0326977	1.13801	-0.108509	0.157535	0.114531	1.30952	0.077289
42599	hsa-miR-153	1.64247	-1.14842	0.611288	1.62222	0.333362	-1.76919	-0.123183	0.783876	1.50558	0.308269	-0.720415	-0.461496	1.77081	1.73428	0.896717	1.1934	0.900774	0.188845	1.14664	1.52318	1.11522	0.745511	0.557122	1.70295	1.74593	0.255621	1.11713	-0.695965	1.28134	1.01178
46515	hsa-miR-1537	NA	NA	NA	NA	NA	NA	NA	NA	NA	NA	NA	NA	NA	NA	NA	NA	NA	NA	NA	NA	NA	NA	NA	NA	NA	NA	NA	NA	NA	NA
146114	hsa-miR-1538	NA	NA	NA	NA	NA	NA	NA	NA	NA	NA	NA	NA	NA	NA	NA	NA	NA	NA	NA	NA	NA	NA	NA	NA	NA	NA	NA	NA	NA	NA
146105	hsa-miR-1539	NA	NA	NA	NA	NA	NA	NA	NA	NA	NA	NA	NA	NA	NA	NA	NA	NA	NA	NA	NA	NA	NA	NA	NA	NA	NA	NA	NA	NA	NA
145857	hsa-miR-154	0.569644	-0.153669	0.0935818	0.211402	-0.20082	0.249744	0.0629853	-0.416937	0.510579	-0.0739107	-0.0360665	0.278617	0.36956	0.375822	0.0713988	-0.0216672	0.432717	-0.869218	0.0763779	0.169384	-0.192754	0.67418	0.269122	-0.017382	-0.0960259	0.0139848	0.315472	-0.0584298	-0.237245	0.127908
42572	hsa-miR-154*	0.88888	-0.595218	0.391567	1.15016	-0.312591	-0.414869	0.0804967	0.371635	1.02484	-0.103257	-0.301002	0.0532739	0.766263	0.900814	0.192017	0.443179	0.406101	-0.714149	0.67103	0.281902	0.498015	0.468783	-0.000257266	0.48643	0.772496	-0.123078	0.55013	-0.418304	0.195551	0.428829
10964	hsa-miR-155	-0.20978	0.382571	0.0695362	-0.456531	-0.0706051	1.19454	0.43781	-0.209996	-0.340398	-0.0446386	0.214712	0.651844	-0.213215	-0.207777	0.0625507	0.0146811	0.356023	-0.38552	-0.167954	-0.227784	-0.258171	0.499809	0.0526875	-0.757281	-0.088259	-0.0897837	-0.126208	0.544947	0.00672121	-0.358271
42949	hsa-miR-155*	NA	NA	NA	NA	NA	NA	NA	NA	NA	NA	NA	NA	NA	NA	NA	NA	NA	NA	NA	NA	NA	NA	NA	NA	NA	NA	NA	NA	NA	NA
27720	hsa-miR-15a	0.329835	-0.649359	0.740981	0.870108	-0.487421	-0.661766	-0.390645	0.509934	0.372502	-0.0110989	-0.545286	-0.247865	0.367936	0.236753	0.174	0.314113	-0.117723	-0.338726	0.699719	-0.0829782	0.611232	-0.12352	-0.245373	0.682297	0.64676	-0.274074	0.318494	-0.24981	0.713182	0.391575
42789	hsa-miR-15a*	NA	NA	NA	NA	NA	NA	NA	NA	NA	NA	NA	NA	NA	NA	NA	NA	NA	NA	NA	NA	NA	NA	NA	NA	NA	NA	NA	NA	NA	NA
17280	hsa-miR-15b	0.742633	-0.46334	0.530154	0.793578	-0.533753	-0.125025	-0.146955	0.980234	0.709484	-0.100286	-0.0432606	0.153927	0.410657	0.306745	0.220786	0.190037	-0.0246156	-0.60212	0.647765	0.0866644	0.626983	0.125287	0.0324925	1.03267	0.778639	-0.363066	0.374218	-0.301831	0.759512	0.513943
17902	hsa-miR-15b*	NA	NA	NA	NA	NA	NA	NA	NA	NA	NA	NA	NA	NA	NA	NA	NA	NA	NA	NA	NA	NA	NA	NA	NA	NA	NA	NA	NA	NA	NA
10967	hsa-miR-16	0.587909	-0.902475	0.847946	1.22374	-0.368331	-1.04336	-0.376593	1.06059	0.872896	0.150674	-0.113016	-0.121515	0.840287	0.606141	0.304357	0.452769	-0.027905	-0.164596	0.959327	0.171094	0.913105	-0.150754	-0.112865	1.32346	1.16938	-0.253814	0.574418	-0.501564	0.99944	0.947056
17936	hsa-miR-16-1*	NA	NA	NA	NA	NA	NA	NA	NA	NA	NA	NA	NA	NA	NA	NA	NA	NA	NA	NA	NA	NA	NA	NA	NA	NA	NA	NA	NA	NA	NA
42874	hsa-miR-16-2*	0.163809	-0.436253	0.561079	0.522016	-0.445005	-0.256063	-0.36761	0.258516	0.161508	-0.182258	-0.537378	NA	0.261866	0.246583	0.0852215	0.012964	-0.0661281	-0.500764	0.83685	-0.233854	0.443437	-0.146989	-0.126625	0.312933	0.225561	-0.379312	0.0474366	-0.349879	0.256596	0.270461
42650	hsa-miR-17	0.433107	-0.654414	0.86621	0.950473	-0.323178	-0.627898	-0.272749	1.01554	0.70574	-0.0605934	-0.334926	-0.0757661	0.529136	0.452767	0.483431	0.200243	-0.0951002	-0.410501	0.964315	-0.0115962	0.854103	-0.14635	-0.0419413	0.96236	1.00005	-0.341387	0.487322	-0.423584	0.927106	0.700716
19588	hsa-miR-17*	0.0337619	-0.352608	0.321141	0.128053	-0.297706	-0.15366	-0.18322	0.14257	0.0564666	-0.177643	-0.171517	0.0473478	0.0621547	-0.125816	0.171735	-0.168342	-0.222457	-0.354363	0.30826	-0.158585	0.366524	-0.016966	-0.12165	-0.0684936	0.0658403	-0.329753	0.04928	-0.0703045	0.194102	-0.0405631
42865	hsa-miR-181a	0.00501535	0.325002	0.572322	0.00704383	-0.235911	0.40638	-0.299603	-0.363544	-0.271327	0.0759173	-0.184616	0.157877	-0.0803453	-0.543953	-0.00168666	0.0745622	-0.0275902	-0.396674	0.289567	-0.331992	-0.0841978	0.227036	0.185337	-0.258592	-0.607561	-0.0200799	0.0924709	0.0992913	-0.345024	-0.0537507
11013	hsa-miR-181a*	0.294301	-0.381796	0.720266	0.319168	-0.678035	-0.169304	-0.337691	0.231308	0.352559	-0.0785386	-0.491798	-0.161963	0.342198	0.101088	0.253218	0.0476212	0.162749	-0.734782	0.716709	-0.0236839	0.320851	0.253111	-0.0387034	0.433096	-0.14351	-0.164484	0.159785	-0.452324	0.28598	0.146132
17928	hsa-miR-181a-2*	-0.0662016	-0.512796	0.173893	0.119661	-0.234598	-0.167969	-0.108626	0.159407	-0.113534	-0.198458	-0.263068	NA	-0.105395	0.0471482	0.0958466	-0.0917112	-0.16158	-0.126138	0.322382	-0.194469	0.0859389	-0.201046	-0.189677	-0.23296	-0.099513	-0.280989	-0.0646156	-0.295153	0.119014	-0.141168
10972	hsa-miR-181b	0.156464	0.0416932	0.787385	0.128626	-0.273742	0.282499	-0.285208	-0.141851	-0.0475959	0.105016	-0.187675	0.403002	0.226453	-0.171835	0.315797	0.137371	0.144049	-0.390233	0.713891	-0.213353	0.195307	0.366429	0.274242	-0.00957032	-0.312533	-0.149539	0.309787	-0.0661427	0.0601929	0.153207
42496	hsa-miR-181c	0.759165	-0.985157	0.288666	0.653978	-0.424297	-0.503663	0.0578497	0.347316	0.588914	-0.481957	-0.400778	-0.0821778	0.521901	1.08612	0.433741	0.0995156	0.351298	-0.859612	0.506954	-0.0122434	0.499823	0.174579	-0.139729	0.386951	0.631243	-0.200285	0.180077	-0.762881	0.626715	0.396244
145759	hsa-miR-181c*	0.254164	NA	0.0339435	-0.028104	-0.619952	-0.0431889	-0.188857	0.138717	-0.0333841	-0.804146	-0.200192	NA	-0.281389	0.103704	-0.0673983	-0.302551	-0.0313075	-1.03131	-0.104633	-0.442883	0.187181	-0.0506038	-0.0764857	NA	-0.193891	-0.245498	-0.0974586	-0.526424	-0.0925026	-0.0442674
145636	hsa-miR-181d	0.35286	-0.281647	0.705311	0.44516	-0.270474	-0.0497828	-0.344927	0.0762602	0.0851159	-0.0285039	-0.407035	0.0595904	0.389699	0.0245123	0.143674	0.126612	0.0983054	-0.406459	0.639761	-0.048939	0.413387	0.248823	0.081906	0.311874	-0.0158847	-0.264831	0.27203	-0.305672	0.189879	0.394594
10975	hsa-miR-182	NA	NA	NA	NA	NA	NA	NA	NA	NA	NA	NA	NA	NA	NA	NA	NA	NA	NA	NA	NA	NA	NA	NA	NA	NA	NA	NA	NA	NA	NA
10976	hsa-miR-182*	NA	NA	NA	NA	NA	NA	NA	NA	NA	NA	NA	NA	NA	NA	NA	NA	NA	NA	NA	NA	NA	NA	NA	NA	NA	NA	NA	NA	NA	NA
46266	hsa-miR-1825	NA	NA	NA	NA	NA	NA	NA	NA	NA	NA	NA	NA	NA	1.20182	NA	NA	NA	NA	1.13135	NA	NA	1.14057	NA	NA	NA	NA	NA	NA	1.07205	NA
46802	hsa-miR-1826	-0.26074	-0.372258	-0.595755	-0.383803	-0.450056	-0.200982	-0.229564	-0.402164	-0.410276	-0.59654	-0.54074	-0.177351	-0.367401	-0.553906	-0.429128	-0.198467	-0.250691	-0.563807	-0.555617	-0.0639188	-0.652019	-0.323956	-0.250809	-0.334278	-0.618403	-0.380833	-0.338903	-0.380928	-0.545103	-0.514994
46810	hsa-miR-1827	-0.705357	0.895466	-0.590592	-0.399317	1.02046	-0.326097	-0.084197	-0.559849	-0.569529	0.758883	0.184508	-0.639403	-0.531937	-0.749472	-0.692327	0.0173987	-0.611762	1.82796	-0.852105	0.0139145	-0.659283	-0.506674	-0.45829	-0.315587	-0.577189	0.697357	-0.628909	0.187162	-0.69762	-0.265844
10977	hsa-miR-183	-0.00810254	-0.238881	-0.424697	0.204085	-0.23873	-0.447935	-0.596976	0.395849	0.205084	-0.50829	-0.581162	NA	0.312197	0.564896	-0.111899	-0.49906	-0.483059	-0.179322	0.151494	-0.468827	-0.0612284	-0.772173	-0.249469	-0.0914001	1.35763	-0.734014	-0.285897	0.123063	0.492405	0.0551707
17953	hsa-miR-183*	-0.46324	-0.355656	-0.376307	-0.313426	-0.437897	1.0242	-0.446189	-0.505195	-0.609056	-0.314816	1.64171	0.261018	0.397315	-0.436205	-0.521333	-0.59719	-0.150081	-0.117908	-0.688076	-0.766017	-0.042651	-0.558239	0.283276	0.434387	0.259102	-0.662153	-0.278316	-0.229675	-0.22044	0.725335
145801	hsa-miR-184	0.191993	0.675977	-0.723829	-0.629123	0.110793	0.933022	-0.232077	-1.44457	0.139266	-0.0733263	0.0371922	-0.0135566	0.19364	-1.48484	-1.21723	-0.060256	0.831316	0.419205	-1.33453	0.378603	-1.44891	0.586221	0.910791	-0.315909	-0.662038	-0.210167	0.18109	0.134636	-1.14129	-0.612173
42902	hsa-miR-185	0.21637	0.0920338	0.16312	0.0884259	-0.209821	0.396278	-0.105874	-0.00947487	-0.0101716	-0.110355	0.136285	0.215153	0.0875396	0.0135614	-0.0631316	-0.155087	0.108252	-0.242082	0.0444682	-0.0580503	0.177139	0.160187	0.124679	0.1815	0.00260082	-0.131778	0.173405	0.205645	0.0456888	0.247884
17904	hsa-miR-185*	-0.647334	0.545564	-0.753733	-0.828344	0.613828	-0.586626	0.676381	-1.28884	-0.986472	0.800546	0.886048	-0.582726	-0.849796	-1.18964	-0.898321	0.0211221	-0.66888	0.979406	-1.21649	-0.118582	-0.868472	-0.406016	-0.292427	-0.302457	-0.898419	1.23766	-0.474956	0.85505	-1.21936	-0.508431
18739	hsa-miR-186	0.261795	0.0890271	0.361301	0.12128	-0.3	0.267632	0.0172535	0.316704	0.181862	-0.024703	-0.225297	0.250942	0.0925338	0.436928	0.182934	-0.0542338	0.0517967	-0.634683	0.350396	0.0400856	0.340959	0.407166	0.0666804	0.0716724	0.292379	0.0406605	0.113137	0.0413804	0.422474	0.0467516
42614	hsa-miR-186*	NA	NA	NA	NA	NA	NA	NA	NA	NA	NA	NA	NA	NA	NA	NA	NA	NA	NA	NA	NA	NA	NA	NA	NA	NA	NA	0.436836	NA	NA	NA
145637	hsa-miR-187	NA	NA	NA	NA	NA	NA	NA	NA	NA	NA	NA	NA	NA	0.447301	NA	NA	NA	NA	NA	NA	NA	0.18333	NA	NA	NA	0.140277	NA	NA	NA	0.337403
42775	hsa-miR-187*	-1.05395	0.541528	-0.69197	-0.721537	0.692428	-0.512143	-0.640201	-1.30628	-1.11536	0.321154	0.836078	-0.568062	-0.760801	-1.07209	-0.772749	-0.386487	-0.736853	1.27296	-1.03097	-0.497547	-0.78139	-0.643278	-0.041162	-0.432038	-0.918432	-0.0227297	-0.471974	-0.0430571	-0.939173	3.52938e-05
42786	hsa-miR-188-3p	NA	NA	NA	NA	NA	NA	NA	NA	NA	NA	NA	NA	NA	NA	NA	NA	NA	NA	NA	NA	NA	NA	NA	NA	NA	NA	NA	NA	NA	NA
42620	hsa-miR-188-5p	NA	NA	NA	NA	NA	NA	NA	NA	NA	NA	NA	NA	NA	NA	NA	NA	NA	NA	NA	NA	NA	NA	NA	NA	NA	NA	NA	NA	NA	NA
42588	hsa-miR-18a	0.19416	-0.487956	0.822526	0.773239	-0.423036	-0.403868	-0.205764	0.912539	0.616927	0.0128164	-0.131068	0.0734478	0.372099	0.25131	0.444556	0.0518089	-0.025559	-0.532062	0.862071	-0.0579189	0.74135	-0.108359	-0.0441833	0.86201	0.743474	-0.416949	0.464775	-0.279179	0.643638	0.65835
13178	hsa-miR-18a*	NA	NA	NA	NA	NA	NA	NA	NA	NA	NA	NA	NA	NA	NA	NA	NA	NA	NA	NA	NA	NA	NA	NA	NA	NA	NA	NA	NA	NA	NA
145878	hsa-miR-18b	-0.0247334	-0.699434	0.563127	0.490917	-0.483081	-0.522788	-0.334499	0.729186	0.439093	-0.123759	-0.170271	NA	0.272111	-0.0437555	0.149426	-0.17833	-0.189372	-0.720764	0.670458	-0.202126	0.495712	-0.246796	-0.200008	0.621871	0.384491	-0.482581	0.321796	-0.390835	0.325204	0.481044
145826	hsa-miR-18b*	NA	NA	NA	NA	NA	NA	NA	NA	NA	NA	1.13095	NA	NA	NA	NA	NA	NA	NA	NA	NA	NA	NA	NA	NA	NA	NA	NA	NA	NA	0.595138
27536	hsa-miR-190	1.21761	-1.20447	1.20644	1.71126	-0.290933	-1.22337	-0.219544	1.56954	1.181	0.0217784	-0.651058	-0.0662766	1.45598	1.42457	1.09605	0.487248	0.389737	-0.224316	1.6971	0.862305	1.49222	0.130583	0.411786	1.47699	1.90018	-0.127545	0.992419	-0.74127	1.65244	1.09979
28431	hsa-miR-1908	-0.772555	0.989796	-0.857051	-0.523711	0.884476	0.124664	-0.268975	-1.55468	-1.02131	0.331947	1.57857	-0.305271	-0.492476	-1.21966	-0.889361	-0.128146	-0.517743	1.33519	-1.32936	-0.235441	-0.920082	-1.08728	0.0904457	0.390483	-0.875171	0.149685	-0.149929	0.482167	-1.11434	-0.0636673
146138	hsa-miR-1909*	NA	NA	NA	NA	NA	NA	NA	NA	NA	NA	NA	NA	NA	NA	NA	NA	NA	NA	NA	NA	NA	NA	NA	NA	NA	NA	NA	NA	NA	NA
32731	hsa-miR-190b	NA	NA	NA	NA	NA	NA	NA	NA	NA	NA	NA	NA	NA	NA	NA	NA	NA	NA	NA	NA	NA	NA	NA	NA	NA	NA	NA	NA	NA	NA
10985	hsa-miR-191	0.506552	0.0400055	0.330567	0.401411	-0.0682846	0.188895	0.0168207	0.112677	0.361003	-0.00121738	-0.201385	0.109674	0.109434	0.253583	0.243739	0.0974991	0.208578	-0.280519	0.282234	0.194422	0.225757	0.420025	0.126787	0.205431	0.148016	-0.00793924	0.270147	0.12501	0.272948	0.290714
42705	hsa-miR-191*	NA	NA	NA	NA	NA	NA	NA	NA	NA	NA	NA	NA	NA	NA	NA	NA	NA	NA	NA	NA	NA	NA	NA	NA	NA	NA	NA	NA	NA	NA
146109	hsa-miR-1910	NA	NA	NA	NA	NA	NA	NA	NA	NA	NA	NA	NA	NA	NA	NA	NA	NA	NA	NA	NA	NA	NA	NA	NA	NA	NA	NA	NA	NA	NA
146000	hsa-miR-1911	NA	NA	NA	NA	NA	NA	NA	NA	NA	NA	NA	NA	NA	NA	NA	NA	NA	NA	NA	NA	NA	NA	NA	NA	NA	NA	NA	NA	NA	NA
146094	hsa-miR-1911*	NA	NA	NA	NA	NA	NA	NA	NA	NA	NA	NA	NA	NA	NA	NA	NA	NA	NA	NA	NA	NA	NA	NA	NA	NA	NA	NA	NA	NA	NA
146168	hsa-miR-1912	NA	NA	NA	NA	NA	NA	NA	NA	NA	NA	NA	NA	NA	NA	NA	NA	NA	NA	NA	NA	NA	NA	NA	NA	NA	NA	NA	NA	NA	NA
146103	hsa-miR-1913	0.491313	-0.284581	0.562353	0.552738	-0.109961	0.489901	0.651818	0.70368	0.573376	0.171413	0.357126	0.467429	0.457279	0.631895	0.649352	0.397421	0.569563	-0.187422	0.688994	0.228255	0.527084	0.643183	0.401096	0.0496541	0.731924	0.228303	0.402147	0.298484	0.739796	0.339146
146091	hsa-miR-1914	NA	-0.341589	NA	NA	NA	NA	NA	NA	NA	NA	NA	NA	NA	NA	NA	NA	NA	NA	NA	NA	NA	NA	NA	-0.677938	NA	NA	NA	NA	NA	NA
146061	hsa-miR-1914*	NA	NA	NA	NA	NA	NA	NA	NA	NA	NA	NA	NA	NA	NA	NA	NA	NA	NA	NA	NA	NA	NA	NA	NA	NA	NA	NA	NA	NA	NA
146068	hsa-miR-1915	-0.194699	0.120251	-0.0278837	0.0629913	-0.154576	0.618119	0.158556	-0.232834	-0.23948	0.158096	1.77503	NA	0.155982	-0.283171	-0.0870913	-0.237874	-0.0781925	0.4738	-0.180255	-0.33372	0.282308	-0.118166	0.283264	0.518543	0.223032	-0.20031	-0.104746	0.0841527	0.150626	0.670727
146069	hsa-miR-1915*	NA	NA	NA	NA	NA	NA	NA	NA	NA	NA	NA	NA	NA	NA	NA	NA	NA	NA	NA	NA	NA	NA	NA	NA	NA	NA	NA	NA	NA	NA
17732	hsa-miR-192	NA	NA	NA	0.323908	NA	NA	NA	NA	NA	NA	NA	NA	0.137589	NA	NA	NA	NA	NA	0.376036	NA	0.245505	NA	NA	NA	0.203256	NA	NA	NA	NA	0.24095
17946	hsa-miR-192*	NA	NA	NA	NA	NA	NA	NA	NA	NA	NA	NA	NA	NA	NA	NA	NA	NA	NA	NA	NA	NA	NA	NA	NA	NA	NA	NA	NA	NA	NA
10986	hsa-miR-193a-3p	0.106956	-0.948012	0.961982	0.498805	-1.02421	-0.245959	0.444025	1.44246	-0.535975	-0.998794	-0.906332	-0.342992	-0.292047	0.755857	1.05008	-0.114763	-0.245979	-0.586564	0.713144	-0.248207	1.22202	-1.01738	0.032755	-0.426211	1.38011	-0.87999	-0.205416	-0.674361	1.68944	-0.463362
46443	hsa-miR-193a-5p	0.400519	NA	0.804558	0.441629	NA	NA	0.604883	0.944894	NA	NA	NA	NA	NA	0.693115	0.919272	NA	NA	NA	0.656617	NA	0.778393	NA	NA	NA	0.677058	NA	NA	NA	1.09924	NA
10987	hsa-miR-193b	0.589702	-0.417687	0.228743	0.325546	-0.279004	0.349779	0.438922	0.501057	0.381766	-0.245572	0.0593502	0.177339	0.00972259	0.785889	0.370492	-0.0353128	0.318066	-0.626186	0.437302	-0.147759	0.861611	0.172083	0.104645	0.0491033	0.6735	-0.700618	0.103362	-0.433431	0.517073	0.267327
42962	hsa-miR-193b*	-0.273362	0.344558	-0.388464	-0.203249	0.173631	0.384025	-0.0888487	-0.424313	-0.350688	-0.0305737	1.06518	0.0614814	-0.112697	-0.300102	-0.377239	-0.272537	0.347966	0.580311	-0.578354	-0.417589	-0.200361	-0.436095	-0.0344053	0.513621	-0.11604	-0.082767	-0.153294	0.114921	-0.350132	0.0955712
10988	hsa-miR-194	0.0582583	-0.231199	0.181642	0.319266	-0.119938	-0.559991	-0.298947	0.209833	0.287654	-0.0684756	-0.57668	NA	0.212933	0.266481	0.232778	-0.0429344	-0.302118	-0.304604	0.38962	0.0531127	0.241471	0.0458708	-0.229195	0.310628	0.267474	-0.166152	0.0664468	-0.101061	0.164641	0.255066
42570	hsa-miR-194*	NA	0.642713	NA	NA	0.471594	NA	NA	NA	NA	0.356363	0.425194	NA	NA	NA	NA	NA	NA	0.709932	NA	NA	NA	NA	NA	NA	NA	0.392497	NA	0.275837	NA	NA
13148	hsa-miR-195	0.381172	-0.659073	-0.0153649	0.9263	-0.204622	-0.709748	-0.225488	1.11671	0.232075	-0.41604	-0.761489	-0.295142	0.0679729	0.611067	0.72307	0.00829249	-0.160893	-0.382191	0.796208	-0.0406113	1.09487	-0.333718	-0.227185	0.433486	1.01539	-0.239154	0.33777	-0.341609	1.39351	0.333131
42723	hsa-miR-195*	-0.368217	0.417155	-0.260782	-0.286494	0.425099	-0.337141	-0.126512	-0.437727	-0.35861	0.217393	0.0558823	-0.48074	-0.515112	-0.478972	-0.354095	-0.132534	-0.27789	0.77704	-0.281796	-0.148562	-0.252553	-0.144512	-0.190677	-0.444423	-0.325882	0.190329	-0.305669	0.180084	-0.293099	-0.426218
10990	hsa-miR-196a	NA	NA	NA	NA	NA	NA	NA	NA	NA	NA	NA	NA	NA	NA	NA	NA	NA	NA	NA	NA	NA	NA	NA	NA	NA	NA	NA	NA	NA	NA
42538	hsa-miR-196a*	-0.19906	0.0191319	0.0350325	-0.643054	-0.0453999	0.375575	-0.0940713	-0.511543	-0.358066	-0.25625	-0.00555662	0.161632	-0.344431	-0.394512	-0.167122	-0.466262	-0.137618	-0.314576	-0.26391	-0.494354	-0.521798	0.194655	-0.0109306	-1.28591	-0.886983	-0.174434	-0.333121	0.0639346	-0.445816	-0.464557
145889	hsa-miR-196b	NA	NA	NA	NA	NA	NA	NA	NA	NA	NA	NA	NA	NA	NA	NA	NA	NA	NA	NA	NA	NA	NA	NA	NA	NA	NA	NA	NA	NA	NA
145995	hsa-miR-196b*	NA	NA	NA	NA	NA	NA	NA	NA	NA	NA	NA	NA	NA	NA	NA	NA	NA	NA	NA	NA	NA	NA	NA	NA	NA	NA	NA	NA	NA	NA
42783	hsa-miR-197	0.240779	-0.372738	0.170834	0.0271826	-0.130068	0.0638038	-0.00383346	0.0395413	0.138283	0.0430489	-0.0190214	0.0560401	0.0573869	0.169111	0.15785	-0.163572	0.0162882	-0.0183129	0.130455	-0.00475293	0.252923	0.287674	0.0673985	-0.324483	-0.0479769	0.0166004	0.0598956	-0.120427	0.0878758	0.0390535
146142	hsa-miR-1972	NA	0.415365	NA	NA	NA	NA	NA	NA	NA	NA	NA	NA	NA	NA	NA	NA	NA	1.00869	NA	NA	NA	NA	NA	NA	NA	NA	NA	NA	NA	NA
146165	hsa-miR-1973	-0.505375	0.56237	-0.374765	-1.06452	0.0719018	1.08099	-0.0482521	-1.30905	-0.767988	-0.182718	0.209966	0.492495	-0.372942	-0.93292	-0.35804	-0.441627	0.318265	0.145308	-1.0899	-0.407017	-1.3731	0.462826	-0.0592685	-0.774732	-1.69381	0.362066	-0.434342	0.631032	-1.32422	-0.243021
146162	hsa-miR-1975	-0.434453	-0.160332	0.145537	0.0364039	-0.265775	0.0300105	-0.263782	0.215283	-0.634825	-0.45841	-0.40745	-0.216869	-0.651043	-0.371806	0.182225	-0.030328	-0.477071	0.00548953	0.0366312	-0.108641	0.0987457	-0.393918	-0.177332	-0.607759	-0.210433	-0.233447	-0.357444	0.159672	0.226593	-0.047048
146140	hsa-miR-1976	-0.0576187	0.639416	-0.219562	-0.121006	0.621944	0.102333	0.0302883	-0.293974	-0.213193	0.360533	0.335138	0.0723454	-0.133116	-0.160918	-0.0130102	0.124523	-0.0234133	0.925617	-0.159608	0.169112	-0.245082	0.0119099	0.090167	0.063747	-0.174864	0.440215	-0.0101082	0.268296	-0.218229	-0.082572
146167	hsa-miR-1979	-0.38776	-0.312515	0.0946182	-0.478299	-0.247582	0.408759	-0.356435	-0.0701757	-0.390002	-0.057505	-0.138194	0.257529	-0.494539	-0.282564	0.222402	-0.380221	-0.13014	-0.206232	-0.219176	-0.637808	-0.19381	-0.222621	0.0140616	-0.942735	-0.520374	-0.360593	-0.166944	0.110404	-0.141647	-0.59179
27540	hsa-miR-198	-0.510553	-1.13443	-0.584755	-0.238861	-1.8392	1.49826	-2.18162	-0.887912	-1.02336	-1.58619	2.74086	0.396968	0.243057	-1.11028	-0.810628	-1.93013	-0.740899	-1.51528	-1.74784	-2.24956	0.129944	-1.52087	1.066	1.13528	-0.849315	-2.14292	-0.497746	-0.897468	-1.09998	1.51242
10995	hsa-miR-199a-3p/hsa-miR-199b-3p	0.177053	NA	0.753244	0.969422	NA	NA	NA	1.20257	0.52517	NA	NA	NA	NA	0.424512	0.21186	0.260836	NA	NA	0.319125	NA	0.16851	NA	NA	0.593234	1.23858	NA	NA	NA	0.945438	NA
29562	hsa-miR-199a-5p	0.290093	-0.32621	0.817133	0.760346	-0.402022	-0.0778302	-0.0682349	1.14746	0.401443	-0.588875	-0.498544	0.0159948	0.0525275	0.459157	0.386148	0.305784	-0.0611021	-0.807163	0.392095	-0.0686566	0.241334	0.235277	-0.265003	0.29599	0.914319	-0.519239	0.199341	0.164398	0.704289	-0.182867
19591	hsa-miR-199b-5p	NA	NA	NA	NA	NA	NA	NA	NA	NA	NA	NA	NA	NA	NA	NA	NA	NA	NA	NA	NA	NA	NA	NA	NA	1.194	NA	NA	NA	NA	NA
10997	hsa-miR-19a	0.295483	-0.64326	0.855669	0.870197	-0.260397	-0.554051	-0.141527	0.890867	0.37053	0.0477016	-0.468478	-0.0536345	0.502411	0.40022	0.599959	0.234618	0.00367499	-0.241173	0.77955	0.00942372	0.89663	-0.0446152	-0.132453	0.599418	1.0082	-0.370654	0.421478	-0.247084	0.799665	0.441765
42549	hsa-miR-19a*	NA	NA	NA	NA	NA	NA	NA	NA	NA	NA	NA	NA	NA	NA	NA	NA	NA	NA	NA	NA	NA	NA	NA	NA	NA	NA	NA	NA	NA	NA
10998	hsa-miR-19b	0.0826802	-0.170116	0.555464	0.643186	-0.110047	-0.0788823	-0.126173	0.533899	0.148791	-0.0438196	-0.288497	0.262312	0.116901	0.0638869	0.269991	0.0405634	-0.15993	-0.263544	0.377177	-0.0504215	0.463495	-0.00060833	-0.0926357	0.338284	0.485613	-0.311723	0.255929	0.0460591	0.407475	0.206646
17883	hsa-miR-19b-1*	NA	NA	NA	NA	NA	NA	NA	NA	NA	NA	NA	NA	NA	NA	NA	NA	NA	NA	NA	NA	NA	NA	NA	NA	NA	NA	NA	NA	NA	NA
42918	hsa-miR-19b-2*	NA	NA	NA	NA	NA	NA	NA	NA	NA	NA	NA	NA	NA	NA	NA	NA	NA	NA	NA	NA	NA	NA	NA	NA	NA	NA	NA	NA	NA	NA
11000	hsa-miR-200a	NA	NA	NA	NA	NA	NA	NA	NA	NA	NA	NA	NA	NA	NA	NA	NA	NA	NA	NA	NA	NA	NA	NA	NA	NA	NA	NA	NA	0.855771	NA
145827	hsa-miR-200a*	NA	NA	NA	NA	NA	NA	NA	NA	NA	NA	-0.341946	NA	NA	NA	NA	NA	NA	NA	NA	NA	NA	NA	NA	NA	NA	NA	NA	NA	NA	NA
145953	hsa-miR-200b	-0.27362	0.110495	0.106932	0.0249818	0.225666	-0.212654	-0.0726204	-0.043483	-0.115965	0.151158	-0.358054	-0.370683	-0.256615	-0.23638	0.0261013	0.10252	-0.267357	0.47037	0.0381481	-0.0137937	-0.0144181	-0.22448	-0.203117	-0.420141	-0.118938	0.0887761	-0.201992	-0.15452	0.287892	-0.167155
145974	hsa-miR-200b*	NA	NA	NA	NA	NA	NA	NA	NA	NA	NA	NA	NA	NA	NA	NA	NA	NA	NA	NA	NA	NA	NA	NA	NA	NA	NA	NA	NA	NA	NA
17427	hsa-miR-200c	NA	NA	NA	NA	NA	NA	NA	NA	NA	NA	NA	NA	NA	NA	NA	NA	NA	NA	NA	NA	NA	NA	NA	NA	NA	NA	NA	NA	NA	NA
17851	hsa-miR-200c*	NA	NA	NA	NA	NA	NA	NA	NA	NA	NA	NA	NA	NA	NA	NA	NA	NA	0.401124	NA	NA	NA	NA	NA	NA	NA	NA	NA	NA	NA	NA
42968	hsa-miR-202	NA	NA	NA	NA	NA	NA	NA	NA	NA	NA	NA	NA	NA	NA	NA	NA	NA	NA	NA	NA	NA	NA	NA	NA	NA	NA	NA	NA	NA	NA
42590	hsa-miR-202*	NA	NA	NA	NA	NA	NA	NA	NA	NA	NA	NA	NA	NA	NA	NA	NA	NA	NA	NA	NA	NA	NA	NA	NA	NA	NA	NA	NA	NA	NA
11004	hsa-miR-203	1.04858	-0.666337	0.625163	0.41846	-0.484971	0.204175	0.00818466	0.551254	0.307256	-0.573927	0.360101	NA	0.330857	1.33721	0.442919	NA	0.519459	-0.535375	0.647489	NA	1.13169	NA	0.272673	0.0912037	0.235489	-0.315237	0.334489	-0.369672	0.485318	0.565134
11005	hsa-miR-204	0.300437	0.0394886	0.288053	0.735607	-0.115907	-0.348052	-0.175275	1.36937	0.382843	-0.35142	-0.933536	-0.504713	-0.143503	0.510981	0.799244	0.493599	-0.0568283	-0.23488	0.840057	0.573893	0.980834	-0.213649	-0.320472	0.244548	0.657606	-0.171964	-0.161128	0.0485553	0.771409	0.0162078
46917	hsa-miR-205	NA	NA	NA	NA	NA	NA	NA	NA	NA	NA	NA	NA	NA	NA	NA	NA	NA	NA	NA	NA	NA	NA	NA	NA	NA	NA	NA	NA	NA	NA
145996	hsa-miR-205*	-0.0797171	0.330905	0.0253714	0.103098	0.290296	0.0725598	-0.435363	0.0935875	-0.0475919	-0.012612	-0.0872666	-0.258315	-0.294924	-0.187239	0.0947563	-0.0557208	-0.0693614	0.796662	-0.0767172	0.0801927	-0.0630759	-0.342391	-0.111957	-0.0160567	0.0289515	0.0947984	-0.119506	0.0576482	0.103808	-0.167628
145986	hsa-miR-2052	NA	NA	NA	NA	NA	NA	NA	NA	NA	NA	NA	NA	NA	NA	NA	NA	NA	NA	NA	NA	NA	NA	NA	NA	NA	NA	NA	NA	NA	NA
146122	hsa-miR-2053	NA	NA	NA	NA	NA	NA	NA	NA	NA	NA	NA	NA	NA	NA	NA	NA	NA	NA	NA	NA	NA	NA	NA	NA	NA	NA	NA	NA	NA	NA
145987	hsa-miR-2054	NA	NA	NA	NA	NA	NA	NA	NA	NA	NA	NA	NA	NA	NA	NA	NA	NA	NA	NA	NA	NA	NA	NA	NA	NA	NA	NA	NA	NA	NA
11007	hsa-miR-206	NA	NA	NA	NA	NA	NA	NA	NA	NA	NA	NA	NA	NA	NA	NA	NA	NA	NA	NA	NA	NA	NA	NA	NA	NA	NA	NA	NA	NA	NA
5730	hsa-miR-208a	0.207007	-0.090329	0.0921612	-0.193448	-0.343505	-0.0464328	0.511524	0.0975457	0.0946506	0.0385623	-0.107554	-0.291819	-0.195034	-0.113445	0.0238179	-0.127397	-0.15444	-0.0664577	0.0299224	-0.201416	-0.0794342	0.535585	-0.219315	-0.356595	-0.0361698	0.0538465	-0.0825777	-0.11674	0.0254019	-0.338812
42555	hsa-miR-208b	NA	NA	NA	NA	NA	NA	NA	NA	NA	NA	NA	NA	NA	NA	NA	NA	NA	NA	NA	NA	NA	NA	NA	NA	NA	NA	NA	NA	NA	NA
145845	hsa-miR-20a	0.563091	-1.1291	1.04742	1.41297	-0.497058	-1.36197	-0.428534	1.5263	0.868046	-0.159676	-0.725769	-0.55103	0.849013	0.697634	0.646498	0.361243	-0.226499	-0.32961	1.36637	0.248442	1.2624	-0.372677	-0.219006	1.36333	1.44731	-0.351424	0.586894	-0.677891	1.4281	0.964856
42663	hsa-miR-20a*	NA	NA	NA	0.844627	NA	NA	NA	0.979099	NA	NA	NA	NA	NA	NA	NA	NA	NA	NA	0.896822	NA	0.753086	NA	NA	NA	1.04182	NA	NA	NA	1.00726	NA
145915	hsa-miR-20b	-0.0397012	-0.562207	0.305502	0.472189	-0.14976	-0.471467	NA	0.674197	0.619554	-0.147565	NA	NA	0.390275	0.375574	0.0751554	-0.0901078	NA	-0.301281	0.368501	NA	0.574342	-0.261375	-0.166317	0.579735	0.519157	-0.251511	0.336461	NA	0.306601	0.317025
17882	hsa-miR-20b*	-0.11082	-0.182489	0.219128	-0.0117233	-0.0240674	0.0498828	0.114807	0.00156714	0.0353589	0.0743069	-0.217693	NA	-0.057753	-0.00942777	0.137321	-0.0412403	-0.0405281	0.238596	0.267447	-0.164658	0.0276002	0.0892578	-0.131163	-0.412942	-0.217055	0.0133854	-0.0893926	0.0761614	0.132601	-0.192668
5740	hsa-miR-21	0.228429	-1.06232	1.46876	0.421181	-0.516015	-0.694329	1.35516	0.517359	0.160432	-0.0188362	-0.54608	-0.176135	0.081765	0.11407	0.103081	0.0182867	-0.251658	-0.450213	0.411263	0.268487	0.469002	-0.315758	-0.255767	0.40276	0.993691	-0.423138	0.155036	-0.0838801	0.532147	0.0424005
42524	hsa-miR-21*	NA	NA	NA	NA	NA	NA	NA	NA	NA	NA	NA	NA	NA	NA	NA	NA	NA	NA	NA	NA	NA	NA	NA	NA	NA	NA	NA	NA	NA	NA
145852	hsa-miR-210	-0.160549	-0.0974393	0.266197	0.153222	0.185954	0.223315	0.035551	-0.0408731	-0.0744676	-0.237082	-0.294808	-0.125204	-0.324508	-0.150155	0.404885	-0.0140108	-0.084969	-0.276723	0.118591	0.343079	0.294211	0.141545	-0.0135288	-0.0120615	-0.129774	0.345031	-0.102485	0.164362	0.0769804	0.0494743
11011	hsa-miR-211	-0.108291	-0.103702	0.631636	0.357946	-0.703051	0.124282	-0.398725	0.750392	0.306377	-0.0346919	-0.561153	NA	-0.307151	0.441215	0.539793	0.791076	0.217732	0.110765	0.448343	NA	0.892	0.215546	-0.500052	-0.382864	0.359129	-0.12721	0.0762327	0.0130125	0.12519	-0.5022
42734	hsa-miR-2110	NA	NA	NA	NA	NA	NA	NA	NA	NA	NA	NA	NA	NA	NA	NA	NA	NA	NA	NA	NA	NA	NA	NA	NA	NA	NA	NA	NA	NA	NA
146179	hsa-miR-2113	-0.718297	-0.240179	-0.532676	-0.517622	0.0744107	0.0373001	-0.309135	-0.651591	-0.612362	-0.0701604	0.0171243	NA	NA	NA	NA	-0.480335	-0.330572	0.36985	-0.712359	NA	NA	NA	NA	-0.729772	-0.543844	-0.11996	NA	NA	NA	-0.149473
146074	hsa-miR-2114	-0.720511	-0.0217977	-0.0528097	-0.287021	0.0122609	-0.464149	-0.249748	-0.105546	-0.533854	-0.181389	-0.522664	-0.659918	-0.653411	-0.607189	-0.157708	0.0931412	-0.536729	0.636036	-0.263246	-0.465461	-0.189568	-0.518551	-0.357925	-0.53223	0.848592	-0.105247	-0.63985	0.179736	0.118616	-0.39777
146173	hsa-miR-2114*	NA	NA	NA	NA	NA	NA	NA	NA	NA	NA	NA	NA	NA	NA	NA	NA	NA	NA	NA	NA	NA	NA	NA	NA	NA	NA	NA	NA	NA	NA
146044	hsa-miR-2115	NA	NA	NA	NA	NA	NA	NA	NA	NA	NA	NA	NA	NA	NA	NA	NA	NA	NA	NA	NA	NA	NA	NA	NA	NA	NA	NA	NA	NA	NA
146161	hsa-miR-2115*	0.320488	0.204305	-0.0663677	0.0717987	0.121492	-0.00588732	0.123877	-0.0160785	0.100785	-0.128037	0.110637	0.0904019	-0.181537	-0.0308059	-0.0369499	-0.0882128	0.0592672	0.0544149	-0.0247931	-0.0683812	-0.0432846	0.180959	-0.158183	0.434787	0.00525019	0.0159245	0.107021	0.112097	0.00198597	0.0237692
146010	hsa-miR-2116	-0.407461	0.825266	-0.413647	-0.338226	0.735761	-0.0888133	-0.0891159	-0.668729	-0.511302	0.458527	0.432753	-0.392955	-0.414571	-0.582383	-0.416276	0.0667947	-0.329699	1.21778	-0.623777	0.0505822	-0.445123	-0.28961	-0.185412	-0.0201286	-0.435111	0.509859	-0.339426	0.322223	-0.502676	-0.259436
146116	hsa-miR-2116*	NA	NA	NA	NA	NA	NA	NA	NA	NA	NA	NA	NA	NA	NA	NA	NA	NA	NA	NA	NA	NA	NA	NA	NA	NA	NA	NA	NA	NA	NA
146131	hsa-miR-2117	NA	NA	NA	NA	NA	NA	NA	NA	NA	NA	NA	NA	NA	NA	NA	NA	NA	NA	NA	NA	NA	NA	NA	NA	NA	NA	NA	NA	NA	NA
42627	hsa-miR-212	0.262834	0.107949	-0.18207	-0.0992516	-0.0615303	0.0969107	0.0115795	-0.431334	0.357816	-0.219959	-0.41244	0.0109728	-0.0194341	-0.328615	-0.163061	0.0737812	0.0610021	-0.266757	-0.177172	0.251235	-0.151593	0.517742	-0.0356142	-0.0256099	-0.0491319	-0.0550624	0.258872	-0.297984	-0.249024	-0.230369
11014	hsa-miR-214	-0.850117	0.34408	-0.396868	-0.612787	0.778088	-0.557151	-0.151206	-0.57182	-0.798139	0.552521	-0.549273	-0.712249	-0.840675	-0.754486	-0.611854	0.0884981	-0.672404	1.42292	-0.729234	0.0714883	-0.742787	-0.479384	-0.740766	-0.961719	-0.560457	0.474659	-0.679414	0.345607	-0.540129	-0.679674
145822	hsa-miR-214*	NA	NA	NA	NA	NA	NA	NA	NA	NA	NA	NA	NA	NA	NA	NA	NA	NA	NA	NA	NA	NA	NA	NA	NA	NA	NA	NA	NA	NA	NA
11015	hsa-miR-215	-0.136265	-0.258087	0.0805265	0.217395	0.345328	-0.182289	-0.316828	0.0574404	0.0274574	-0.204705	-0.439633	NA	0.257192	0.144446	0.183043	-0.106343	-0.120363	-0.119467	0.305475	0.354266	0.156127	-0.0725372	-0.111609	0.0798511	0.217596	0.0216413	-0.00999665	-0.116885	0.0380088	0.611462
42553	hsa-miR-216a	NA	NA	NA	NA	NA	NA	NA	NA	NA	NA	NA	NA	NA	NA	NA	NA	NA	NA	NA	NA	NA	NA	NA	NA	NA	NA	NA	NA	NA	NA
145707	hsa-miR-216b	NA	NA	NA	NA	NA	NA	NA	NA	NA	NA	NA	NA	NA	NA	NA	NA	NA	NA	NA	NA	NA	NA	NA	NA	NA	NA	NA	NA	NA	NA
19016	hsa-miR-217	NA	NA	NA	NA	NA	NA	NA	NA	NA	NA	NA	NA	NA	NA	NA	NA	NA	NA	NA	NA	NA	NA	NA	NA	NA	NA	NA	NA	NA	NA
11018	hsa-miR-218	0.793709	-0.100789	-0.593979	0.184087	0.322716	-0.467469	-0.281611	-0.820177	0.513554	0.216923	-0.244105	-0.0511397	0.63379	-0.100809	-0.1724	0.27066	0.367127	-0.160186	-0.304542	0.784309	-0.711225	0.64337	0.314958	0.171567	-0.0155991	0.298664	0.420164	0.036772	-0.358768	0.00574039
42941	hsa-miR-218-1*	NA	NA	NA	NA	NA	NA	NA	NA	NA	NA	NA	NA	NA	NA	NA	NA	NA	NA	NA	NA	NA	NA	NA	NA	NA	NA	NA	NA	NA	NA
145836	hsa-miR-218-2*	-0.0339101	-0.240392	-0.151071	-0.181475	-0.22695	-0.053879	0.213349	-0.177955	0.0977937	0.0772118	-0.153994	NA	0.00493073	-0.126894	-0.0627611	-0.179585	-0.0165667	-0.256259	-0.0170696	0.0547577	-0.165711	0.44628	0.00740404	-0.3383	-0.0243389	-0.0527738	-0.082659	-0.0427809	-0.0907204	-0.197543
21702	hsa-miR-219-1-3p	NA	NA	NA	NA	NA	NA	NA	NA	NA	NA	NA	NA	NA	NA	NA	NA	NA	NA	NA	NA	NA	NA	NA	NA	NA	NA	NA	NA	NA	NA
42834	hsa-miR-219-2-3p	0.142848	-0.144148	1.0451	0.454007	-0.333234	0.392389	-0.290337	-0.0600391	0.0219612	0.262073	-0.396847	0.250124	0.317421	0.108206	0.324293	0.0800339	0.0386318	-0.263593	0.858741	-0.236195	0.576915	0.413604	0.23042	0.25088	-0.0649876	-0.238149	0.297201	-0.0193404	0.225626	0.40845
42509	hsa-miR-219-5p	-0.29732	-0.699754	0.521397	0.296668	-0.483083	-0.418608	-0.745476	-0.508647	-0.433731	-0.0473727	-0.639271	-0.246152	0.0488981	-0.203011	-0.0897903	-0.0657029	-0.333456	-0.15504	0.597103	-0.477028	0.288211	-0.327828	-0.168091	-0.153928	-0.207073	-0.497771	-0.083039	-0.495311	-0.251218	0.139009
11020	hsa-miR-22	0.51936	0.274458	0.148462	0.28804	0.0503392	0.641425	0.283883	-0.258028	0.155964	-0.127487	0.160124	0.362339	0.119482	0.289203	0.0621107	0.152788	0.381669	-0.296266	-0.267551	0.319059	-0.0925487	0.389297	0.305063	0.170324	0.173676	-0.0100086	0.202888	0.221192	0.00447748	0.127975
42532	hsa-miR-22*	0.762036	-0.0903053	0.472476	0.549579	-0.0236461	0.0754636	0.306963	0.324159	0.522792	-0.0633387	-0.0970511	0.338081	0.447573	0.551856	0.26411	0.155005	0.347564	-0.121035	0.430579	0.31402	0.324943	0.369331	0.248013	0.262871	0.406399	0.173208	0.432848	-0.160886	0.454847	0.233214
11021	hsa-miR-220a	NA	NA	NA	NA	NA	NA	NA	NA	NA	NA	NA	NA	NA	NA	NA	NA	NA	NA	NA	NA	NA	NA	NA	NA	NA	NA	NA	NA	NA	NA
145703	hsa-miR-220b	NA	NA	NA	NA	NA	NA	NA	NA	NA	NA	NA	NA	NA	NA	NA	NA	NA	NA	NA	NA	NA	NA	NA	NA	NA	NA	NA	NA	NA	NA
42662	hsa-miR-220c	-0.93541	0.70783	-0.910197	-1.00682	1.17808	-0.766814	-0.290216	-1.25245	-1.05067	0.723954	0.447373	NA	-0.85723	-1.10188	-0.820111	0.21645	-0.833631	1.26614	-1.12344	0.209437	-0.974339	-0.701556	-0.581868	-0.814674	-1.05696	0.691398	-0.757204	0.796651	-0.99539	-0.860113
11022	hsa-miR-221	0.677188	0.0444721	-0.792612	-0.56522	0.0233224	0.338547	-0.00104251	-0.981134	0.344292	-0.0829355	0.344655	0.309507	0.0548227	-0.190596	-0.559336	0.161872	0.222009	-0.523042	-0.852144	0.275976	-0.63043	0.620848	0.249949	0.116641	-0.708412	0.164966	0.152351	0.219063	-0.86029	-0.0480766
42475	hsa-miR-221*	0.25508	0.143314	-0.515984	-0.279953	0.518525	-0.579871	0.0306744	-0.27163	0.218995	0.427068	-0.291353	-0.43505	0.134931	0.1172	-0.329508	0.288689	-0.248262	0.698353	-0.359783	0.528848	-0.289666	-0.125744	-0.207049	0.0728441	-0.175587	0.340193	-0.160119	0.0901257	-0.189401	-0.0826369
11023	hsa-miR-222	0.799788	0.27192	-0.685293	-0.468029	0.230868	0.396099	0.16655	-0.902092	0.367499	0.128147	0.522196	0.339132	0.137206	-0.180048	-0.486347	0.121841	0.238986	-0.33438	-0.758972	0.398007	-0.465018	0.641675	0.366599	0.276353	-0.68989	0.27482	0.173428	0.312695	-0.899937	-0.00802008
17918	hsa-miR-222*	NA	NA	NA	NA	NA	NA	NA	NA	NA	NA	NA	NA	NA	NA	NA	NA	NA	NA	NA	NA	NA	NA	NA	NA	NA	NA	NA	NA	NA	NA
11024	hsa-miR-223	0.469784	-0.821527	0.987381	0.693942	-0.484012	-0.45151	0.307536	1.20287	1.00473	0.127369	-0.204293	0.569022	0.259718	0.492176	0.186445	-0.0562216	-0.22973	-0.382888	0.547243	-0.245806	0.682721	-0.558868	-0.00540681	0.778939	0.982264	-0.42265	0.24207	-0.106886	1.18146	-0.132428
42460	hsa-miR-223*	NA	NA	NA	NA	NA	NA	NA	NA	NA	NA	NA	NA	NA	NA	NA	NA	NA	NA	NA	NA	NA	NA	NA	NA	NA	NA	NA	NA	NA	NA
42566	hsa-miR-224	0.0718057	-0.926199	0.745979	0.424764	-0.517631	-0.269673	-0.381049	0.0722083	-0.0614642	-0.0578108	-0.682807	-0.0464518	0.276315	0.257215	0.237344	-0.0463191	-0.123826	-0.363322	0.978389	-0.264972	0.543567	-0.0304776	-0.142416	-0.138826	0.197514	-0.481632	0.143341	-0.533804	0.289512	0.141333
146163	hsa-miR-224*	-0.725329	0.355305	-0.323042	-0.698507	0.246056	-0.550804	-0.12055	-0.599735	-0.777339	0.202298	-0.0773183	-0.667464	-0.896152	-0.666821	-0.540142	-0.130908	-0.611316	0.570309	-0.321462	-0.505664	-0.340656	-0.0331138	-0.619407	-1.20925	-0.486458	0.178152	-0.540788	0.317595	-0.254624	-0.640566
46875	hsa-miR-2276	NA	NA	NA	NA	NA	NA	NA	NA	NA	NA	NA	NA	NA	NA	NA	NA	NA	NA	NA	NA	NA	NA	NA	NA	NA	NA	NA	NA	NA	NA
146025	hsa-miR-2277	NA	NA	NA	NA	NA	NA	NA	NA	NA	NA	NA	NA	NA	NA	NA	NA	NA	NA	NA	NA	NA	NA	NA	NA	NA	NA	NA	NA	NA	NA
46751	hsa-miR-2278	NA	NA	NA	NA	NA	NA	NA	NA	NA	NA	NA	NA	NA	NA	NA	NA	NA	NA	NA	NA	NA	NA	NA	NA	NA	NA	NA	NA	NA	NA
42744	hsa-miR-23a	0.1156	-0.501468	0.859764	0.617738	-0.668123	-0.112576	0.23825	0.980432	-0.091316	-0.435988	-0.469018	-0.184407	-0.266932	0.352537	0.355933	-0.0114387	-0.139182	-0.465067	0.577171	-0.30222	0.62148	-0.259198	-0.305931	0.140588	1.26229	-0.401113	-0.0486321	-0.168659	0.920504	-0.150794
42638	hsa-miR-23a*	NA	NA	NA	NA	NA	NA	NA	NA	NA	NA	NA	NA	NA	NA	NA	NA	NA	NA	NA	NA	NA	NA	NA	NA	NA	NA	NA	NA	NA	NA
145841	hsa-miR-23b	0.455504	-0.594121	0.756757	1.06124	-0.299095	-0.401768	0.297264	0.737723	0.385119	0.0289226	-0.126243	0.0845815	0.538162	0.811045	0.436689	0.16425	0.292647	-0.118841	0.823061	0.249303	0.775847	0.11694	0.0806212	0.662805	1.0797	-0.112587	0.321944	-0.365991	0.748234	0.495232
145751	hsa-miR-23b*	NA	NA	NA	NA	NA	NA	NA	NA	NA	NA	NA	NA	NA	NA	NA	NA	NA	NA	NA	NA	NA	NA	NA	NA	NA	NA	NA	NA	NA	NA
17506	hsa-miR-24	0.36536	-0.376555	0.53141	0.708623	-0.206303	-0.186088	0.150325	0.348228	0.0842221	-0.100585	-0.206344	-0.00953877	0.199399	0.522124	0.14046	0.0726154	0.125697	-0.234352	0.394459	0.0923777	0.43616	-0.0598167	-0.0663474	0.391954	0.740116	-0.154587	0.18314	-0.170041	0.330162	0.240689
146043	hsa-miR-24-1*	0.486388	-0.194567	0.567597	0.832022	-0.0438842	-0.466904	-0.0157096	0.619182	0.28214	-0.0918502	-0.494865	-0.152763	0.501745	0.675738	0.286154	0.115121	0.219149	0.11687	0.739935	0.223127	0.661158	-0.0279022	-0.0391188	0.254782	0.79718	-0.0473394	0.20218	-0.290997	0.609133	0.203722
42950	hsa-miR-24-2*	-0.0284802	NA	0.350466	0.52182	-0.662855	-0.704835	NA	0.540413	0.192042	-0.43975	-0.605403	NA	-0.00467754	0.28884	NA	NA	NA	-0.576617	0.478859	NA	0.502689	NA	NA	0.0583499	0.946897	NA	NA	NA	0.543585	NA
42682	hsa-miR-25	0.163313	-0.109285	0.56198	0.435069	-0.64183	0.154435	-0.238839	0.844802	0.270754	-0.184045	-0.16353	0.0467917	0.0412795	0.0977249	0.268102	-0.11519	-0.112664	-0.752654	0.607933	-0.334708	0.526729	-0.119155	-0.0407137	0.380415	0.50101	-0.440638	0.213502	-0.131531	0.630498	0.175985
42929	hsa-miR-25*	-0.792367	0.639354	-0.614554	-0.731523	0.573593	-0.0750467	0.586781	-0.92177	-0.879005	0.326889	0.404953	-0.4911	-0.616735	-0.901978	-0.741259	-0.22915	-0.432532	1.11887	-0.845292	-0.303614	-0.681462	-0.655895	-0.439081	-0.267425	-0.554254	0.174732	-0.582877	0.0825235	-0.690437	-0.431009
11030	hsa-miR-26a	0.226878	-0.137434	0.376738	0.490125	0.0159522	-0.234653	-0.135988	0.361111	0.181956	0.0591441	-0.117693	-0.0887012	0.188354	0.285545	0.277383	0.226672	0.0119356	0.0206196	0.404951	0.171535	0.425612	0.0183565	0.0873855	0.212942	0.409588	0.0880589	0.258448	0.061775	0.564399	0.355855
42628	hsa-miR-26a-1*	NA	NA	NA	NA	NA	NA	NA	NA	NA	NA	NA	NA	NA	NA	NA	NA	NA	NA	NA	NA	NA	NA	NA	NA	NA	NA	NA	NA	NA	NA
42666	hsa-miR-26a-2*	0.363466	NA	0.539796	0.445213	NA	NA	NA	0.452905	NA	NA	NA	NA	NA	0.423437	0.334801	NA	NA	NA	0.570428	NA	0.479016	0.347169	NA	NA	0.378408	NA	NA	NA	0.49331	NA
146008	hsa-miR-26b	0.553245	-0.989348	0.71872	1.20821	-0.296817	-1.12593	-0.404074	1.08829	0.534437	-0.0975519	-0.74211	-0.580457	0.642599	0.842593	0.576062	0.441799	-0.253668	-0.147241	1.14675	0.348897	1.07728	-0.135034	-0.239993	0.799015	1.25621	-0.142948	0.476275	-0.606093	1.29643	0.603872
42523	hsa-miR-26b*	NA	NA	NA	NA	NA	NA	NA	NA	NA	NA	NA	NA	NA	NA	NA	NA	NA	NA	NA	NA	NA	NA	NA	NA	NA	NA	NA	NA	NA	NA
46483	hsa-miR-27a	0.511767	-1.10896	0.902907	1.20552	-0.544215	-0.601635	0.0936561	1.33393	0.461504	-0.207744	-0.671669	-0.309552	0.503296	1.03278	0.613177	0.306623	0.047534	-0.396778	1.11917	0.230072	1.02854	-0.23762	-0.222404	0.550682	1.63042	-0.406869	0.282028	-0.584002	1.44594	0.202429
17818	hsa-miR-27a*	NA	0.427351	NA	NA	NA	NA	NA	NA	NA	NA	NA	NA	NA	NA	NA	NA	NA	0.80379	NA	NA	NA	NA	NA	NA	NA	NA	NA	NA	NA	NA
145944	hsa-miR-27b	0.438623	-0.73176	0.681342	0.89389	-0.340417	-0.357204	0.0112899	0.563662	0.27929	0.0181894	-0.414894	-0.146419	0.461659	0.658221	0.317462	0.151226	0.138448	-0.267654	0.737145	0.0921554	0.682115	-0.000872829	-0.128115	0.424374	0.870746	-0.28503	0.281324	-0.359336	0.799645	0.224734
42823	hsa-miR-27b*	NA	NA	NA	NA	NA	NA	NA	NA	NA	NA	NA	NA	NA	NA	NA	NA	NA	NA	NA	NA	NA	NA	NA	NA	NA	NA	NA	NA	NA	NA
145714	hsa-miR-28-3p	NA	NA	NA	NA	NA	NA	NA	NA	NA	NA	NA	NA	NA	NA	NA	NA	NA	NA	NA	NA	NA	NA	NA	NA	NA	NA	NA	NA	NA	NA
146049	hsa-miR-28-5p	0.460251	-0.988261	0.47139	0.639546	-0.509683	-0.497304	-0.0205746	0.622314	0.562678	-0.047135	-0.677136	-0.382745	0.410774	0.589704	0.301311	0.0262281	-0.0218319	-0.681827	0.812758	0.224541	0.664542	0.121174	-0.173741	0.224124	0.504879	-0.416608	0.183505	-0.396884	0.675362	0.332931
42528	hsa-miR-296-3p	-0.331877	0.400455	-0.154311	-0.0849369	0.241625	-0.0614457	-0.0617908	-0.251837	-0.376809	0.142159	0.836974	NA	-0.198814	-0.173097	-0.348323	-0.0341642	-0.166531	0.582235	-0.45447	-0.247168	-0.195718	-0.352991	-0.172445	0.1828	-0.0313931	0.121509	-0.186026	0.118001	-0.283986	0.0774664
146100	hsa-miR-296-5p	0.39385	-0.307215	0.417586	0.524958	-0.0637184	0.668276	0.498262	0.581299	0.427138	0.242523	0.908971	0.609468	0.544557	0.589508	0.619475	0.305859	0.431115	0.0148141	0.438849	0.103424	0.61603	0.320139	0.50847	0.155226	0.684769	0.0472339	0.455695	0.407696	0.891978	0.671325
6880	hsa-miR-297	NA	0.497123	NA	NA	0.592113	0.171754	0.211978	NA	NA	0.513655	NA	NA	NA	NA	NA	NA	NA	0.922618	NA	NA	NA	NA	NA	NA	NA	0.546143	NA	0.212235	NA	NA
46264	hsa-miR-298	-0.49485	0.705596	-0.447183	-0.401518	0.732987	-0.346895	0.0775022	-0.711078	-0.501271	0.467655	-0.317858	-0.353673	-0.575629	-0.56249	-0.482024	0.042399	-0.313612	1.24619	-0.549096	0.0845401	-0.610715	-0.296901	-0.320185	-0.347603	-0.584919	0.44375	-0.315163	0.291058	-0.602089	-0.531393
11037	hsa-miR-299-3p	0.31529	-0.294143	-0.108673	-0.33409	-0.584137	0.395192	0.153659	-0.333006	0.130767	-0.307285	-0.110927	0.255101	0.000364975	0.0338262	0.0660011	-0.145946	0.398118	-0.98295	-0.0311949	-0.103971	-0.383973	-0.178967	0.147995	-0.0900441	-0.202075	-0.308589	0.114521	0.231951	-0.228311	-0.0433687
11038	hsa-miR-299-5p	0.213681	-0.344791	-0.540683	-0.0572172	-0.443319	0.161148	-0.363842	-0.51141	-0.264013	-0.231969	1.86759	0.0965148	0.300823	-0.195652	-0.381921	-0.50107	-0.224905	-0.563892	-0.281603	-0.326779	-0.131706	-0.392943	0.131589	0.614187	0.136854	-0.370829	-0.0607399	-0.211176	-0.499936	0.801046
11039	hsa-miR-29a	0.175728	0.0200032	-0.21045	0.00625473	0.0366497	-0.0659652	-0.197284	-0.359249	-0.0231485	-0.0495947	0.014007	-0.066937	-0.00284756	-0.261416	-0.227829	0.117718	-0.0363091	-0.171856	-0.335703	0.197709	-0.115446	0.0930217	0.0974859	-0.0378084	-0.0521942	0.208399	0.143346	0.246161	-0.226681	0.162977
145638	hsa-miR-29a*	0.632421	-0.0720328	0.214387	0.236524	-0.0729035	0.0693532	0.079729	0.161629	0.428761	-0.0111763	-0.208468	0.00261779	0.103349	0.101838	0.106556	0.172525	0.25377	-0.473866	0.223027	0.157164	0.116843	0.432593	0.0508524	0.147281	0.214359	0.293785	0.289059	0.085293	0.154299	0.139148
11040	hsa-miR-29b	0.379327	-0.458544	-0.13758	0.358672	0.0697357	-0.59704	-0.317654	-0.28479	0.189011	-0.0102944	-0.257372	-0.178987	0.23393	0.0973219	-0.130933	0.281904	0.0350615	-0.055478	-0.279101	0.501023	-0.0436169	-0.0289637	-0.0137571	0.233322	0.333701	0.065642	0.224504	-0.00909209	-0.0413969	0.350081
17810	hsa-miR-29b-1*	-0.0190127	-0.202658	-0.115896	0.0939839	-0.326057	-0.21771	0.00291761	-0.0178288	0.209715	-0.159627	-0.515416	0.0967634	-0.0605705	-0.00550221	0.170801	0.200385	-0.011338	-0.0393543	0.0827899	-0.0394164	0.15756	-0.00822281	-0.321562	-0.130821	0.273432	0.274416	-0.00970685	-0.18243	-0.0125599	-0.213293
42792	hsa-miR-29b-2*	0.609361	-0.239694	0.124167	0.308502	-0.131873	0.0138455	0.171472	0.150228	0.554628	-0.0508271	-0.333588	0.102106	0.309184	0.311699	0.230322	0.254538	0.225752	-0.380899	0.143626	0.174888	0.116582	0.291185	-0.0212318	0.194274	0.17476	0.0851723	0.329784	-0.0305993	0.143319	0.123785
11041	hsa-miR-29c	0.305832	-0.0115612	-0.0581143	0.0093981	-0.00361898	-0.086076	-0.277427	-0.317057	0.0325703	-0.0747173	-0.0766149	-0.180944	-0.155023	-0.287621	-0.254954	0.153224	-0.0256062	-0.181496	-0.35769	0.00932376	-0.0773176	0.112646	0.0842832	-0.0493013	-0.219702	0.19229	0.0858338	0.170858	-0.213139	0.147858
14300	hsa-miR-29c*	0.505954	-0.128057	0.18026	0.146796	-0.16137	0.0569555	-0.0686164	0.0567625	0.306245	0.0060079	-0.360143	0.0734109	0.142678	0.156135	0.123396	0.137604	0.156578	-0.513304	0.0708599	0.0385538	0.0680607	0.451801	0.0270014	0.0239918	-0.0321503	0.133033	0.158562	0.0764708	0.100074	0.0227463
42513	hsa-miR-300	-0.391701	0.824587	-0.472194	-0.351815	0.617258	-0.0602223	-0.0823225	-0.895188	-0.55671	0.309498	0.362415	-0.257882	-0.296068	-0.483121	-0.457368	-0.0825664	-0.318473	1.09073	-0.64999	-0.0919278	-0.632391	-0.29733	-0.00141021	-0.0719378	-0.359232	0.441428	-0.174371	0.273707	-0.581111	-0.151682
13143	hsa-miR-301a	0.716171	-0.707373	0.987179	1.18723	0.00859038	-0.74159	-0.166919	1.18939	0.863966	0.0718406	-0.645391	-0.0287873	0.754035	1.02002	0.932063	0.539016	0.250695	-0.290913	1.21934	0.321525	1.13618	0.254707	0.109861	0.887053	1.30836	0.0490707	0.598008	-0.23426	1.49066	0.680628
17886	hsa-miR-301b	0.367012	NA	NA	NA	NA	NA	NA	NA	0.664121	NA	NA	NA	0.492701	0.537076	NA	NA	NA	NA	NA	NA	NA	NA	NA	NA	0.42255	NA	NA	NA	NA	NA
145639	hsa-miR-302a	-0.369043	0.0686525	-0.130733	-0.278843	0.282029	-0.352486	-0.325943	-0.138208	-0.300288	0.225713	-0.534227	NA	-0.4601	-0.242683	0.221878	0.0258471	-0.302661	0.456405	0.0406718	0.238279	0.130554	-0.206013	-0.311365	-0.413736	-0.323819	0.0764299	-0.34627	-0.108591	0.077428	0.271017
42541	hsa-miR-302a*	NA	NA	NA	NA	NA	NA	NA	NA	NA	NA	NA	NA	NA	NA	NA	NA	NA	NA	NA	NA	NA	NA	NA	NA	NA	NA	NA	NA	NA	NA
11043	hsa-miR-302b	NA	NA	NA	NA	NA	NA	NA	NA	NA	NA	NA	NA	NA	NA	NA	NA	NA	NA	NA	NA	NA	NA	NA	NA	NA	NA	NA	NA	NA	NA
42667	hsa-miR-302b*	NA	NA	NA	NA	NA	NA	NA	NA	NA	NA	NA	NA	NA	NA	NA	NA	NA	NA	NA	NA	NA	NA	NA	NA	NA	NA	NA	NA	NA	NA
11044	hsa-miR-302c	NA	NA	NA	NA	NA	NA	NA	NA	NA	NA	NA	NA	NA	NA	NA	NA	NA	NA	NA	NA	NA	NA	NA	NA	NA	NA	NA	NA	NA	NA
11045	hsa-miR-302c*	0.274274	-0.168557	0.204298	-0.032643	-0.0468302	0.313063	0.01928	0.0864689	0.240162	-0.207284	0.979052	0.252044	0.204979	0.0630739	0.120926	-0.118983	0.222483	-0.19603	0.157964	-0.070309	0.0578547	0.0549379	0.44339	-0.181383	0.165205	-0.200658	0.235147	-0.116179	0.118357	0.251148
27838	hsa-miR-302d	NA	NA	NA	NA	NA	NA	NA	NA	NA	NA	NA	NA	NA	NA	NA	NA	NA	NA	NA	NA	NA	NA	NA	NA	NA	NA	NA	NA	NA	NA
46729	hsa-miR-302d*	NA	NA	NA	NA	NA	NA	NA	NA	NA	NA	NA	NA	NA	NA	NA	NA	NA	NA	NA	NA	NA	NA	NA	NA	NA	NA	NA	NA	NA	NA
45764	hsa-miR-302e	NA	NA	NA	NA	0.302201	NA	NA	0.139192	-0.0985967	0.171859	NA	NA	NA	NA	0.0939143	NA	NA	0.385631	NA	0.243265	NA	NA	NA	NA	NA	0.0939904	NA	NA	NA	NA
45745	hsa-miR-302f	NA	NA	NA	NA	NA	NA	NA	NA	NA	NA	NA	NA	NA	NA	NA	NA	NA	NA	NA	NA	NA	NA	NA	NA	NA	NA	NA	NA	NA	NA
146086	hsa-miR-30a	0.432815	-0.616255	0.61767	0.70593	-0.2359	-0.414393	-0.150577	1.00294	0.356442	-0.246046	-0.448847	-0.194904	0.17244	0.570369	0.661135	0.101893	-0.106754	-0.372161	0.649864	0.198484	0.788351	0.100504	0.0150195	0.102231	0.758864	-0.0762116	0.313894	-0.146074	1.00909	0.261285
19595	hsa-miR-30a*	0.340282	-0.19612	0.513994	0.464516	-0.463083	-0.0227953	-0.167955	0.961732	0.292623	-0.344543	-0.497118	NA	-0.117829	0.285284	0.527069	0.0666901	-0.0697661	-0.589574	0.525448	-0.098533	0.630509	0.0825304	-0.113233	0.129575	0.463673	-0.157044	0.18285	-0.0925472	0.728178	-0.0289777
146112	hsa-miR-30b	0.594492	-0.255311	0.633069	0.974272	0.154432	-0.65702	-0.123028	0.782767	0.595314	0.102682	-0.209725	-0.00466171	0.513789	0.793537	0.570618	0.359376	0.0549955	0.0637878	0.812019	0.449526	0.837908	0.0311128	0.129032	0.565031	0.896769	0.0939674	0.475701	-0.195652	1.01073	0.608735
46356	hsa-miR-30b*	NA	NA	NA	NA	NA	NA	NA	NA	NA	NA	NA	NA	NA	NA	NA	NA	NA	NA	NA	NA	NA	NA	NA	NA	NA	NA	NA	NA	NA	NA
42923	hsa-miR-30c	0.349335	-0.158615	0.401007	0.596364	-0.0212574	-0.39219	-0.353014	0.642179	0.312667	-0.091634	-0.300737	-0.301232	0.140104	0.392082	0.364471	0.103908	-0.116696	-0.160431	0.421629	0.139543	0.62494	-0.0995858	0.0459288	0.292537	0.607089	-0.0577218	0.211704	-0.125543	0.680295	0.304182
42702	hsa-miR-30c-1*	0.916402	0.655723	0.607651	0.61541	0.255446	1.46081	0.578901	0.400842	0.467548	0.239425	1.3016	1.20539	0.955899	0.814384	0.681902	0.40045	0.950104	0.272579	0.842679	0.391577	0.701822	0.671992	0.752268	0.986469	0.844654	0.282704	0.797317	0.411538	0.730189	0.817101
46626	hsa-miR-30c-2*	NA	NA	NA	NA	NA	NA	NA	NA	NA	NA	NA	NA	NA	NA	NA	NA	NA	NA	NA	NA	NA	NA	NA	NA	NA	NA	NA	NA	NA	NA
19596	hsa-miR-30d	0.384987	0.120456	0.435413	0.420724	-0.0230564	0.216531	0.0201578	0.420681	0.209655	-0.107229	-0.0549906	0.171417	0.0327339	0.360243	0.4031	0.0881978	0.0987269	-0.343794	0.274321	0.103534	0.308253	0.44914	0.143946	-0.0599929	0.193024	0.123708	0.22711	0.139827	0.411146	0.276847
17853	hsa-miR-30d*	NA	NA	NA	NA	NA	NA	NA	NA	NA	NA	NA	NA	NA	NA	NA	NA	NA	NA	NA	NA	NA	NA	NA	NA	NA	NA	NA	NA	NA	NA
28191	hsa-miR-30e	0.606716	-0.458288	0.666352	0.909639	0.0581025	-0.513769	-0.0942798	0.904906	0.594412	0.187019	-0.457208	-0.065141	0.669768	0.704181	0.642756	0.30032	0.179297	-0.123638	0.801747	0.35856	0.872237	0.230507	0.192735	0.602573	1.04724	0.0297696	0.581087	-0.116704	1.11515	0.529599
145676	hsa-miR-30e*	0.555236	-0.433352	0.674174	0.724448	-0.253376	-0.304748	-0.097618	0.975493	0.566751	-0.10717	-0.492311	-0.181353	0.223636	0.569443	0.639238	0.182812	-0.0339559	-0.30324	0.773723	0.26671	0.896449	0.139804	-0.0340655	0.384437	0.809452	-0.0576635	0.353836	-0.198438	1.0864	0.396962
11052	hsa-miR-31	0.556256	-0.411541	0.178351	0.0939517	-0.402211	-0.314632	0.11832	0.434637	0.14547	-0.116288	-0.158775	0.0678252	0.279169	1.15693	0.539418	0.00144874	0.0848584	-0.80722	0.0460478	-0.797982	-0.0647129	-0.593499	-0.0976449	0.0364399	0.366933	-0.401348	0.0132688	-0.363845	0.670499	0.0430528
46320	hsa-miR-31*	NA	NA	NA	NA	NA	NA	NA	NA	NA	NA	NA	NA	NA	NA	NA	NA	NA	NA	NA	NA	NA	NA	NA	NA	NA	NA	NA	NA	NA	NA
146066	hsa-miR-3116	NA	NA	NA	NA	NA	NA	NA	NA	NA	NA	NA	NA	NA	NA	NA	NA	NA	NA	NA	NA	NA	NA	NA	NA	NA	NA	NA	NA	NA	NA
146005	hsa-miR-3129	NA	NA	NA	NA	NA	NA	NA	NA	NA	NA	NA	NA	NA	NA	NA	NA	NA	NA	NA	NA	NA	NA	NA	NA	NA	NA	NA	NA	NA	NA
46710	hsa-miR-3157	NA	NA	NA	NA	NA	NA	NA	NA	NA	NA	NA	NA	NA	NA	NA	NA	NA	NA	NA	NA	NA	NA	NA	NA	NA	NA	NA	NA	NA	NA
146110	hsa-miR-3164	NA	NA	NA	NA	NA	NA	NA	NA	NA	NA	NA	NA	NA	NA	NA	NA	NA	NA	NA	NA	NA	NA	NA	NA	NA	NA	NA	NA	NA	NA
146085	hsa-miR-3170	NA	NA	NA	NA	NA	NA	NA	NA	NA	NA	NA	NA	NA	NA	NA	NA	NA	NA	NA	NA	NA	NA	NA	NA	NA	NA	NA	NA	NA	NA
46567	hsa-miR-3176	NA	NA	NA	NA	NA	NA	NA	NA	NA	NA	NA	NA	NA	NA	NA	NA	NA	NA	NA	NA	NA	NA	NA	NA	NA	NA	NA	NA	NA	NA
146152	hsa-miR-3179	NA	NA	NA	NA	NA	NA	NA	NA	NA	NA	NA	NA	NA	NA	NA	NA	NA	NA	NA	NA	NA	NA	NA	NA	NA	NA	NA	NA	NA	NA
46274	hsa-miR-3187	NA	NA	NA	NA	NA	NA	NA	NA	NA	NA	NA	NA	NA	NA	NA	NA	NA	NA	NA	NA	NA	NA	NA	NA	NA	NA	NA	NA	NA	NA
11053	hsa-miR-32	0.579168	-1.48647	1.11154	1.65142	-0.569663	-1.76078	-0.596927	1.70784	1.01052	-0.111379	-1.0269	-0.664378	1.18168	1.32493	0.822659	0.342483	0.0594245	-0.299514	1.78864	0.422017	1.72424	-0.362483	-0.0565253	1.02929	1.95265	-0.511399	0.541484	-1.08336	1.84992	0.577315
29575	hsa-miR-32*	-0.726098	1.08713	-0.498684	-0.585129	0.938073	0.271691	-0.141218	-1.01907	-0.821379	0.490362	0.663556	-0.102319	-0.656669	-0.911367	-0.641943	-0.0261433	-0.194884	1.64895	-1.03313	-0.0710046	-0.691852	-0.29067	-0.160417	-0.285223	-0.680293	0.587771	-0.468488	0.326809	-0.951089	-0.162745
146158	hsa-miR-3202	-1.07536	-0.567862	-1.17531	-0.632234	-1.05697	1.28657	-1.83096	-1.44519	-1.52897	-0.948165	2.18624	0.184743	-0.248351	-1.80244	-1.4248	-1.83535	-1.13374	-0.524182	-2.561	-1.94319	-0.442983	-1.83638	0.566336	0.778649	-1.38305	-1.62131	-0.738467	-0.840653	-1.82889	1.01745
27533	hsa-miR-320a	0.0364283	0.214247	0.633622	0.181424	-0.240034	0.369002	-0.186078	0.366912	-0.00913179	-0.0100943	-0.0111932	0.282062	-0.0923603	0.0328259	0.544868	-0.116901	-0.121666	-0.262171	0.213318	-0.295845	0.40675	0.0303353	0.234759	-0.0309325	0.051652	-0.119175	0.164452	0.156714	0.418995	0.0738481
46324	hsa-miR-320b	-0.0156471	0.285349	0.532044	0.199271	-0.194785	0.380416	-0.23771	0.390429	-0.0234094	-0.108424	-0.186822	0.150206	-0.0925391	0.0354758	0.448063	-0.132261	-0.128692	-0.300874	0.178036	-0.262832	0.43858	0.0160533	0.203755	-0.0418	0.0348906	-0.132475	0.174815	0.114075	0.414529	0.110736
46228	hsa-miR-320c	0.0451715	0.219613	0.556837	0.248118	-0.172957	0.351677	-0.158991	0.480763	0.0617128	-0.118754	-0.150826	0.157832	-0.0597621	0.0862292	0.469509	-0.0894564	-0.0750156	-0.26564	0.150976	-0.15428	0.496682	0.111628	0.1834	0.0236697	0.0732865	-0.0832797	0.161344	0.285594	0.475203	0.139239
46870	hsa-miR-320d	0.113693	0.206263	0.630025	0.265396	-0.218204	0.402562	-0.100519	0.473427	0.157869	-0.0381522	0.0107784	0.233806	0.0907702	0.177239	0.59748	0.00562508	-0.0343054	-0.232881	0.302784	-0.195887	0.570987	0.193336	0.281254	0.0170842	0.0791603	-0.140493	0.139003	0.179086	0.545819	0.235226
42957	hsa-miR-323-3p	0.826599	-0.443119	0.246782	0.865309	-0.257965	-0.134511	-0.0531549	0.22678	0.707369	-0.24278	-0.210391	-0.0784414	0.609247	0.745852	0.178463	-0.00601569	0.506131	-0.554592	0.34854	0.382688	0.310769	0.45241	0.346474	0.308682	0.267244	0.108003	0.586812	-0.329974	0.190507	0.364604
42457	hsa-miR-323-5p	NA	NA	NA	NA	NA	NA	NA	NA	NA	NA	NA	NA	NA	NA	NA	NA	NA	NA	NA	NA	NA	NA	NA	NA	NA	NA	NA	NA	NA	NA
42672	hsa-miR-323b-5p	NA	NA	NA	NA	NA	NA	NA	NA	NA	NA	NA	NA	NA	NA	NA	NA	NA	NA	0.615139	NA	NA	NA	NA	NA	NA	NA	NA	NA	NA	NA
145708	hsa-miR-324-3p	0.372934	-0.0898826	0.2679	0.196327	-0.247846	0.297069	0.0605475	0.341722	0.331137	-0.108145	0.0316781	0.221587	0.211698	0.310935	0.332431	0.0758823	0.237138	-0.442616	0.335152	-0.0221982	0.426197	0.383918	0.220378	0.0529751	0.220691	-0.051113	0.158282	0.0685507	0.244698	0.16528
42477	hsa-miR-324-5p	0.34818	-0.343029	-0.00654005	0.106333	-0.283758	-0.268576	-0.187493	-0.116457	0.302379	-0.209488	-0.311116	-0.163235	0.2582	0.421902	0.10812	0.14902	0.0962293	-0.698306	0.0972355	0.113334	0.122033	0.381119	0.0285824	0.0564011	0.0287137	-0.13464	0.0355198	-0.283393	0.0847565	0.128821
11058	hsa-miR-325	NA	NA	NA	NA	NA	NA	NA	NA	NA	NA	NA	NA	NA	NA	NA	NA	NA	NA	NA	NA	NA	NA	NA	NA	NA	NA	NA	NA	NA	NA
42693	hsa-miR-326	0.248764	-0.0694451	-0.298116	-0.0901586	-0.122584	0.222184	0.121289	0.406803	-0.0399281	-0.305306	0.480435	0.191001	-0.0102453	0.0763807	-0.0544979	-0.28481	0.153949	-0.225741	-0.106487	-0.0941273	-0.0963608	0.0531246	-0.0327899	0.0622561	-0.0489077	-0.164612	0.117844	-0.0739737	-0.144226	0.0417347
145640	hsa-miR-328	0.478963	0.286656	0.0621343	0.146061	0.0345073	0.458	-0.0582318	-0.0999058	0.354058	0.053606	-0.043586	0.243285	0.129074	0.130736	0.179349	0.0759739	0.28119	-0.356357	0.184571	0.237781	0.119414	0.776526	0.324325	0.0470683	-0.102267	0.150048	0.230149	0.278304	-0.00663076	0.183413
11061	hsa-miR-329	0.716186	-0.199263	0.164108	0.535115	-0.097941	0.0581467	-0.0660755	-0.0861967	0.699416	-0.274045	-0.161121	0.0369907	0.443797	0.675721	0.0209522	0.0175221	0.34862	-0.57921	0.153496	0.316175	0.00859195	0.554091	0.320037	0.244424	0.0971717	0.206679	0.474123	-0.21123	-0.113343	0.343885
11063	hsa-miR-330-3p	0.279578	-0.43265	0.316996	0.236735	-0.303232	0.049653	-0.38409	-0.146999	0.328144	-0.0708425	-0.113702	-0.0117015	0.238698	0.414265	0.155921	-0.0425658	0.0501296	-0.529118	0.381927	-0.0110322	0.336945	0.165829	-0.0933189	0.330197	-0.106647	-0.43061	0.178045	-0.314772	-0.0165685	0.399177
145843	hsa-miR-330-5p	0.523542	-0.272788	0.470901	0.326528	-0.264575	0.0369196	-0.167494	0.0185368	0.536914	-0.0957375	-0.313893	0.289831	0.374372	0.469292	0.321192	0.124971	0.24621	-0.510922	0.522243	0.0927037	0.42004	0.337312	0.0476863	0.294706	0.0778405	-0.248436	0.244172	-0.301999	0.169168	0.234464
42887	hsa-miR-331-3p	0.664363	-0.21605	0.281738	0.61211	-0.0477356	-0.12032	-0.0375615	0.341204	0.559874	-0.0121438	-0.262218	-0.155397	0.383746	0.588069	0.275694	0.0611193	0.252722	-0.372281	0.394641	0.332592	0.501259	0.318345	0.108932	0.47551	0.458859	0.0383201	0.352521	-0.0869779	0.419547	0.375803
17866	hsa-miR-331-5p	NA	NA	NA	NA	NA	NA	NA	NA	NA	NA	NA	NA	NA	NA	NA	NA	NA	NA	NA	NA	NA	NA	NA	NA	NA	NA	NA	NA	NA	NA
11065	hsa-miR-335	1.40257	-0.683791	0.50268	1.03367	0.219736	-0.586416	0.0429873	0.618926	1.1657	0.139107	-0.160663	0.115491	0.750717	0.993979	0.595832	0.247601	0.69943	-0.106988	0.638914	0.728034	0.851738	0.575684	0.597515	1.26096	0.652893	0.0925071	0.969567	-0.222313	0.663488	0.944851
145745	hsa-miR-335*	-0.18905	0.367541	-0.0630549	-0.298291	0.509805	-0.0421157	0.329029	-0.203933	-0.257099	0.39596	-0.154574	-0.209791	-0.418886	-0.275608	-0.069609	0.0247429	-0.199712	0.956215	-0.275817	-0.0457467	-0.146572	0.170794	-0.105872	-0.731386	-0.125721	0.335399	-0.183791	0.202428	-0.206564	-0.436622
42673	hsa-miR-337-3p	0.394753	0.127156	0.055611	0.124342	-0.0808945	0.00381994	-0.107756	-0.108609	0.301419	-0.14117	-0.220082	0.0593387	0.211186	0.15706	0.0316708	0.0239709	0.253459	-0.371223	0.121358	0.0819724	0.0340579	0.399705	0.222546	-0.0982148	-0.0271339	0.0488379	0.258433	-0.0978395	-0.0276102	-0.0295314
17944	hsa-miR-337-5p	0.661797	-0.226644	0.0836561	0.348432	-0.0621165	-0.17752	-0.0685854	-0.139544	0.730139	-0.206778	-0.166393	0.0430324	0.5246	0.527776	0.141676	0.170971	0.490762	-0.606076	0.13612	0.400712	0.142929	0.483249	0.261987	0.402599	0.220171	0.0478977	0.537816	-0.147268	0.0290665	0.138976
42592	hsa-miR-338-3p	-0.348795	-0.479377	0.272154	0.106869	-0.574891	-0.526665	-0.733153	-0.622005	-0.481075	-0.197636	-0.840341	-0.429777	-0.236904	-0.791559	-0.361335	-0.135021	-0.399644	-0.471813	0.264694	-0.599675	-0.0314104	-0.526604	-0.332997	-0.133865	-0.609977	-0.498274	-0.110248	-0.548632	-0.366431	-0.0403894
17825	hsa-miR-338-5p	0.0995061	0.0164691	0.823717	0.209764	-0.350849	0.305769	-0.361573	-0.213348	-0.0105471	0.115017	-0.386584	0.0836701	0.13624	0.0339605	0.203785	0.186801	0.00519653	-0.207299	0.739303	-0.306819	0.382703	0.271369	0.190271	-0.0575232	-0.242775	-0.238067	0.131004	-0.0980209	0.213886	0.407799
42912	hsa-miR-339-3p	0.436622	-0.169276	0.195097	0.347897	-0.140476	0.0353887	-0.190742	0.203161	0.547516	-0.153067	-0.305477	0.0391699	0.114132	0.386412	0.381868	-0.216278	0.140637	-0.665059	0.333095	0.193564	0.25969	0.491472	0.0256217	0.0856542	0.135866	-0.250807	0.125696	0.011821	0.282006	0.194267
42739	hsa-miR-339-5p	-0.0814557	-0.136993	0.632057	0.489802	-0.22485	-0.280689	-0.136265	0.778782	0.216741	-0.267	-0.771378	-0.234193	0.0526987	0.336521	0.496034	-0.164537	-0.265592	-0.25834	0.777189	0.118237	0.777935	-0.0198724	-0.32949	0.0192517	0.686464	-0.496979	-0.130779	-0.0540282	0.848448	0.162607
145859	hsa-miR-33a	0.350688	-0.581451	0.100161	0.100814	-0.301654	-0.503705	-0.538461	0.121976	0.196094	-0.579246	-0.384148	-0.103112	0.0458635	-0.0881518	0.0605915	0.0329128	-0.106477	-0.358536	0.24582	-0.0785581	0.506596	-0.0766452	-0.106523	0.121505	0.121187	-0.224545	0.0955311	-0.573402	-0.0514023	0.0110919
145757	hsa-miR-33a*	NA	NA	NA	NA	NA	NA	NA	NA	NA	NA	NA	NA	NA	NA	NA	NA	NA	NA	NA	NA	NA	NA	NA	NA	NA	NA	NA	NA	NA	NA
145950	hsa-miR-33b	0.354903	0.144812	0.672181	0.554234	-0.0659677	0.448379	-0.12225	0.190117	-0.250973	0.115716	-0.446726	0.201547	0.00380748	0.212182	0.419514	0.151861	0.129933	-0.00539716	0.695248	-0.0398664	0.754373	0.293914	0.179047	-0.118435	0.513	-0.24095	0.303339	0.0834954	0.563245	0.308435
145734	hsa-miR-33b*	NA	NA	NA	NA	NA	NA	NA	NA	NA	NA	NA	NA	NA	NA	NA	NA	NA	NA	NA	NA	NA	NA	NA	NA	NA	NA	NA	NA	NA	NA
29872	hsa-miR-340	0.010544	0.301971	0.303905	0.164199	0.241298	-0.0925785	-0.109041	-0.22706	-0.153483	0.0413245	-0.276632	0.0519405	0.100169	0.12499	0.221245	0.189448	0.0695694	0.412171	0.366135	-0.00839105	0.0899183	0.102614	0.127293	-0.405045	-0.0475745	-0.0694387	0.175935	0.0488461	0.134223	0.171151
42738	hsa-miR-340*	0.65509	-0.635517	0.585944	1.25413	-0.351413	-0.53848	-0.0330182	0.958127	0.823419	-0.0705309	-0.328229	-0.211727	0.828434	0.961462	0.412692	0.18057	0.00177006	-0.313868	1.22813	0.368969	0.988044	-0.0754387	-0.0881638	1.16218	1.34398	-0.0309374	0.430298	-0.653788	1.07785	0.480881
32884	hsa-miR-342-3p	0.55694	-0.294419	0.434951	0.552526	-0.123938	-0.0956754	-0.00653933	0.160306	0.444803	-0.0553144	-0.346828	-0.0758609	0.331826	0.538967	0.330478	0.126847	0.213575	-0.475052	0.544598	0.138377	0.406167	0.428702	0.0784864	0.413167	0.367133	0.0392679	0.321679	-0.290495	0.327382	0.170972
42576	hsa-miR-342-5p	0.389762	NA	0.275658	0.183074	-0.0313407	0.154755	0.208529	0.200727	0.280359	0.0428172	NA	NA	0.265987	0.285314	0.278093	0.13466	0.19316	-0.243004	0.29935	0.127242	0.211971	0.411608	0.107535	NA	0.0255129	0.0924814	0.0808753	0.0238188	0.214885	0.111626
42934	hsa-miR-345	NA	-0.413295	0.0683189	0.121785	-0.4458	NA	NA	0.149598	NA	NA	NA	NA	NA	NA	NA	NA	NA	NA	0.288921	NA	0.297051	NA	NA	-0.43453	0.253522	-0.270966	NA	NA	0.410205	-0.259968
145732	hsa-miR-346	-0.0401173	-0.482125	0.13429	-0.0133626	-0.385825	0.0372589	-0.105649	-0.215378	0.262924	-0.266867	-0.378715	NA	0.0481293	0.109546	0.0777748	-0.269812	-0.113812	-0.615176	0.264143	-0.10759	0.23606	0.21314	0.00802221	-0.308121	0.0288775	-0.282173	-0.149043	-0.162427	0.139963	-0.0322693
27217	hsa-miR-34a	0.283875	-0.45395	0.366762	0.591917	-0.108888	-0.272108	0.138711	0.173338	0.196053	0.0453533	-0.557757	-0.327887	0.0713513	0.10158	0.374681	0.455095	0.0345616	-0.155891	0.185346	0.135584	0.264969	0.0311451	-0.431551	0.0680609	1.19052	0.110936	0.230228	0.181927	0.46276	0.055537
46299	hsa-miR-34a*	NA	NA	NA	NA	NA	NA	NA	NA	NA	NA	NA	NA	NA	NA	NA	NA	NA	NA	NA	NA	NA	NA	NA	NA	NA	NA	NA	NA	NA	NA
42724	hsa-miR-34b	-0.0547337	-0.411188	0.352183	-0.170491	-0.153368	0.243668	-0.0577025	0.166667	-0.0983005	-0.026582	-0.161269	0.365451	-0.284827	-0.0362981	0.371776	-0.245696	-0.0330881	0.0306284	0.11433	-0.249665	0.0437124	0.0236905	0.0992242	-0.670627	-0.266235	-0.154487	-0.0733061	0.0668998	0.165564	-0.431503
11073	hsa-miR-34b*	-0.0737869	0.270125	1.49317	1.44441	-0.847555	-1.20962	0.358282	1.24365	-0.39282	-0.604232	-1.59262	-0.687761	-0.504266	0.420756	0.0590129	1.51151	-0.703357	-0.159197	0.401006	0.258665	0.366201	-1.03378	1.09553	-0.353893	-0.419802	-0.485411	-1.00193	1.17305	1.15623	-0.551758
42729	hsa-miR-34c-3p	NA	NA	0.753955	NA	NA	NA	NA	NA	NA	NA	NA	NA	NA	NA	NA	0.640448	NA	NA	NA	NA	NA	NA	NA	NA	NA	NA	NA	0.632017	NA	NA
11074	hsa-miR-34c-5p	-0.163789	0.458069	1.47861	1.42627	-0.581808	-1.29902	0.3369	1.17704	-0.465724	-0.425697	-1.6374	-0.81332	-0.597844	0.419161	-0.0245555	1.44727	-0.906906	0.125949	0.277125	0.295635	0.272545	-1.188	1.05314	-0.404352	-0.427057	-0.323342	-1.17258	1.3482	1.08969	-0.593928
145865	hsa-miR-361-3p	0.548604	0.356681	0.689669	0.746027	0.102281	1.17585	0.588581	0.583523	0.534288	0.236941	1.65702	0.748703	0.692567	0.672535	0.573637	0.458493	0.530688	0.223819	0.604682	0.130009	0.940581	0.499096	0.859366	0.944134	0.980667	0.109243	0.74398	0.494036	0.97674	0.978406
14301	hsa-miR-361-5p	0.48802	0.0375682	0.242841	0.176609	-0.00492392	0.232304	0.070045	0.128021	0.36025	0.117141	0.132762	0.409557	0.12362	0.10545	0.19205	0.0470473	0.186503	-0.154555	0.163167	0.0614657	0.220813	0.526951	0.21972	0.150854	0.0308431	0.0687035	0.30048	0.121731	0.113366	0.152986
17893	hsa-miR-362-3p	0.256413	-0.948404	0.50351	0.706343	-0.623599	-0.963968	NA	1.05342	0.50684	-0.401027	-0.735802	NA	0.305135	0.633451	0.462892	-0.0150719	-0.112964	-0.474376	0.773244	NA	0.914385	-0.407672	-0.248729	0.454596	1.02788	-0.38724	0.183137	-0.593476	1.21964	0.14865
42503	hsa-miR-362-5p	NA	NA	0.552715	NA	NA	NA	NA	0.683909	NA	NA	NA	NA	NA	0.451911	0.543628	NA	NA	NA	0.610409	NA	0.500165	NA	NA	NA	0.531104	NA	NA	NA	0.682192	NA
11077	hsa-miR-363	0.348328	-0.500702	0.506144	0.699911	0.186648	-0.39769	-0.0942038	0.892483	0.724974	-0.0449485	-0.25204	0.00092446	0.647349	0.971558	0.299823	0.0227572	0.127838	-0.432715	0.733058	0.271766	0.831039	0.209018	-0.0453431	0.844318	0.745447	-0.124207	0.522763	-0.431313	0.584646	0.406037
27544	hsa-miR-363*	0.861175	0.183425	0.58216	0.750979	0.0961367	0.465299	0.614288	0.629075	0.762758	0.200287	-0.106114	NA	0.723003	0.857416	0.728178	0.529476	0.727068	NA	0.771142	0.870925	0.560611	0.622607	0.542539	0.833716	0.65041	0.187035	0.585332	0.184352	0.807372	0.176616
11078	hsa-miR-365	0.152532	-0.878023	0.642097	0.485636	-0.403607	-0.390729	-0.157762	0.24245	-0.0706934	-0.0253217	-0.355974	0.00770478	0.295113	0.413951	0.334454	0.0619439	-0.0310177	-0.271045	0.850124	-0.197313	0.689223	-0.0378984	-0.0227181	-0.0573561	0.374011	-0.407366	0.144289	-0.455014	0.493347	0.366141
146029	hsa-miR-365*	NA	0.53611	NA	NA	0.384351	NA	NA	NA	NA	NA	NA	NA	NA	NA	NA	NA	NA	0.950808	NA	NA	NA	NA	NA	NA	NA	NA	NA	NA	NA	NA
14280	hsa-miR-367	NA	NA	NA	NA	NA	NA	NA	NA	NA	NA	NA	NA	NA	NA	NA	NA	NA	NA	NA	NA	NA	NA	NA	NA	NA	NA	NA	NA	NA	NA
145697	hsa-miR-367*	NA	NA	NA	NA	NA	NA	NA	NA	NA	NA	NA	NA	NA	NA	NA	NA	NA	NA	NA	NA	NA	NA	NA	NA	NA	NA	NA	NA	NA	NA
29529	hsa-miR-369-3p	0.822495	-0.372591	0.590252	1.12244	-0.0212043	-0.0966869	-0.0475172	0.375005	0.792138	-0.310059	-0.114253	0.175632	0.965297	0.848238	0.221743	0.210755	0.482648	-0.668735	0.556189	0.426322	0.662411	0.446023	0.436192	0.371019	0.855294	0.0286331	0.65533	-0.409328	0.422202	0.463417
145641	hsa-miR-369-5p	0.616853	NA	NA	1.01697	NA	NA	NA	NA	0.951147	NA	NA	NA	0.977594	NA	NA	NA	NA	NA	NA	NA	NA	NA	NA	0.991408	0.869987	NA	NA	NA	NA	NA
42967	hsa-miR-370	0.46112	-0.242136	NA	NA	NA	0.363808	NA	NA	0.311717	NA	NA	NA	NA	0.33983	NA	NA	0.333211	NA	NA	NA	NA	0.451141	0.326456	NA	NA	NA	0.339384	NA	NA	NA
11083	hsa-miR-371-3p	NA	NA	NA	NA	NA	NA	NA	NA	NA	NA	NA	NA	NA	NA	NA	NA	NA	NA	NA	NA	NA	NA	NA	NA	NA	NA	NA	NA	NA	NA
145769	hsa-miR-371-5p	NA	NA	NA	NA	NA	NA	NA	NA	NA	NA	0.875188	NA	NA	NA	NA	NA	NA	NA	NA	NA	NA	NA	NA	NA	NA	NA	NA	NA	NA	NA
11084	hsa-miR-372	NA	NA	NA	NA	NA	NA	NA	NA	NA	NA	NA	NA	NA	NA	NA	NA	NA	NA	NA	NA	NA	NA	NA	NA	NA	NA	NA	NA	NA	NA
11085	hsa-miR-373	NA	NA	NA	NA	NA	NA	NA	NA	NA	NA	NA	NA	NA	NA	NA	NA	NA	NA	NA	NA	NA	NA	NA	NA	NA	NA	NA	NA	NA	NA
27545	hsa-miR-373*	NA	NA	NA	NA	NA	NA	NA	NA	NA	NA	NA	NA	NA	NA	NA	NA	NA	NA	NA	NA	NA	NA	NA	NA	NA	NA	NA	NA	NA	NA
145844	hsa-miR-374a	1.14637	-1.30256	1.2956	1.79566	-0.0833955	-1.6397	-0.132237	1.69777	1.0189	0.159629	-0.732041	-0.241315	1.3722	1.5423	1.15804	0.600441	0.398271	0.0731708	1.86891	0.911878	1.69407	0.189164	0.294197	1.48638	2.04979	-0.00770773	0.928768	-0.737076	2.13841	1.0033
29577	hsa-miR-374a*	NA	NA	NA	1.35203	NA	NA	NA	1.2833	NA	NA	NA	NA	NA	NA	NA	NA	NA	NA	1.27425	NA	NA	NA	NA	NA	1.80589	NA	NA	NA	1.35569	NA
14302	hsa-miR-374b	0.457086	-0.596167	0.68198	0.88018	-0.348692	-0.65966	-0.394588	0.92038	0.340291	-0.181914	-0.718917	-0.0742789	0.181774	0.567018	0.561792	-0.125631	0.0130392	-0.439057	0.887597	0.12207	0.832664	0.0318573	0.00891054	0.469154	0.790608	-0.317321	0.347298	-0.341262	1.04823	0.289389
42476	hsa-miR-374b*	0.251568	0.259342	0.308394	0.579934	0.468974	-0.0643098	0.273635	0.529746	0.32994	0.466564	-0.0424225	0.257968	0.338549	0.539571	0.346189	0.359741	0.153355	0.719173	0.701157	0.392529	0.498491	0.200837	0.127956	0.328787	0.530884	0.438405	0.259598	0.194776	0.613946	0.122524
46918	hsa-miR-375	-0.0545165	0.0637786	0.101702	0.0453611	-0.313018	-0.0520231	0.539619	-0.0445879	0.0972341	0.088895	-0.168877	NA	NA	-0.035786	-0.00248143	0.148093	-0.169316	-0.359987	0.104307	-0.100687	0.00739616	0.600338	0.100626	-0.423954	-0.151726	0.101935	-0.123643	0.242735	0.0862256	-0.234277
146009	hsa-miR-376a	0.34127	-0.159662	-0.244737	-0.136634	-0.186917	0.147009	-0.339517	-0.715574	0.168584	-0.349237	-0.167864	-0.164408	-0.0573536	-0.0994791	-0.419668	-0.245181	0.0746328	-0.67633	-0.487537	-0.0818035	-0.488932	0.324923	0.103655	-0.368254	-0.512844	-0.0753231	0.0619493	-0.23342	-0.688492	-0.214392
42885	hsa-miR-376a*	1.04463	-0.394785	0.295709	0.734602	-0.045799	-0.347788	-0.152959	-0.00549442	1.00808	-0.0928493	-0.225731	-0.0122336	0.841424	0.606675	0.156272	0.37569	0.530122	-0.332964	0.472078	0.559317	0.268507	0.532873	0.498686	0.560253	0.480222	0.322926	0.743492	-0.333969	0.284112	0.405954
145642	hsa-miR-376b	0.747003	-0.358948	0.0445441	0.569113	-0.0596324	-0.19316	-0.0980712	-0.10183	0.675143	-0.147174	-0.0354167	-0.177487	0.651549	0.707963	-0.0284685	0.130532	0.335691	-0.266892	-0.0216399	0.385515	0.133042	0.267006	0.255461	0.467886	0.400298	-0.0862873	0.431618	-0.27351	0.0354277	0.258146
42629	hsa-miR-376c	0.673613	-0.061654	-0.0221807	0.314907	-0.0396061	0.0399629	-0.118364	-0.526328	0.454998	-0.169413	-0.063615	0.060756	0.376692	0.27094	-0.189974	-0.0151916	0.317934	-0.505072	-0.271345	0.283574	-0.139732	0.48622	0.32336	0.1725	-0.0495065	0.143146	0.495416	-0.0527673	-0.345494	0.232561
11091	hsa-miR-377	0.538517	-0.104694	-0.00480492	0.164552	-0.0216656	0.154215	-0.14748	-0.646673	0.258408	-0.205107	-0.195054	0.196605	0.175705	0.135404	-0.151512	-0.115256	0.257364	-0.60238	-0.258965	0.0695564	-0.270274	0.529925	0.238554	-0.0224391	-0.135191	-0.0891713	0.30435	-0.043179	-0.55219	-0.0212735
42899	hsa-miR-377*	0.255192	0.325722	-0.0315562	-0.146226	0.0571151	0.138478	0.393627	-0.276964	0.0548072	0.177477	0.00486499	NA	0.0209728	-0.0207797	-0.0857335	0.127257	0.168569	-0.0929858	-0.115675	0.14284	-0.183087	0.642397	0.210346	-0.274288	-0.27824	0.289669	0.0871023	0.148935	-0.36496	-0.205814
11092	hsa-miR-378*	NA	NA	NA	NA	NA	NA	NA	NA	NA	NA	NA	NA	NA	NA	NA	NA	NA	NA	NA	NA	NA	NA	NA	NA	NA	NA	NA	NA	NA	NA
11105	hsa-miR-378/hsa-miR-378c	0.395676	0.289787	0.195621	0.0550486	0.0348455	0.429381	0.0579985	-0.111168	0.110653	0.000299075	-0.0738285	0.17082	0.120046	0.156964	0.173562	-0.00935526	0.148827	-0.541965	-0.127708	0.172833	-0.226728	0.630774	0.136974	0.0755297	0.218832	0.08258	0.241241	0.282012	0.129735	-0.142575
11093	hsa-miR-379	1.13924	-0.294524	0.211129	0.577789	0.090514	-0.159868	0.131827	0.0715335	0.885182	-0.0326166	-0.230312	0.213005	0.73948	0.658293	0.369358	0.246594	0.617366	-0.415504	0.399989	0.612563	0.211442	0.59848	0.385845	0.727398	0.5017	0.226165	0.783926	-0.264455	0.236086	0.499754
42889	hsa-miR-379*	NA	NA	NA	NA	NA	NA	NA	NA	NA	NA	NA	NA	NA	NA	NA	NA	NA	NA	NA	NA	NA	NA	NA	NA	NA	NA	NA	NA	NA	NA
27546	hsa-miR-380	NA	NA	NA	NA	NA	NA	NA	NA	NA	NA	NA	NA	NA	NA	NA	NA	NA	NA	NA	NA	NA	NA	NA	NA	NA	NA	NA	NA	NA	NA
13170	hsa-miR-380*	NA	NA	NA	NA	NA	NA	NA	NA	NA	NA	NA	NA	NA	NA	NA	NA	NA	NA	NA	NA	NA	NA	NA	NA	NA	NA	NA	NA	NA	NA
145832	hsa-miR-381	0.486252	0.0353346	-0.119708	-0.114849	-0.133896	0.251278	0.0458878	-0.708563	0.322259	-0.0987369	0.111636	0.352636	0.325081	0.254469	-0.0550191	-0.0963613	0.502282	-0.596094	-0.489942	0.169361	-0.298948	0.810272	0.536398	-0.0837099	-0.377923	0.0809391	0.328601	-0.0632044	-0.460596	0.0714472
145643	hsa-miR-382	0.321039	0.156692	0.176311	0.369845	-0.173848	0.380461	-0.0283588	-0.310441	0.246477	-0.216182	0.0229916	0.23565	0.177802	0.181831	0.203276	-0.0890923	0.352729	-0.680503	0.126467	0.109821	-0.156947	0.571741	0.332631	-0.124778	-0.163034	0.111671	0.335863	0.00752913	-0.187931	0.213562
146024	hsa-miR-383	NA	NA	NA	NA	NA	NA	NA	NA	NA	NA	NA	NA	NA	NA	NA	NA	NA	NA	NA	NA	NA	NA	NA	NA	NA	NA	NA	NA	NA	NA
145687	hsa-miR-384	NA	NA	NA	NA	NA	NA	NA	NA	NA	NA	NA	NA	NA	NA	NA	NA	NA	NA	NA	NA	NA	NA	NA	NA	NA	NA	NA	NA	NA	NA
145644	hsa-miR-409-3p	0.541435	-0.117915	0.179102	0.250167	-0.0644216	0.761198	0.328638	-0.0397564	0.552998	-0.383004	0.127551	0.1462	0.50193	0.342177	0.0664485	0.12114	0.30377	-1.02884	-0.023186	0.264624	0.265626	0.666675	0.570736	-0.0158495	0.263812	-0.180577	0.285642	-0.249091	-0.167328	0.136797
42925	hsa-miR-409-5p	0.408031	-0.289511	-0.206811	-0.0971054	-0.247348	0.157754	0.0202121	-0.464634	0.419214	-0.482079	-0.307669	NA	0.35556	-0.134284	-0.276692	-0.0037761	0.0784113	-1.07909	-0.242392	0.194515	-0.239011	0.389165	0.479319	-0.12609	-0.135408	-0.139702	0.110526	-0.482178	-0.511854	-0.102356
11102	hsa-miR-410	0.47193	-0.113617	0.294344	0.373093	-0.359904	0.209215	-0.156531	-0.332062	0.355957	-0.593113	0.0386187	0.228187	0.146737	0.17006	-0.104017	-0.275533	0.2983	-1.17753	0.0476977	-0.0879501	-0.111373	0.413	0.348804	-0.0860618	-0.190214	-0.0466285	0.431041	-0.188629	-0.341365	0.164556
17482	hsa-miR-411	1.14929	-0.371176	0.351712	0.818809	0.142363	-0.566426	0.00536041	0.346306	0.953341	0.0752729	-0.373073	0.0600379	0.931378	0.971691	0.441653	0.405732	0.678227	-0.281765	0.745962	0.842011	0.453449	0.657524	0.420408	0.960508	0.709807	0.176791	0.821098	-0.148732	0.489396	0.694746
42784	hsa-miR-411*	0.816004	-0.299887	0.203573	0.429997	-0.28265	-0.156712	0.0131405	0.155134	0.683124	-0.341006	-0.206452	0.0956206	0.504604	0.4592	0.0141148	-0.0730153	0.396445	-0.748311	0.288861	0.277421	0.194819	0.3914	0.291684	0.542272	0.330297	-0.144142	0.526603	-0.249965	-0.1249	0.204909
42764	hsa-miR-412	NA	NA	NA	NA	NA	NA	NA	NA	NA	NA	NA	NA	NA	NA	NA	NA	NA	NA	NA	NA	NA	NA	NA	NA	NA	NA	NA	NA	NA	NA
17474	hsa-miR-421	0.441221	-0.535061	0.484671	0.711416	-0.436895	-0.480364	-0.287812	0.583773	0.575421	-0.27862	-0.139914	-0.143026	0.373066	0.547417	0.362475	0.0935326	0.0709905	-0.548477	0.897812	0.181809	0.746093	0.156026	0.0770747	0.556029	0.683686	-0.177944	0.353816	-0.427276	0.747576	0.400208
11104	hsa-miR-422a	-0.36251	0.726378	0.492847	0.442254	-0.304776	0.206233	0.477765	-0.138714	-0.67418	-0.431533	0.373188	0.0550598	-0.63871	-0.628154	-0.0126972	0.858511	-0.57722	-0.396117	-0.0158316	-0.758673	0.542113	-0.286975	-0.348009	-0.257544	0.239056	-0.132857	0.111871	0.842378	0.708966	-0.115786
42730	hsa-miR-423-3p	0.352722	-0.182298	0.353177	0.249105	-0.132786	0.0553023	0.0721507	0.205388	0.173983	0.00751927	-0.054323	0.0675931	0.156415	0.302941	0.259171	0.059985	0.122973	-0.250705	0.305003	-0.0129035	0.374729	0.337459	0.126254	0.00555424	0.1833	0.0442882	0.121896	0.0958589	0.423908	0.218902
27565	hsa-miR-423-5p	-0.216003	0.271392	-0.0750029	-0.19584	-0.0627754	0.544911	0.0034919	-0.238109	-0.37779	-0.109156	0.560769	0.13064	-0.0780845	-0.366232	-0.160023	-0.16053	0.0129196	0.25049	-0.221467	-0.321583	-0.0408085	-0.0320385	0.0414506	0.155509	-0.194785	-0.0514074	0.0837852	0.125428	-0.229539	0.269785
42965	hsa-miR-424	0.558821	-0.488558	0.86306	0.430817	-0.112166	-0.542259	-0.0797899	0.611051	0.307466	0.0602171	-0.463194	-0.21358	0.311089	0.872794	0.269902	-0.0398303	-0.125413	0.174464	0.44622	-0.355217	0.495661	-0.486304	0.194664	0.445181	0.0972106	-0.0508616	0.364406	-0.361572	0.937871	-0.113037
42603	hsa-miR-424*	NA	NA	NA	NA	NA	NA	NA	NA	NA	NA	NA	NA	NA	NA	NA	NA	NA	NA	NA	NA	NA	NA	NA	NA	NA	NA	NA	NA	NA	NA
17608	hsa-miR-425	0.487301	-0.213629	0.314129	0.216857	-0.248201	0.108231	-0.175722	0.182374	0.572503	-0.124439	-0.0921271	0.0777541	0.140306	0.131176	0.215491	0.00644902	0.256464	-0.68034	0.264221	0.0850018	0.145064	0.431713	0.288326	0.019683	0.11728	-0.039457	0.352525	-0.0152449	0.070858	0.118597
11108	hsa-miR-425*	0.309971	NA	0.204715	0.226293	-0.191512	0.144633	-0.0766274	0.061443	0.353732	-0.168419	-0.0528939	NA	0.238369	0.213662	0.14144	0.0202819	0.186342	-0.477746	0.339307	0.0766265	0.146536	0.25843	0.08045	0.181007	0.207612	-0.0637991	0.259213	0.00810349	0.106644	0.214568
13171	hsa-miR-429	NA	NA	NA	NA	NA	NA	NA	NA	NA	NA	NA	NA	NA	NA	NA	NA	NA	NA	NA	NA	NA	NA	NA	NA	NA	NA	NA	NA	NA	NA
145705	hsa-miR-431	NA	NA	NA	NA	NA	NA	NA	0.670212	NA	NA	NA	NA	NA	NA	NA	NA	NA	NA	NA	NA	NA	NA	NA	NA	NA	NA	NA	NA	NA	NA
42674	hsa-miR-431*	0.334125	-0.309152	-0.00456476	0.137235	-0.412555	0.24928	-0.288113	-0.470491	0.406682	-0.503973	-0.178596	0.131256	0.172109	0.151305	-0.03071	-0.207256	0.281381	-0.846717	-0.000464945	-0.179417	-0.291576	0.174643	0.19345	-0.250924	-0.246758	-0.321801	0.12516	-0.334583	-0.452651	-0.0974137
11111	hsa-miR-432	0.457763	0.144378	0.238696	0.388408	-0.059029	0.442275	-0.0751925	-0.256894	0.503378	-0.140025	-0.033123	0.383768	0.0227215	0.165702	0.0340029	-0.0759257	0.444946	-0.508972	0.180084	0.0504125	-0.0682072	0.640883	0.357303	-0.27183	-0.142589	0.0738921	0.321566	0.0724347	-0.30955	0.0864762
42584	hsa-miR-432*	NA	NA	NA	NA	NA	NA	NA	NA	NA	NA	NA	NA	NA	NA	NA	NA	NA	NA	NA	NA	NA	NA	NA	NA	NA	NA	NA	NA	NA	NA
42853	hsa-miR-433	0.448828	0.242879	0.215801	0.408358	-0.217459	0.506193	-0.186602	-0.362605	0.409263	-0.222436	0.115078	0.349246	0.263297	0.118262	-0.054336	-0.00999686	0.408235	-0.685786	0.0783619	0.167167	-0.159005	0.650468	0.499752	0.0298472	-0.223869	0.0442826	0.363654	0.0851622	-0.319207	0.153661
11113	hsa-miR-448	NA	NA	NA	NA	NA	NA	NA	NA	NA	NA	NA	NA	NA	NA	NA	NA	NA	NA	NA	NA	NA	NA	NA	NA	NA	NA	NA	NA	NA	NA
145946	hsa-miR-449a	NA	NA	NA	NA	NA	NA	NA	NA	NA	NA	NA	NA	NA	NA	NA	NA	NA	NA	NA	NA	NA	NA	NA	NA	NA	NA	NA	NA	NA	NA
33668	hsa-miR-449b	NA	NA	NA	NA	NA	NA	NA	NA	NA	NA	NA	NA	NA	NA	NA	NA	NA	NA	NA	NA	NA	NA	NA	NA	NA	NA	NA	NA	NA	NA
146127	hsa-miR-449b*	NA	NA	NA	NA	NA	NA	NA	NA	NA	NA	NA	NA	NA	NA	NA	NA	NA	NA	NA	NA	NA	NA	NA	NA	NA	NA	NA	NA	NA	NA
146151	hsa-miR-449c	NA	NA	NA	NA	NA	NA	NA	NA	NA	NA	NA	NA	NA	NA	NA	NA	NA	NA	NA	NA	NA	NA	NA	NA	NA	NA	NA	NA	NA	NA
146020	hsa-miR-449c*	NA	NA	NA	NA	NA	NA	NA	NA	NA	NA	NA	NA	NA	NA	NA	NA	NA	NA	NA	NA	NA	NA	NA	NA	NA	NA	NA	NA	NA	NA
18847	hsa-miR-450a	1.31837	NA	1.17641	1.17209	NA	NA	NA	1.07503	0.998711	NA	NA	NA	1.05327	1.7394	1.02732	NA	NA	NA	1.14268	NA	1.12886	NA	NA	NA	1.1329	NA	0.94784	NA	1.27357	NA
42892	hsa-miR-450b-3p	NA	NA	NA	NA	NA	NA	NA	NA	NA	NA	NA	NA	NA	NA	NA	NA	NA	NA	NA	NA	NA	NA	NA	NA	NA	NA	NA	NA	NA	NA
42896	hsa-miR-450b-5p	NA	NA	NA	NA	NA	NA	NA	NA	NA	NA	NA	NA	NA	NA	NA	NA	NA	NA	NA	NA	NA	NA	NA	NA	NA	NA	NA	NA	NA	NA
42866	hsa-miR-451	0.0580373	-0.368196	-0.020967	0.712088	-1.15003	-0.614192	-2.25619	1.48016	1.22324	-0.980977	1.27228	0.532434	0.478075	-1.04784	-0.720827	-0.393013	-0.401252	-1.17005	-1.66951	-0.378505	0.247451	-2.16851	-0.215802	2.12822	0.833293	-1.35857	0.469505	-0.766137	-0.369945	1.62447
29379	hsa-miR-452	-0.491951	0.715036	-0.457141	-0.426616	0.662918	0.279066	-0.328694	-0.819823	-0.61592	0.112452	-0.103394	NA	-0.346157	-0.598242	-0.550385	-0.167963	-0.413969	0.9677	-0.655519	-0.128815	-0.467566	-0.485256	-0.252199	-0.23858	-0.359947	0.0894977	NA	0.113397	-0.520886	-0.261406
42598	hsa-miR-452*	NA	NA	NA	NA	NA	NA	NA	NA	NA	NA	NA	NA	NA	NA	NA	NA	NA	NA	NA	NA	NA	NA	NA	NA	NA	NA	NA	NA	NA	NA
145720	hsa-miR-454	NA	NA	NA	NA	NA	NA	NA	NA	NA	NA	NA	NA	NA	NA	NA	NA	NA	NA	NA	NA	NA	NA	NA	NA	NA	NA	NA	NA	NA	NA
28520	hsa-miR-454*	NA	NA	NA	NA	NA	NA	NA	NA	NA	NA	NA	NA	NA	NA	NA	NA	NA	NA	NA	NA	NA	NA	NA	NA	NA	NA	NA	NA	NA	NA
28950	hsa-miR-455-3p	NA	NA	NA	NA	NA	NA	NA	0.898254	NA	NA	NA	NA	NA	0.642312	NA	NA	NA	NA	0.483357	NA	1.12075	NA	NA	0.491133	1.13783	NA	NA	NA	0.689165	NA
13179	hsa-miR-455-5p	0.327576	NA	0.463574	NA	NA	NA	NA	0.755633	NA	NA	NA	NA	NA	0.538256	0.585288	NA	0.294528	NA	0.48384	NA	0.830972	NA	NA	NA	0.82855	NA	NA	NA	0.610226	NA
146076	hsa-miR-483-3p	-0.921173	0.745085	-1.15466	-0.344798	1.18682	-0.481097	-0.247691	-2.26538	-0.994181	0.262527	0.565496	-0.628121	-0.756277	-1.14537	-0.411377	0.414418	-0.793575	0.91689	-1.07778	-0.403498	-1.48084	-1.0638	0.220011	-0.311476	-1.50815	0.693268	0.0268401	0.224248	-1.44183	-0.433202
42654	hsa-miR-483-5p	-1.26497	-0.0133046	-1.35616	-1.1515	-0.353732	0.0140892	-1.6638	-1.79919	-1.84626	-0.707053	0.427049	1.33233	1.39307	-1.7532	-1.44201	-1.40926	-1.35136	0.156741	-0.69883	-1.52329	-0.401303	-1.49246	-0.740924	1.05815	1.72511	-0.946166	-0.406926	0.500946	0.563427	-0.557603
145753	hsa-miR-484	0.225335	-0.0420417	0.318687	0.210389	-0.259945	0.215464	0.024995	0.354258	0.297372	-0.157487	-0.00116773	0.208097	0.247144	0.359179	0.333299	0.0413754	0.120641	-0.490132	0.281509	-0.0360636	0.37844	0.197376	0.153439	0.193681	0.128012	-0.164702	0.142854	-0.0530471	0.368214	0.146014
42694	hsa-miR-485-3p	0.111173	-0.0364042	-0.114353	-0.103867	0.00459518	0.0836467	-0.200437	-0.592917	0.00934325	-0.062528	0.835414	0.190797	-0.101317	-0.142747	-0.17239	-0.231516	0.0984124	0.259291	-0.308572	-0.211805	-0.225787	0.135117	0.102421	-0.0385314	-0.296123	-0.133326	0.0341105	0.0405736	-0.573993	-0.0142099
42480	hsa-miR-485-5p	0.692454	0.0930948	0.215646	0.254343	0.00283279	0.544472	0.309082	-0.00996208	0.62748	0.0454792	-0.0654137	0.575498	0.372937	0.466674	0.380815	0.194831	0.603012	-0.420608	0.24533	0.357256	-0.0773347	0.596288	0.537805	0.187375	0.0160269	0.229077	0.576046	0.0327307	-0.013716	0.168319
42946	hsa-miR-486-3p	NA	NA	NA	NA	NA	NA	NA	NA	NA	NA	NA	NA	NA	NA	NA	NA	NA	NA	NA	NA	NA	NA	NA	NA	NA	NA	NA	NA	NA	NA
32946	hsa-miR-486-5p	0.209669	0.215662	0.141047	0.451692	-0.591934	0.427389	-0.624233	1.42486	0.960401	-0.248064	1.17338	0.775149	0.0799319	-0.28187	-0.028611	-0.116521	0.120061	-0.805698	-0.337133	-0.223186	0.495108	-0.474977	0.283668	1.37509	0.582885	-0.567179	0.588236	-0.023162	-0.154076	1.0423
13183	hsa-miR-487a	0.770924	-0.630417	0.408159	0.957475	-0.23026	-0.397067	-0.0370253	0.294341	0.6806	-0.350661	-0.356596	-0.00170092	0.711054	0.660005	0.234058	0.228731	0.298464	-0.553455	0.640107	0.210329	0.289912	0.3948	0.0356216	-0.0796693	0.577797	-0.264657	0.287143	-0.450696	0.138459	0.140503
14285	hsa-miR-487b	0.271377	-0.914331	0.151218	0.139971	-0.40221	-0.105778	-0.560442	-0.150082	0.0847729	-0.655996	-0.278613	0.0446456	0.234786	0.156256	0.0135496	-0.323466	0.0445022	-0.747091	0.0558102	-0.104389	0.00386942	-0.138683	0.0962698	-0.868579	-0.00875936	-0.342916	0.132528	-0.535813	-0.0248089	-0.113005
42704	hsa-miR-488	0.629192	0.081622	0.0239968	0.181302	-0.0559036	0.0915888	-0.19124	0.123709	0.354197	-0.107296	0.0222783	0.105655	0.103037	0.132722	0.0706176	0.0590496	0.162781	-0.155392	0.151139	0.0886139	0.302041	0.34023	0.324283	-0.0865206	0.0922826	0.295882	0.273361	-0.0643721	0.401394	0.108039
145756	hsa-miR-488*	NA	NA	NA	NA	NA	NA	NA	NA	NA	NA	NA	NA	NA	NA	NA	NA	NA	NA	NA	NA	NA	NA	NA	NA	NA	NA	NA	NA	NA	NA
11121	hsa-miR-489	-0.0495783	0.0426171	-0.01206	-0.12505	0.0939611	-0.0994298	0.174325	0.0730004	0.103245	0.0722663	0.228926	NA	-0.201654	-0.13892	0.0551776	-0.0629629	-0.13742	0.229693	0.0059451	-0.0402879	0.0326891	0.00268905	-0.0128617	0.0699245	0.0294618	0.181604	0.00276927	0.120303	0.0756919	-0.187448
42703	hsa-miR-490-3p	-0.985474	0.410299	-0.758809	-0.77595	0.820531	-0.436397	-0.269395	-1.23914	-0.850848	0.391855	0.266999	-0.658372	-0.773451	-1.08709	-0.73832	-0.0570698	-0.60893	1.27225	-1.06143	-0.123167	-0.982918	-0.624074	-0.296701	-0.722518	-0.849786	0.347251	-0.57804	0.318538	-0.981643	-0.601163
17822	hsa-miR-490-5p	NA	NA	NA	NA	NA	NA	NA	NA	NA	NA	NA	NA	NA	NA	NA	NA	NA	NA	NA	NA	NA	NA	NA	NA	NA	NA	NA	NA	NA	NA
17927	hsa-miR-491-3p	-0.456091	0.492339	0.0355379	-0.180665	0.706976	-0.491024	-0.205672	-0.081525	-0.657575	0.178963	-0.799329	-0.559764	-0.430939	-0.265797	-0.0155835	0.157551	-0.462816	0.800809	0.0184418	-0.138763	0.102475	-0.154097	-0.323405	-1.04824	0.0845817	-0.048337	-0.452485	-0.27551	0.0949347	-0.331684
11123	hsa-miR-491-5p	0.85154	0.234988	-0.315228	-0.142152	-0.00646178	0.624099	0.104125	-0.210695	0.784822	-0.217089	-0.00511505	0.289765	0.0404543	0.127743	-0.0538262	-0.0502604	0.486757	-0.560645	-0.333673	0.277973	-0.302908	0.571928	0.528136	0.246095	-0.188795	0.0865701	0.497138	0.173168	-0.419204	0.289161
42661	hsa-miR-492	-0.989874	-0.303117	-0.897965	-0.720972	-0.239001	0.347526	0.0319514	-0.906238	-0.890598	-0.487094	0.444045	NA	-0.374264	-0.779222	-0.83965	-0.704701	-0.17743	0.053969	-0.944711	-0.703372	-0.684671	-1.00447	-0.501524	-0.0831558	-0.37861	-0.490584	-0.602613	-0.27111	-0.476511	-0.109456
14270	hsa-miR-493	NA	NA	NA	NA	NA	NA	NA	NA	NA	NA	NA	NA	NA	NA	NA	NA	NA	NA	NA	NA	NA	NA	NA	NA	NA	NA	NA	NA	NA	NA
11125	hsa-miR-493*	NA	NA	NA	NA	NA	NA	NA	NA	NA	NA	NA	NA	NA	NA	NA	NA	NA	NA	NA	NA	NA	NA	NA	NA	NA	NA	NA	NA	NA	NA
145901	hsa-miR-494	-0.756888	0.00231818	-0.564069	-1.04606	-0.0798017	0.929634	-0.0818038	-1.10833	-0.881215	-0.457788	0.10542	0.252595	-0.873339	-0.945952	-0.318326	-0.583561	0.173465	-0.382865	-0.982955	-0.685677	-1.12362	0.0569317	0.192578	-1.41783	-1.24905	-0.307308	-0.505867	0.318669	-0.874525	-0.415172
42676	hsa-miR-495	0.763844	-0.346524	0.24765	0.635282	-0.0711189	-0.502361	-0.204695	0.0729318	0.92017	-0.0784553	-0.155278	-0.0221604	0.644973	0.676073	0.0635635	0.0189181	0.268974	-0.333184	0.201446	0.365746	0.113803	0.411999	0.235096	0.38407	0.433956	-0.0498717	0.414472	-0.285134	0.0410947	0.29632
145698	hsa-miR-496	NA	NA	NA	NA	NA	NA	NA	NA	NA	NA	NA	NA	NA	NA	NA	NA	NA	NA	NA	NA	NA	NA	NA	NA	NA	NA	NA	NA	NA	NA
42847	hsa-miR-497	0.0234696	-0.772785	0.374195	0.426616	-0.435572	-0.341451	-0.239607	0.731867	0.0712431	-0.508566	-0.879399	-0.521834	-0.24306	0.545397	0.608318	-0.300063	-0.246035	-0.711895	0.499286	-0.332751	0.628755	-0.234999	-0.39147	-0.330619	0.536411	-0.514723	-0.0389054	-0.376883	0.901085	-0.168416
42558	hsa-miR-497*	NA	NA	NA	NA	NA	NA	NA	NA	NA	NA	NA	NA	NA	NA	NA	NA	NA	NA	NA	NA	NA	NA	NA	NA	NA	NA	NA	NA	NA	NA
42442	hsa-miR-498	-0.547178	-0.00157578	-0.496546	-0.35752	0.49663	0.174566	-0.112355	-0.726606	-0.572593	0.370449	0.958013	-0.0791585	-0.243001	-0.56701	-0.456978	-0.117503	-0.296869	1.00439	-0.652206	-0.370192	-0.336386	-0.400879	-0.00501833	-0.24779	-0.459587	0.178302	-0.236718	0.112889	-0.485157	-0.00793168
145692	hsa-miR-499-3p	-0.807351	-0.328992	-0.575825	-0.556286	0.134352	-0.760022	-0.487164	-0.337287	-0.674801	0.0945923	-0.940461	NA	-0.629272	NA	-0.283608	-0.182388	-0.706344	0.38216	-0.286066	NA	-0.232299	-0.651052	NA	-0.8998	-0.531012	0.000947924	-0.826797	NA	-0.499977	-0.407663
14313	hsa-miR-499-5p	-0.119856	-0.370386	0.715094	0.568335	-0.554721	-0.372932	-0.438539	0.518346	-0.0494845	-0.216172	-0.835511	NA	0.16532	0.390337	0.448652	0.12626	-0.196536	-0.607519	0.910897	-0.202303	0.649221	-0.113143	-0.0277044	0.184172	0.772399	-0.554185	-0.0703831	-0.265365	0.882277	0.428123
17875	hsa-miR-500	0.230693	0.341199	0.314274	0.125306	0.0807937	0.0884133	0.0679431	0.424428	0.17925	0.0902092	NA	NA	0.000859875	0.197481	0.350887	-0.0308574	0.0971413	0.19229	0.295632	NA	0.425517	0.0245246	0.00781658	NA	0.254183	0.103932	0.114463	0.218522	0.462756	NA
46406	hsa-miR-500*	0.35662	NA	0.554845	0.431709	NA	NA	0.160476	0.798148	0.371513	NA	NA	NA	0.18686	0.448014	0.48179	NA	0.141411	NA	0.518755	NA	0.586976	0.155544	NA	NA	0.482288	NA	0.238485	NA	0.800642	NA
42578	hsa-miR-501-3p	NA	NA	NA	NA	NA	NA	NA	NA	NA	NA	NA	NA	NA	NA	NA	NA	NA	NA	NA	NA	NA	NA	NA	NA	NA	NA	NA	NA	NA	NA
145675	hsa-miR-501-5p	NA	0.00448707	NA	NA	NA	0.399582	NA	NA	NA	NA	NA	NA	NA	NA	NA	NA	NA	NA	NA	NA	NA	NA	NA	NA	NA	NA	NA	NA	NA	NA
146178	hsa-miR-502-3p	0.0174889	NA	0.20914	0.039177	-0.59392	-0.167625	-0.108114	0.501365	NA	-0.357265	-0.558154	NA	-0.283958	0.119423	0.157314	-0.331454	-0.249797	-0.671697	0.189695	-0.35745	0.364492	-0.225431	-0.230272	NA	0.0878565	-0.424182	-0.136625	-0.195276	0.474959	NA
11134	hsa-miR-502-5p	-0.213616	-0.251311	NA	NA	NA	NA	NA	NA	NA	0.0632876	NA	NA	NA	NA	NA	NA	NA	0.110467	-0.0162932	NA	NA	-0.106453	-0.235219	-0.600129	-0.145749	-0.136193	NA	NA	NA	NA
46803	hsa-miR-503	NA	NA	NA	NA	NA	NA	NA	NA	NA	NA	NA	NA	NA	NA	NA	NA	NA	NA	NA	NA	NA	NA	NA	NA	NA	NA	NA	NA	NA	NA
28480	hsa-miR-504	0.594546	-0.174061	-0.301521	0.0150247	-0.0968153	-0.181795	-0.158972	-0.580236	0.522749	0.0898578	-0.335889	0.0810268	0.402475	0.2053	-0.0148328	0.166933	0.205318	-0.359293	-0.00773821	0.488163	-0.421767	0.476893	0.205023	0.187019	-0.0750576	0.193585	0.279024	-0.263197	-0.243104	-0.0144474
42669	hsa-miR-505	-0.020769	-0.181612	0.380979	0.00188354	-0.37899	0.076918	NA	0.308198	0.101003	-0.281247	-0.506699	NA	-0.263962	-0.128882	0.149904	-0.17869	-0.163569	-0.606648	0.398363	-0.186589	0.158313	0.0153843	-0.00358263	-0.255568	0.171794	-0.434736	-0.0463723	-0.237183	0.287396	-0.182445
42490	hsa-miR-505*	-0.10901	0.921239	-0.0989472	-0.0582555	0.815531	0.0358272	0.019128	-0.246974	-0.303828	0.536992	0.425621	0.133814	-0.129038	-0.260247	-0.218179	0.148184	0.016494	1.34115	-0.225138	0.131439	-0.130305	-0.12818	0.0713751	0.147842	-0.0963886	0.498033	0.113635	0.362637	-0.198683	-0.0972492
11138	hsa-miR-506	NA	NA	NA	NA	NA	NA	NA	NA	NA	NA	NA	NA	NA	NA	NA	NA	NA	NA	NA	NA	NA	NA	NA	NA	NA	NA	NA	NA	NA	NA
11139	hsa-miR-507	NA	NA	NA	NA	NA	NA	NA	NA	NA	NA	NA	NA	NA	NA	NA	NA	NA	NA	NA	NA	NA	NA	NA	NA	NA	NA	NA	NA	NA	NA
11140	hsa-miR-508-3p	NA	NA	NA	NA	NA	NA	NA	NA	NA	NA	NA	NA	NA	NA	NA	NA	NA	NA	NA	NA	NA	NA	NA	NA	NA	NA	NA	NA	NA	NA
42812	hsa-miR-508-5p	NA	NA	NA	NA	NA	NA	NA	NA	-0.74424	NA	0.975664	NA	NA	NA	NA	NA	NA	NA	NA	NA	NA	NA	NA	NA	NA	NA	NA	NA	NA	NA
145824	hsa-miR-509-3-5p	NA	NA	NA	NA	NA	NA	NA	NA	NA	NA	NA	NA	NA	NA	NA	NA	NA	NA	NA	NA	NA	NA	NA	NA	NA	NA	NA	NA	NA	NA
11141	hsa-miR-509-3p	NA	NA	NA	NA	NA	NA	NA	NA	NA	NA	NA	NA	NA	NA	NA	NA	NA	NA	NA	NA	NA	NA	NA	NA	NA	NA	NA	NA	NA	NA
145835	hsa-miR-509-5p	NA	NA	NA	NA	NA	NA	NA	NA	NA	NA	NA	NA	NA	NA	NA	NA	NA	NA	NA	NA	NA	NA	NA	NA	NA	NA	NA	NA	NA	NA
11142	hsa-miR-510	-0.722788	0.0249805	-0.465054	-0.626625	0.337104	0.175807	-0.267741	-0.966914	-0.701633	0.0648041	0.525347	NA	-0.413327	-0.822302	-0.637327	-0.306117	-0.438526	0.847508	-0.866719	-0.27112	-0.591631	0.0420087	-0.279093	-0.196026	-0.662474	0.100862	-0.363068	0.0382224	-0.742035	-0.199235
27229	hsa-miR-511	NA	NA	NA	NA	NA	NA	NA	NA	NA	NA	NA	NA	NA	NA	NA	NA	NA	NA	NA	NA	NA	NA	NA	NA	NA	NA	NA	NA	NA	NA
11144	hsa-miR-512-3p	NA	NA	NA	NA	NA	NA	NA	NA	NA	NA	NA	NA	NA	NA	NA	NA	NA	NA	NA	NA	NA	NA	NA	NA	NA	NA	NA	NA	NA	NA
145690	hsa-miR-512-5p	NA	NA	NA	NA	NA	NA	NA	NA	NA	NA	NA	NA	NA	NA	NA	NA	NA	NA	NA	NA	NA	NA	NA	NA	NA	NA	NA	NA	NA	NA
42960	hsa-miR-513a-3p	-0.15043	-0.186297	0.148094	-0.206654	-0.424317	-0.311017	-0.0226291	0.409631	-0.0433545	-0.361228	-0.653083	NA	-0.406557	0.0419715	0.0824776	-0.385983	-0.419735	-0.57759	0.0270649	-0.366429	0.200866	0.0307942	-0.341147	-0.428976	-0.0441766	-0.214933	-0.296411	-0.143271	0.22292	-0.414869
42581	hsa-miR-513a-5p	-0.641513	0.391417	-0.512703	-0.846569	0.0366692	0.996516	0.0153891	-0.710317	-0.592298	-0.321022	0.204706	0.442562	-0.720488	-0.813428	-0.291328	-0.286878	0.138777	-0.289206	-0.848372	-0.671478	-1.031	0.109376	0.0615862	-0.88472	-1.05813	-0.255641	-0.585813	0.488777	-0.772327	-0.558408
46789	hsa-miR-513b	NA	NA	NA	NA	NA	NA	NA	NA	NA	NA	NA	NA	NA	NA	NA	NA	NA	NA	NA	NA	NA	NA	NA	NA	NA	NA	NA	NA	NA	NA
46398	hsa-miR-513c	NA	NA	NA	NA	NA	NA	NA	NA	NA	NA	NA	NA	NA	NA	NA	NA	NA	NA	NA	NA	NA	NA	NA	NA	NA	NA	NA	NA	NA	NA
42959	hsa-miR-514	0.293236	NA	NA	NA	NA	0.305328	NA	NA	0.330907	NA	-0.0439613	NA	NA	NA	NA	NA	NA	NA	NA	NA	NA	0.417882	NA	-0.383911	NA	NA	NA	NA	NA	0.208932
11148	hsa-miR-515-3p	NA	NA	NA	NA	NA	NA	NA	NA	NA	NA	NA	NA	NA	NA	NA	NA	NA	NA	NA	NA	NA	NA	NA	NA	NA	NA	NA	NA	NA	NA
11149	hsa-miR-515-5p	NA	NA	NA	NA	NA	NA	NA	NA	NA	NA	NA	NA	NA	NA	NA	NA	NA	NA	NA	NA	NA	NA	NA	NA	NA	NA	NA	NA	NA	NA
145717	hsa-miR-516a-3p/hsa-miR-516b*	NA	NA	NA	NA	NA	NA	NA	NA	NA	NA	NA	NA	NA	NA	NA	NA	NA	NA	NA	NA	NA	NA	NA	NA	NA	NA	NA	NA	NA	NA
42550	hsa-miR-516a-5p	-0.632515	-0.713462	-0.231088	-0.21961	-0.30384	1.25411	-0.502528	-0.630289	-0.795357	-0.405349	1.1659	0.523495	0.444491	-0.458566	-0.629509	-0.640606	-0.412077	0.240961	-0.265709	-0.809052	0.0498357	-0.726344	-0.168612	0.449344	0.402199	-0.634108	-0.303403	-0.422408	-0.164423	0.640654
11151	hsa-miR-516b	-0.679173	0.645925	-0.596083	-0.466335	0.676728	0.0578569	-0.275892	-0.932638	-0.71805	0.336331	0.602761	-0.351922	-0.449278	-0.697612	-0.578934	-0.0915327	-0.410544	1.24193	-0.877111	-0.0848152	-0.643433	-0.665142	-0.162604	0.0519035	-0.525535	0.283413	-0.410547	0.227671	-0.699274	-0.108728
13130	hsa-miR-517*	NA	NA	NA	NA	NA	NA	NA	NA	NA	NA	NA	NA	NA	NA	NA	NA	NA	NA	NA	NA	NA	NA	NA	NA	NA	NA	NA	NA	NA	NA
145999	hsa-miR-517a	NA	NA	NA	NA	NA	NA	NA	NA	NA	NA	NA	NA	NA	NA	NA	NA	NA	NA	NA	NA	NA	NA	NA	NA	NA	NA	NA	NA	NA	NA
42450	hsa-miR-517b	NA	NA	NA	NA	NA	NA	NA	NA	NA	NA	NA	NA	NA	NA	NA	NA	NA	NA	NA	NA	NA	NA	NA	NA	NA	NA	NA	NA	NA	NA
11154	hsa-miR-517c	NA	NA	NA	NA	NA	NA	NA	NA	NA	NA	NA	NA	NA	NA	NA	NA	NA	NA	NA	NA	NA	NA	NA	NA	NA	NA	NA	NA	NA	NA
11155	hsa-miR-518a-3p	NA	NA	NA	NA	NA	NA	NA	NA	NA	NA	NA	NA	NA	NA	NA	NA	NA	NA	NA	NA	NA	NA	NA	NA	NA	NA	NA	NA	NA	NA
145905	hsa-miR-518a-5p/hsa-miR-527	-0.953096	-0.629657	-0.554302	-0.843147	-0.521992	-0.773216	0.696826	-0.66819	-0.735005	0.173742	-0.365822	NA	-0.98712	-0.929774	-0.681518	-0.639953	-0.820771	-0.0602349	-0.651719	-0.726375	-0.574718	0.596474	-0.720751	-1.22087	-0.544434	0.0372657	-0.798643	-0.220234	-0.713969	-0.761804
145725	hsa-miR-518b	-0.999818	-0.100232	-1.01782	-0.651008	0.18803	-0.675416	-0.0085895	-1.87891	-0.853085	0.454547	0.742674	-0.604686	-0.773101	-1.20442	-0.653571	-0.206386	-0.824638	0.390938	-1.11536	-0.898926	-1.17275	-0.593762	-0.0996648	-0.554583	-1.13168	1.18996	-0.165739	0.32841	-1.2812	-0.474839
105441	hsa-miR-518c	NA	NA	NA	NA	NA	NA	NA	NA	NA	NA	NA	NA	NA	NA	NA	NA	NA	NA	NA	NA	NA	NA	NA	NA	NA	NA	NA	NA	NA	NA
145821	hsa-miR-518c*	NA	0.20181	NA	NA	0.380233	NA	NA	NA	NA	NA	NA	NA	NA	NA	NA	NA	NA	0.837865	NA	NA	NA	NA	NA	NA	NA	NA	NA	NA	NA	NA
145965	hsa-miR-518d-3p	NA	NA	NA	NA	NA	NA	NA	NA	NA	NA	NA	NA	NA	NA	NA	NA	NA	NA	NA	NA	NA	NA	NA	NA	NA	NA	NA	NA	NA	NA
146136	hsa-miR-518d-5p/hsa-miR-520c-5p/hsa-miR-526a	-0.431331	-0.178594	-0.160834	-0.414622	-0.243749	-0.226909	-0.760015	0.026083	-0.331484	-0.672136	-0.124395	NA	-0.590154	-0.500474	-0.283584	-0.54291	-0.449842	-0.094046	-0.13332	-0.481644	-0.0808675	-0.841509	-0.424042	-0.499236	-0.228218	-0.586634	-0.426383	-0.395637	-0.161593	-0.345111
11159	hsa-miR-518e	NA	NA	NA	NA	NA	NA	NA	NA	NA	NA	NA	NA	NA	NA	NA	NA	NA	NA	NA	NA	NA	NA	NA	NA	NA	NA	NA	NA	NA	NA
13137	hsa-miR-518e*/hsa-miR-519a*/hsa-miR-519b-5p/hsa-miR-519c-5p/hsa-miR-522*/hsa-miR-523*	-0.554744	0.297849	-0.503445	-0.0821329	0.351652	0.0961127	-0.69618	-1.09817	-0.614737	-0.131307	1.31538	-0.317602	-0.35255	-0.690056	-0.418512	-0.36447	-0.263322	0.660938	-0.86656	-0.723883	-0.468756	-0.928146	0.144853	0.195952	-0.40531	-0.287068	0.20629	0.019578	-0.576416	0.021951
145748	hsa-miR-518f	NA	NA	NA	NA	NA	NA	NA	NA	NA	NA	NA	NA	NA	NA	NA	NA	NA	NA	NA	NA	NA	NA	NA	NA	NA	NA	NA	NA	NA	NA
46622	hsa-miR-518f*	NA	NA	NA	NA	NA	NA	NA	NA	NA	NA	NA	NA	NA	NA	NA	NA	NA	NA	NA	NA	NA	NA	NA	NA	NA	NA	NA	NA	NA	NA
46401	hsa-miR-519a	NA	NA	NA	NA	NA	NA	NA	NA	NA	NA	NA	NA	NA	NA	NA	NA	NA	NA	NA	NA	NA	NA	NA	NA	NA	NA	NA	NA	NA	NA
46231	hsa-miR-519b-3p	NA	NA	NA	NA	NA	NA	NA	NA	NA	NA	NA	NA	NA	NA	NA	NA	NA	NA	NA	NA	NA	NA	NA	NA	NA	NA	NA	NA	NA	NA
145723	hsa-miR-519c-3p	NA	NA	NA	NA	NA	NA	NA	NA	NA	NA	NA	NA	NA	NA	NA	NA	NA	NA	NA	NA	NA	NA	NA	NA	NA	NA	NA	NA	NA	NA
46221	hsa-miR-519d	-0.252815	-0.0656847	-0.0624545	-0.462423	-0.295697	-0.49998	0.874055	-0.0395142	-0.222078	0.610126	-0.823426	-0.225027	-0.539767	-0.208719	-0.0812954	0.0488507	-0.421626	0.281864	0.0133027	-0.225309	-0.0613892	1.19022	-0.521106	-1.41547	-0.101522	0.767543	-0.303532	0.332727	-0.0276513	-0.770594
11164	hsa-miR-519e	0.281018	-0.0849668	0.422354	0.156345	-0.330729	0.0467954	0.124979	0.439872	0.216385	-0.28434	-0.412501	0.146767	0.0679346	0.218079	0.321904	-0.128704	0.0759072	-0.512904	0.515666	-0.117145	0.389263	0.288125	-0.0387286	-0.28936	0.314311	-0.0717635	0.222281	-0.18702	0.381651	-0.245977
13132	hsa-miR-519e*	-0.58661	0.0759244	-0.24431	-0.381791	-0.14752	0.350478	-0.403317	-0.2755	-0.728266	-0.471087	0.450337	-0.273382	-0.459607	-0.630246	-0.349732	-0.602101	-0.400638	0.319726	-0.396279	-0.664895	-0.122276	-0.558401	-0.332325	-0.180003	-0.0813526	-0.49081	-0.364702	-0.104371	-0.0892768	-0.216612
11165	hsa-miR-520a-3p	NA	NA	NA	NA	NA	NA	NA	NA	NA	NA	NA	NA	NA	NA	NA	NA	NA	NA	NA	NA	NA	NA	NA	NA	NA	NA	NA	NA	NA	NA
13133	hsa-miR-520a-5p	NA	NA	NA	NA	NA	NA	NA	NA	NA	NA	NA	NA	NA	NA	NA	NA	NA	0.723283	NA	NA	NA	NA	NA	NA	NA	NA	NA	NA	NA	NA
11166	hsa-miR-520b/hsa-miR-520c-3p	NA	NA	NA	NA	NA	NA	NA	NA	NA	NA	NA	NA	NA	NA	NA	NA	NA	NA	NA	NA	NA	NA	NA	NA	NA	NA	NA	NA	NA	NA
11168	hsa-miR-520d-3p	NA	NA	NA	NA	NA	NA	NA	NA	NA	NA	NA	NA	NA	NA	NA	NA	NA	NA	NA	NA	NA	NA	NA	NA	NA	NA	NA	NA	NA	NA
46354	hsa-miR-520d-5p	-0.713638	-0.266097	-0.422872	-0.706586	-0.639416	-0.508963	0.908339	-0.351961	-0.717997	0.240349	-0.256352	-0.586363	-0.726775	-0.662533	-0.451191	-0.577544	-0.700836	-0.0734322	-0.386891	-0.713297	-0.302352	0.868061	-0.668085	-0.978884	-0.289541	0.208636	-0.649794	-0.00496029	-0.414177	-0.702322
145722	hsa-miR-520e	NA	NA	NA	NA	NA	NA	NA	NA	NA	NA	NA	NA	NA	NA	NA	NA	NA	NA	NA	NA	NA	NA	NA	NA	NA	NA	NA	NA	NA	NA
42455	hsa-miR-520f	NA	NA	NA	NA	NA	NA	NA	NA	NA	NA	NA	NA	NA	NA	NA	NA	NA	NA	NA	NA	NA	NA	NA	NA	NA	NA	NA	NA	NA	NA
46454	hsa-miR-520g	NA	NA	NA	NA	NA	NA	NA	NA	NA	NA	NA	NA	NA	NA	NA	NA	NA	NA	NA	NA	NA	NA	NA	NA	NA	NA	NA	NA	NA	NA
46500	hsa-miR-520g/hsa-miR-520h	NA	NA	NA	NA	NA	NA	NA	NA	NA	NA	NA	NA	NA	NA	NA	NA	NA	NA	NA	NA	NA	NA	NA	NA	NA	NA	NA	NA	NA	NA
11171	hsa-miR-521	NA	NA	NA	NA	NA	NA	NA	NA	NA	NA	NA	NA	NA	NA	NA	NA	NA	NA	NA	NA	NA	NA	NA	NA	NA	NA	NA	NA	NA	NA
42483	hsa-miR-522	NA	NA	NA	NA	NA	NA	NA	NA	NA	NA	NA	NA	NA	NA	NA	NA	NA	NA	NA	NA	NA	NA	NA	NA	NA	NA	NA	NA	NA	NA
145754	hsa-miR-523	NA	NA	NA	NA	NA	NA	NA	NA	NA	NA	NA	NA	NA	NA	NA	NA	NA	NA	NA	NA	NA	NA	NA	NA	NA	NA	NA	NA	NA	NA
31349	hsa-miR-524-3p	NA	NA	NA	NA	NA	NA	NA	NA	NA	NA	NA	NA	NA	NA	NA	NA	NA	NA	NA	NA	NA	NA	NA	NA	NA	NA	NA	NA	NA	NA
46235	hsa-miR-524-5p	NA	NA	NA	NA	NA	NA	NA	NA	NA	NA	NA	NA	NA	NA	NA	NA	NA	NA	NA	NA	NA	NA	NA	NA	NA	NA	NA	NA	NA	NA
46495	hsa-miR-525-3p	NA	NA	NA	NA	NA	NA	NA	NA	NA	NA	NA	NA	NA	NA	NA	NA	NA	NA	NA	NA	NA	NA	NA	NA	NA	NA	NA	NA	NA	NA
11175	hsa-miR-525-5p	-0.489088	0.16918	-0.395272	-0.380887	-0.0587134	0.425644	0.0549869	-0.342053	-0.594326	-0.242117	0.300777	-0.121947	-0.20974	-0.581567	-0.466705	-0.466273	-0.328791	0.231552	-0.483181	-0.609095	-0.23585	-0.234966	-0.353449	0.155714	-0.0650863	-0.273712	-0.412122	-0.149351	-0.357732	0.0866667
46744	hsa-miR-526b	NA	NA	NA	NA	NA	NA	NA	NA	NA	NA	NA	NA	NA	NA	NA	NA	NA	NA	NA	NA	NA	NA	NA	NA	NA	NA	NA	NA	NA	NA
145785	hsa-miR-526b*	NA	NA	NA	NA	NA	NA	NA	NA	NA	NA	NA	NA	NA	NA	NA	NA	NA	NA	NA	NA	NA	NA	NA	NA	NA	NA	NA	NA	NA	NA
42732	hsa-miR-532-3p	NA	NA	NA	NA	NA	NA	NA	NA	NA	NA	NA	NA	NA	NA	NA	NA	NA	NA	NA	NA	NA	NA	NA	NA	NA	NA	NA	NA	0.450963	NA
17624	hsa-miR-532-5p	NA	NA	0.301949	NA	NA	NA	NA	0.528579	NA	NA	NA	NA	NA	NA	0.198682	NA	NA	NA	0.361133	NA	0.391213	NA	NA	NA	0.184154	NA	NA	NA	0.448161	NA
14271	hsa-miR-539	0.748175	0.194317	0.316575	0.425462	-0.00468881	0.407246	0.200067	-0.161122	0.752258	-0.0217218	0.131731	0.498323	0.5914	0.488275	0.414309	0.219788	0.609498	-0.476546	0.267167	0.456577	0.124509	0.799022	0.588639	0.131608	0.0751123	0.330254	0.596972	0.0736312	0.0424073	0.304576
42635	hsa-miR-541	NA	NA	NA	NA	NA	NA	NA	NA	NA	NA	NA	NA	NA	NA	NA	NA	NA	NA	NA	NA	NA	NA	NA	NA	NA	NA	NA	NA	NA	NA
42617	hsa-miR-541*	NA	NA	NA	NA	NA	NA	NA	NA	NA	NA	NA	NA	NA	NA	NA	NA	NA	NA	NA	NA	NA	NA	NA	NA	NA	NA	NA	NA	NA	NA
14272	hsa-miR-542-3p	0.468141	NA	0.527468	0.417034	-0.369206	NA	0.126882	0.314305	0.42281	-0.195287	NA	NA	0.388288	1.21136	0.464953	0.163756	0.272753	NA	0.478235	NA	0.562251	NA	0.21732	0.31137	0.311106	NA	0.288988	NA	0.586259	NA
42811	hsa-miR-542-5p	NA	NA	NA	NA	NA	NA	NA	NA	NA	NA	NA	NA	NA	0.800193	NA	NA	NA	NA	NA	NA	NA	NA	NA	NA	NA	NA	NA	NA	NA	NA
145689	hsa-miR-543	0.486242	-0.539993	-0.0327949	0.35668	-0.410079	0.0327984	0.00903137	-0.192157	0.766413	-0.325345	-0.0964889	-0.0235285	0.369873	0.427213	-0.163895	-0.324099	0.191207	-0.821006	-0.0145663	0.0586609	-0.168694	0.49357	0.190674	0.110955	0.129662	-0.378273	0.152991	-0.304146	-0.313353	0.0710186
33043	hsa-miR-544	1.01758	NA	0.525744	1.08764	NA	NA	NA	0.313696	1.06566	NA	NA	NA	1.15211	0.943545	0.30164	0.440037	0.587268	NA	0.662808	0.583808	0.485837	0.261798	0.364444	0.700412	0.945291	0.110935	0.589629	NA	0.674119	0.467625
145741	hsa-miR-545	NA	NA	NA	NA	NA	NA	NA	NA	NA	NA	NA	NA	NA	NA	NA	NA	NA	NA	NA	NA	NA	NA	NA	NA	NA	NA	NA	NA	NA	NA
42956	hsa-miR-545*	NA	NA	NA	NA	NA	NA	NA	NA	NA	NA	NA	NA	NA	NA	NA	NA	NA	NA	NA	NA	NA	NA	NA	NA	NA	NA	NA	NA	NA	NA
17535	hsa-miR-548a-3p	NA	NA	NA	NA	NA	NA	NA	NA	NA	NA	NA	NA	NA	NA	NA	NA	NA	NA	NA	NA	NA	NA	NA	NA	NA	NA	NA	NA	NA	NA
30493	hsa-miR-548a-5p	NA	NA	NA	NA	NA	NA	NA	NA	NA	NA	NA	NA	NA	NA	NA	NA	NA	NA	NA	NA	NA	NA	NA	NA	NA	NA	NA	NA	NA	NA
17298	hsa-miR-548b-3p	NA	NA	NA	NA	NA	NA	NA	NA	NA	NA	NA	NA	NA	NA	NA	NA	NA	NA	NA	NA	NA	NA	NA	NA	NA	NA	NA	NA	NA	NA
42791	hsa-miR-548b-5p	NA	NA	NA	NA	NA	NA	NA	NA	NA	NA	NA	NA	NA	NA	NA	NA	NA	NA	NA	NA	NA	NA	NA	NA	NA	NA	NA	NA	NA	NA
145686	hsa-miR-548c-3p	NA	NA	NA	NA	NA	NA	NA	NA	NA	NA	NA	NA	NA	NA	NA	NA	NA	NA	NA	NA	NA	NA	NA	NA	NA	NA	NA	NA	NA	NA
42777	hsa-miR-548c-5p	NA	NA	NA	NA	NA	NA	NA	NA	NA	NA	NA	NA	NA	NA	NA	NA	NA	NA	NA	NA	NA	NA	NA	NA	NA	NA	NA	NA	NA	NA
27549	hsa-miR-548d-3p	NA	NA	NA	NA	NA	NA	NA	NA	NA	NA	NA	NA	NA	NA	NA	NA	NA	NA	NA	NA	NA	NA	NA	NA	NA	NA	NA	NA	NA	NA
42756	hsa-miR-548d-5p	NA	NA	NA	NA	NA	NA	NA	NA	NA	NA	NA	NA	NA	NA	NA	NA	NA	NA	NA	NA	NA	NA	NA	NA	NA	NA	NA	NA	NA	NA
46703	hsa-miR-548e	-0.418061	0.126033	-0.240363	-0.428137	0.059596	-0.234185	-0.268296	-0.441337	-0.440932	-0.193384	-0.497094	NA	NA	-0.641998	-0.502265	-0.375808	NA	0.2377	-0.428868	-0.334086	-0.426802	NA	-0.473214	-0.588639	-0.67175	-0.056053	NA	-0.12628	-0.485011	-0.487137
45736	hsa-miR-548f	NA	NA	NA	NA	NA	NA	NA	NA	NA	NA	NA	NA	NA	NA	NA	NA	NA	NA	NA	NA	NA	NA	NA	NA	NA	NA	NA	NA	NA	NA
46940	hsa-miR-548g	NA	NA	NA	NA	NA	NA	NA	NA	NA	NA	NA	NA	NA	NA	NA	NA	NA	NA	NA	NA	NA	NA	NA	NA	NA	NA	NA	NA	NA	NA
46414	hsa-miR-548h	NA	NA	NA	NA	NA	NA	NA	NA	NA	NA	NA	NA	NA	NA	NA	NA	NA	NA	NA	NA	NA	NA	NA	NA	NA	NA	NA	NA	NA	NA
46704	hsa-miR-548i	NA	NA	NA	NA	NA	NA	NA	NA	NA	NA	NA	NA	NA	NA	NA	NA	NA	NA	NA	NA	NA	NA	NA	NA	NA	NA	NA	NA	NA	NA
46592	hsa-miR-548j	NA	NA	NA	NA	NA	NA	NA	NA	NA	NA	NA	NA	NA	NA	NA	NA	NA	NA	NA	NA	NA	NA	NA	NA	NA	NA	NA	NA	NA	NA
46705	hsa-miR-548k	NA	NA	NA	NA	NA	NA	NA	NA	NA	NA	NA	NA	NA	NA	NA	NA	NA	NA	NA	NA	NA	NA	NA	NA	NA	NA	NA	NA	NA	NA
46415	hsa-miR-548l	NA	NA	NA	NA	NA	NA	NA	NA	NA	NA	NA	NA	NA	NA	NA	NA	NA	NA	NA	NA	NA	NA	NA	NA	NA	NA	NA	NA	NA	NA
46335	hsa-miR-548m	NA	NA	NA	NA	NA	NA	NA	NA	NA	NA	NA	NA	NA	NA	NA	NA	NA	NA	NA	NA	NA	NA	NA	NA	NA	NA	NA	NA	NA	NA
46929	hsa-miR-548n	NA	NA	NA	NA	NA	NA	NA	0.893467	NA	NA	NA	NA	NA	NA	NA	NA	NA	NA	NA	NA	NA	NA	NA	NA	NA	NA	NA	NA	NA	NA
46450	hsa-miR-548o	NA	NA	NA	NA	NA	NA	NA	NA	NA	NA	NA	NA	NA	NA	NA	NA	NA	NA	NA	NA	NA	NA	NA	NA	NA	NA	NA	NA	NA	NA
46355	hsa-miR-548p	NA	NA	NA	NA	NA	NA	NA	NA	NA	NA	NA	NA	NA	NA	NA	NA	NA	NA	NA	NA	NA	NA	NA	NA	NA	NA	NA	NA	NA	NA
146148	hsa-miR-548q	NA	NA	NA	NA	NA	NA	NA	NA	NA	NA	NA	NA	NA	NA	NA	NA	NA	NA	NA	NA	NA	NA	NA	NA	NA	NA	NA	NA	NA	NA
145762	hsa-miR-549	NA	NA	NA	NA	NA	NA	NA	NA	NA	NA	NA	NA	NA	NA	NA	NA	NA	NA	NA	NA	NA	NA	NA	NA	NA	NA	NA	NA	NA	NA
145789	hsa-miR-550	NA	NA	NA	NA	NA	NA	NA	NA	NA	NA	NA	NA	NA	NA	NA	NA	NA	NA	NA	NA	NA	NA	NA	NA	NA	NA	NA	NA	NA	NA
17660	hsa-miR-550*	NA	NA	NA	NA	NA	NA	NA	NA	NA	NA	NA	NA	NA	NA	NA	NA	NA	0.485995	NA	NA	NA	NA	NA	NA	NA	NA	NA	NA	NA	NA
17272	hsa-miR-551a	-0.219415	-0.51622	-0.193041	-0.362072	-0.180051	0.0358	0.00751775	-0.234985	-0.161746	-0.134386	-0.117662	NA	-0.222128	-0.202027	0.0403326	-0.257893	-0.0420053	0.016399	-0.0645402	-0.270805	-0.229253	0.0242716	-0.069611	-0.831391	-0.352297	-0.0972366	-0.168896	-0.149611	-0.170432	-0.164618
42917	hsa-miR-551b	-0.115756	-0.0308179	-0.542389	0.00332291	-0.032783	-0.699145	0.228952	-0.514579	0.0957114	0.739053	-0.515361	-0.470354	0.173637	-0.493736	-0.303099	0.265371	-0.336772	0.208123	-0.361459	0.307699	-0.410014	0.41868	-0.177193	-0.178056	-0.109188	0.879918	-0.118127	0.00583959	-0.558995	-0.278606
42781	hsa-miR-551b*	-0.611442	0.507939	-0.276757	-0.369811	0.289907	-0.159151	-0.340346	-0.843077	-0.497236	0.157149	1.20935	-0.292457	-0.579664	-0.714708	-0.494387	-0.272738	-0.156116	0.776656	-0.726123	-0.477408	-0.334174	-0.356516	-0.0757113	-0.028331	-0.386512	-0.0193342	-0.184465	0.155844	-0.549306	-0.096825
17668	hsa-miR-552	NA	0.379679	NA	-0.790075	0.244006	0.227278	NA	NA	-0.479621	-0.136777	-0.097984	NA	NA	NA	NA	NA	NA	0.228811	NA	NA	NA	NA	NA	NA	NA	NA	NA	NA	NA	NA
29460	hsa-miR-553	NA	0.265144	NA	NA	0.496677	NA	NA	NA	NA	NA	NA	NA	NA	NA	NA	NA	NA	0.79313	NA	NA	NA	NA	NA	NA	NA	0.552659	NA	NA	NA	NA
42766	hsa-miR-554	NA	NA	NA	NA	NA	NA	NA	NA	NA	NA	NA	NA	NA	NA	NA	NA	NA	NA	NA	NA	NA	NA	NA	NA	NA	NA	NA	NA	NA	NA
17612	hsa-miR-555	NA	NA	NA	NA	NA	NA	NA	NA	NA	NA	NA	NA	NA	NA	NA	NA	NA	NA	NA	NA	NA	NA	NA	NA	NA	NA	NA	NA	NA	NA
42447	hsa-miR-556-3p	NA	NA	NA	NA	NA	NA	NA	NA	NA	NA	NA	NA	NA	NA	NA	NA	NA	NA	NA	NA	NA	NA	NA	NA	NA	NA	NA	NA	NA	NA
145758	hsa-miR-556-5p	NA	NA	NA	NA	NA	NA	NA	NA	NA	NA	NA	NA	NA	NA	NA	NA	NA	NA	NA	NA	NA	NA	NA	NA	NA	NA	NA	NA	NA	NA
42760	hsa-miR-557	-0.575358	-0.735817	-0.311942	-0.309834	-0.577299	0.0768441	-0.0991342	-0.313173	-0.615399	-0.418555	0.451566	-0.184228	-0.456106	-0.870745	-0.671033	-0.158512	-0.707199	-0.306379	-0.489035	-1.06228	0.587524	-0.860897	-0.340459	-0.553571	0.380116	-0.344351	-0.325871	0.20689	0.276644	0.0435112
17652	hsa-miR-558	NA	NA	NA	NA	NA	NA	NA	NA	NA	NA	NA	NA	NA	NA	NA	NA	NA	NA	NA	NA	NA	NA	NA	NA	NA	NA	NA	NA	NA	NA
31076	hsa-miR-559	NA	NA	NA	NA	NA	NA	NA	NA	NA	NA	NA	NA	NA	NA	NA	NA	NA	NA	NA	NA	NA	NA	NA	NA	NA	NA	NA	NA	NA	NA
31517	hsa-miR-561	NA	NA	NA	NA	NA	NA	NA	NA	NA	NA	NA	NA	NA	NA	NA	NA	NA	NA	NA	NA	NA	NA	NA	NA	NA	NA	NA	NA	NA	NA
17536	hsa-miR-562	NA	NA	NA	NA	NA	NA	NA	NA	NA	NA	NA	NA	NA	NA	NA	NA	NA	NA	NA	NA	NA	NA	NA	NA	NA	NA	NA	NA	NA	NA
17569	hsa-miR-563	NA	NA	NA	NA	NA	NA	NA	NA	NA	NA	NA	NA	NA	NA	NA	NA	NA	NA	NA	NA	NA	NA	NA	NA	NA	NA	NA	NA	NA	NA
42944	hsa-miR-564	NA	NA	NA	NA	NA	NA	NA	NA	NA	NA	NA	NA	NA	NA	NA	NA	NA	NA	NA	NA	NA	NA	NA	NA	NA	NA	NA	NA	NA	NA
42772	hsa-miR-566	NA	NA	NA	NA	NA	NA	NA	NA	NA	NA	NA	NA	NA	NA	NA	NA	NA	NA	NA	NA	NA	NA	NA	NA	NA	NA	NA	NA	NA	NA
17634	hsa-miR-567	NA	NA	NA	NA	NA	NA	NA	NA	NA	NA	NA	NA	NA	NA	NA	NA	NA	NA	NA	NA	NA	NA	NA	NA	NA	NA	NA	NA	NA	NA
145744	hsa-miR-568	NA	NA	NA	NA	NA	NA	NA	NA	NA	NA	NA	NA	NA	NA	NA	NA	NA	NA	NA	NA	NA	NA	NA	NA	NA	NA	NA	NA	NA	NA
14854	hsa-miR-569	NA	NA	NA	NA	NA	NA	NA	NA	NA	NA	NA	NA	NA	NA	NA	NA	NA	NA	NA	NA	NA	NA	NA	NA	NA	NA	NA	NA	NA	NA
17814	hsa-miR-570	NA	NA	NA	NA	NA	NA	NA	NA	NA	NA	NA	NA	NA	NA	NA	NA	NA	NA	NA	NA	NA	NA	NA	NA	NA	NA	NA	NA	NA	NA
17490	hsa-miR-571	NA	NA	NA	NA	NA	NA	NA	NA	NA	NA	NA	NA	NA	NA	NA	NA	NA	NA	NA	NA	NA	NA	NA	NA	NA	NA	NA	NA	NA	NA
42596	hsa-miR-572	NA	NA	NA	NA	NA	NA	NA	NA	NA	NA	NA	NA	NA	NA	NA	NA	NA	NA	NA	NA	NA	NA	NA	NA	NA	NA	NA	NA	NA	NA
17641	hsa-miR-573	NA	NA	NA	NA	NA	NA	NA	NA	NA	NA	NA	NA	NA	NA	NA	NA	NA	NA	NA	NA	NA	NA	NA	NA	NA	NA	NA	NA	NA	NA
28966	hsa-miR-574-3p	-0.115384	0.23043	0.09832	-0.146015	0.156954	-0.212674	-0.230273	-0.176357	-0.236437	0.076244	-0.22649	-0.119473	-0.262318	-0.118796	-0.286596	0.0026357	-0.173767	0.708361	0.073153	-0.0720056	0.0535512	-0.16956	-0.239157	-0.0258493	-0.139219	0.0763019	-0.170009	-0.187997	-0.184213	0.0629913
27740	hsa-miR-574-5p	-0.397641	0.85175	-0.266824	-0.366707	0.783568	0.221642	0.00735119	-0.526897	-0.467706	0.435185	0.347872	-0.0068716	-0.473441	-0.486825	-0.392859	-0.0823756	-0.161818	1.3088	-0.573383	-0.0478047	-0.422099	-0.11658	-0.113122	-0.210137	-0.482003	0.4779	-0.410291	0.227743	-0.475223	-0.198818
17626	hsa-miR-575	NA	NA	NA	NA	NA	NA	NA	NA	NA	NA	NA	NA	NA	NA	NA	NA	NA	NA	NA	NA	NA	NA	NA	NA	NA	NA	NA	NA	NA	NA
17958	hsa-miR-576-3p	NA	NA	NA	NA	NA	NA	NA	NA	NA	NA	NA	NA	NA	NA	NA	NA	NA	NA	NA	NA	NA	NA	NA	NA	NA	NA	NA	NA	NA	NA
42446	hsa-miR-576-5p	0.296667	0.388698	0.382767	0.155847	0.444679	0.261909	0.0956649	0.293763	0.229664	0.306542	-0.181566	NA	0.266601	0.268746	0.362353	0.220281	0.311416	0.495674	0.388757	0.350368	0.219572	0.423609	0.110723	0.00662327	0.148259	0.285267	0.2735	0.271639	0.288047	-0.0153941
42837	hsa-miR-577	NA	NA	NA	NA	NA	NA	NA	NA	NA	NA	NA	NA	0.545581	NA	NA	NA	NA	NA	NA	NA	NA	NA	NA	NA	NA	NA	NA	NA	NA	NA
17302	hsa-miR-578	NA	NA	NA	NA	NA	NA	NA	NA	NA	NA	NA	NA	NA	NA	NA	NA	NA	NA	NA	NA	NA	NA	NA	NA	NA	NA	NA	NA	NA	NA
42622	hsa-miR-579	NA	NA	NA	NA	NA	NA	NA	NA	NA	NA	NA	NA	NA	NA	NA	NA	NA	NA	NA	NA	NA	NA	NA	NA	NA	NA	NA	NA	NA	NA
17459	hsa-miR-580	NA	NA	NA	NA	NA	NA	NA	NA	NA	NA	NA	NA	NA	NA	NA	NA	NA	NA	NA	NA	NA	NA	NA	NA	NA	NA	NA	NA	NA	NA
14962	hsa-miR-581	NA	NA	NA	NA	NA	NA	NA	NA	NA	NA	NA	NA	NA	NA	NA	NA	NA	NA	NA	NA	NA	NA	NA	NA	NA	NA	NA	NA	NA	NA
29328	hsa-miR-582-3p	NA	NA	NA	NA	NA	NA	NA	NA	NA	NA	NA	NA	NA	NA	NA	NA	NA	NA	NA	NA	NA	NA	NA	NA	NA	NA	NA	NA	NA	NA
42544	hsa-miR-582-5p	0.938337	-0.437638	0.0396095	0.355965	-0.371561	-0.408203	-0.065721	0.266356	0.915116	-0.201918	-0.431303	-0.06202	0.842985	0.553126	0.161512	0.446811	0.301284	-0.534566	0.340828	0.718001	-0.000105611	0.107949	0.239498	0.875456	0.194185	0.302402	0.668896	-0.424692	0.417779	0.710667
17295	hsa-miR-583	-1.09643	0.402235	-0.938906	-0.633979	0.254959	0.822585	-0.89976	-1.34773	-1.31826	-0.131972	1.5749	0.0891748	-0.182547	-1.39236	-1.15243	-0.59065	-0.485763	0.889305	-1.60991	-0.73443	-0.467667	-1.08833	0.0187911	0.450589	-0.428879	-0.159298	-0.427255	0.110467	-1.04161	0.503402
145647	hsa-miR-584	-0.350789	0.207135	0.776579	0.213645	-0.0917542	0.365557	-0.487207	-0.20095	-0.1539	0.331176	-0.18849	0.216666	0.0367162	0.0467227	0.134421	0.00856731	-0.0590648	0.253301	0.710886	-0.28954	0.534632	0.0173508	-0.00949749	-0.0186283	-0.166844	-0.268349	0.0272034	-0.0243149	0.0165991	0.222046
17546	hsa-miR-585	-0.185688	0.0260368	-0.209747	-0.122591	0.240595	0.156817	-0.129456	-0.416303	-0.298452	0.301734	1.72875	NA	-0.0463018	-0.267044	-0.214334	-0.162943	-0.112264	0.326419	-0.260909	0.0631533	-0.196599	-0.088806	0.26869	0.248925	-0.329806	-0.197752	0.170548	0.449284	-0.294919	0.0375771
42754	hsa-miR-586	NA	NA	NA	NA	NA	NA	NA	NA	NA	NA	NA	NA	NA	NA	NA	NA	NA	NA	NA	NA	NA	NA	NA	NA	NA	NA	NA	NA	NA	NA
17594	hsa-miR-587	NA	NA	NA	NA	NA	NA	NA	NA	NA	NA	NA	NA	NA	NA	NA	NA	NA	NA	NA	NA	NA	NA	NA	NA	NA	NA	NA	NA	NA	NA
17630	hsa-miR-588	NA	NA	NA	NA	NA	NA	NA	NA	NA	NA	NA	NA	NA	NA	NA	NA	NA	NA	NA	NA	NA	NA	NA	NA	NA	NA	NA	NA	NA	NA
42542	hsa-miR-589	-0.162407	-1.18215	-0.0165105	-0.314446	-0.542126	-0.20503	0.21922	0.151827	-0.0802118	-0.355639	-0.534257	-0.147896	-0.339855	-0.0359894	0.138212	-0.34819	-0.175117	-0.49101	0.177079	-0.270321	0.0142131	0.221336	-0.393581	-1.15823	-0.236107	-0.450124	-0.186913	-0.399001	0.113049	-0.502771
17570	hsa-miR-589*	NA	NA	NA	NA	NA	NA	NA	NA	NA	NA	NA	NA	NA	NA	NA	NA	NA	NA	NA	NA	NA	NA	NA	NA	NA	NA	NA	NA	NA	NA
42567	hsa-miR-590-3p	NA	NA	NA	NA	NA	NA	NA	NA	NA	NA	NA	NA	NA	NA	NA	NA	NA	NA	NA	NA	NA	NA	NA	NA	NA	NA	NA	NA	NA	NA
17503	hsa-miR-590-5p	0.494373	-0.976773	0.844236	1.28845	NA	-0.813836	NA	1.15031	0.662909	NA	NA	NA	0.691473	0.809604	0.537633	NA	NA	-0.322493	1.34063	0.286527	1.1982	NA	NA	0.985711	1.39085	-0.196522	0.37765	NA	1.35149	0.608285
42482	hsa-miR-591	NA	NA	NA	NA	NA	NA	NA	NA	NA	NA	NA	NA	NA	NA	NA	NA	NA	NA	NA	NA	NA	NA	NA	NA	NA	NA	NA	NA	NA	NA
17312	hsa-miR-592	1.14759	NA	NA	NA	NA	NA	NA	NA	NA	NA	NA	NA	NA	NA	1.12278	NA	NA	NA	1.24169	NA	NA	NA	NA	NA	1.06747	NA	NA	NA	NA	NA
42504	hsa-miR-593	NA	NA	NA	NA	NA	NA	NA	NA	NA	NA	NA	NA	NA	NA	NA	NA	NA	NA	NA	NA	NA	NA	NA	NA	NA	NA	NA	NA	NA	NA
42478	hsa-miR-593*	0.393973	-0.289338	0.266766	0.366621	-0.109427	-0.212181	-0.00879909	0.112924	0.407325	-0.097065	-0.348714	NA	0.237656	0.456856	0.2297	0.163147	0.0926969	-0.30116	0.508127	0.117627	0.262746	0.255388	-0.0776998	0.204603	0.285975	-0.0296516	0.10957	-0.193097	0.329471	0.0660025
17349	hsa-miR-595	NA	NA	NA	NA	NA	NA	NA	NA	NA	NA	NA	NA	NA	NA	NA	NA	NA	NA	NA	NA	NA	NA	NA	NA	NA	NA	NA	NA	NA	NA
145833	hsa-miR-596	NA	NA	NA	NA	NA	NA	NA	NA	NA	NA	NA	NA	NA	NA	NA	NA	NA	NA	NA	NA	NA	NA	NA	NA	NA	NA	NA	NA	NA	NA
42818	hsa-miR-597	0.0514654	-1.05201	0.258529	-0.153982	-0.766186	0.0692016	-1.71302	0.4394	0.246529	-1.53401	-0.496991	0.0643387	-0.174756	-0.0597027	0.255659	-0.609071	0.0402551	-1.29131	0.43869	-0.459929	0.285906	-1.25775	-0.116266	-0.840776	-0.262589	-1.16837	-0.0543196	-0.749995	0.070514	-0.441546
145648	hsa-miR-598	0.906917	-0.212097	-0.0992416	0.141209	-0.144742	-0.261042	0.0959495	-0.0260303	0.733364	-0.10894	0.161687	-0.193265	0.593508	0.743809	-0.147698	0.311803	0.382255	-0.518664	-0.0542008	0.351484	0.126708	0.314709	0.336707	0.545086	0.025243	0.2752	0.313328	-0.219242	-0.0967925	0.42158
30592	hsa-miR-599	NA	NA	NA	NA	NA	NA	NA	NA	NA	NA	NA	NA	NA	NA	NA	NA	NA	NA	NA	NA	NA	NA	NA	NA	NA	NA	NA	NA	NA	NA
17377	hsa-miR-600	0.562333	-0.25696	0.0756512	0.259316	-0.0440819	-0.0306665	-0.000665935	-0.155987	0.448409	-0.0829525	0.0523087	-0.069161	0.277078	0.154937	0.0909746	0.0531445	0.217562	-0.322506	-0.0370944	0.295137	0.024676	0.400461	0.0441567	0.0816201	-0.00500114	-0.0544908	0.253813	-0.137682	-0.0082369	0.140043
17498	hsa-miR-601	0.183268	0.602761	0.123159	0.103379	0.492941	0.391082	0.199049	-0.0337322	-0.0181915	0.234761	0.598356	NA	0.155174	0.0758374	0.124321	0.178326	0.169599	0.707653	-0.0522862	0.140674	0.163806	0.0422919	0.309012	0.32924	0.0655615	0.287408	0.137494	0.300772	-0.0103617	0.0868152
42531	hsa-miR-602	-0.748879	-0.0327508	-0.569313	-0.717626	-0.391981	0.426865	0.0597223	-0.813389	-0.897304	-0.485415	1.35183	-0.152703	-0.576195	-0.979194	-0.671956	-0.725897	-0.167195	-0.000821041	-0.946199	-1.06157	-0.70495	-0.784773	0.0532913	-0.0508406	-0.6153	-0.521838	-0.511578	-0.0769218	-0.684271	-0.117779
17393	hsa-miR-603	NA	NA	NA	NA	NA	NA	NA	NA	NA	NA	NA	NA	NA	NA	NA	NA	NA	NA	NA	NA	NA	NA	NA	NA	NA	NA	NA	NA	NA	NA
17592	hsa-miR-604	NA	NA	NA	NA	NA	NA	NA	NA	NA	NA	NA	NA	NA	NA	NA	NA	NA	NA	NA	NA	NA	NA	NA	NA	NA	NA	NA	NA	NA	NA
145736	hsa-miR-605	-0.695591	0.368517	-0.151775	-0.483756	0.160684	-0.713317	-0.571169	-0.531376	-0.738769	0.155272	-0.110021	-0.876424	-0.828178	-0.493208	-0.540632	-0.0976567	-0.745913	0.492206	-0.249371	-0.333584	-0.284688	-0.275314	-0.71588	-0.941883	-0.375743	-0.0079112	-0.525455	0.0916873	0.0224511	-0.589765
29883	hsa-miR-606	NA	NA	NA	NA	NA	NA	NA	NA	NA	NA	NA	NA	NA	NA	NA	NA	NA	NA	NA	NA	NA	NA	NA	NA	NA	NA	NA	NA	NA	NA
32190	hsa-miR-607	NA	NA	NA	NA	NA	NA	NA	NA	NA	NA	NA	NA	NA	NA	NA	NA	NA	NA	NA	NA	NA	NA	NA	NA	NA	NA	NA	NA	NA	NA
42543	hsa-miR-608	NA	NA	NA	NA	NA	NA	NA	NA	NA	NA	NA	NA	NA	NA	NA	NA	NA	NA	NA	NA	NA	NA	NA	NA	NA	NA	NA	NA	NA	NA
17353	hsa-miR-609	NA	NA	NA	NA	NA	NA	NA	NA	NA	NA	NA	NA	NA	NA	NA	NA	NA	NA	NA	NA	NA	NA	NA	NA	NA	NA	NA	NA	NA	NA
17445	hsa-miR-610	NA	NA	NA	NA	NA	NA	NA	NA	NA	NA	NA	NA	NA	NA	NA	NA	NA	NA	NA	NA	NA	NA	NA	NA	NA	NA	NA	NA	NA	NA
145971	hsa-miR-611	NA	NA	NA	NA	NA	NA	NA	NA	NA	NA	NA	NA	NA	NA	NA	NA	NA	NA	NA	NA	NA	NA	NA	NA	NA	NA	NA	NA	NA	NA
27551	hsa-miR-612	NA	NA	NA	NA	NA	NA	NA	NA	NA	NA	NA	NA	NA	NA	NA	NA	NA	NA	NA	NA	NA	NA	NA	NA	NA	NA	NA	NA	NA	NA
17577	hsa-miR-613	NA	NA	NA	NA	NA	NA	NA	NA	NA	NA	NA	NA	NA	NA	NA	NA	NA	NA	NA	NA	NA	NA	NA	NA	NA	NA	NA	NA	NA	NA
145750	hsa-miR-614	NA	NA	NA	NA	NA	NA	NA	NA	NA	NA	NA	NA	NA	NA	NA	NA	NA	NA	NA	NA	NA	NA	NA	NA	NA	NA	NA	NA	NA	NA
27672	hsa-miR-615-3p	-0.471686	-0.502781	-0.603061	-0.788546	-0.217497	-0.469451	0.479351	-0.599971	-0.408741	-0.044643	-0.0974779	-0.431368	-0.618247	-0.650645	-0.495181	-0.305867	-0.395448	0.219565	-0.570426	-0.296777	-0.574761	0.60377	-0.53899	-1.22134	-0.770648	0.0777657	-0.472211	-0.0737632	-0.591697	-0.644095
42690	hsa-miR-615-5p	NA	NA	NA	NA	NA	NA	NA	NA	NA	NA	NA	NA	NA	NA	NA	NA	NA	NA	NA	NA	NA	NA	NA	NA	NA	NA	NA	NA	NA	NA
42870	hsa-miR-616	NA	NA	NA	NA	NA	NA	NA	NA	NA	NA	NA	NA	NA	NA	NA	NA	NA	NA	NA	NA	NA	NA	NA	NA	NA	NA	NA	NA	NA	NA
17289	hsa-miR-616*	NA	NA	NA	NA	NA	NA	NA	NA	NA	NA	NA	NA	NA	NA	NA	NA	NA	NA	NA	NA	NA	NA	NA	NA	NA	NA	NA	NA	NA	NA
17552	hsa-miR-617	-0.157587	0.430548	-0.110857	0.167425	0.350184	-0.0193847	0.241869	-0.118243	-0.0280617	0.297296	0.417924	0.131256	-0.195455	-0.119681	0.317648	0.346543	-0.0628754	0.659885	-0.0804033	-0.0934706	0.0216707	-0.149474	-0.123237	0.194915	0.072863	0.536403	0.00611689	0.293298	0.0288937	-0.152622
17336	hsa-miR-618	NA	NA	NA	NA	NA	NA	NA	NA	NA	NA	NA	NA	NA	NA	NA	NA	NA	NA	NA	NA	NA	NA	NA	NA	NA	NA	NA	NA	NA	NA
42757	hsa-miR-619	NA	NA	NA	NA	NA	NA	NA	NA	NA	NA	NA	NA	NA	NA	NA	NA	NA	NA	NA	NA	NA	NA	NA	NA	NA	NA	NA	NA	NA	NA
32825	hsa-miR-620	-0.144585	0.662671	-0.207141	-0.150962	0.89177	-0.119405	0.175204	-0.440976	-0.240793	0.58555	-0.153888	-0.0838858	-0.304948	-0.350137	-0.203433	0.289791	-0.0465975	1.2261	-0.458819	0.401873	-0.546848	0.113325	-0.103832	0.0675739	-0.492044	0.630529	-0.156649	0.277866	-0.436396	-0.243356
46301	hsa-miR-621	NA	NA	NA	NA	NA	NA	NA	NA	NA	NA	NA	NA	NA	NA	NA	NA	NA	NA	NA	NA	NA	NA	NA	NA	NA	NA	NA	NA	NA	NA
17493	hsa-miR-622	-0.231201	1.00143	-0.240847	-0.296451	0.943969	0.0262161	0.0635829	-0.534246	-0.57211	0.785715	0.854633	0.123216	-0.0478402	-0.232076	-0.300413	0.455678	-0.159657	1.18442	-0.526916	0.318063	-0.295039	-0.208176	-0.0224454	0.0450806	-0.250105	0.865353	-0.165225	0.677916	-0.32052	-0.0519458
46556	hsa-miR-623	NA	NA	NA	NA	NA	NA	NA	NA	NA	NA	NA	NA	NA	NA	NA	NA	NA	NA	NA	NA	NA	NA	NA	NA	NA	NA	NA	NA	NA	NA
32095	hsa-miR-624	NA	NA	NA	NA	NA	NA	NA	NA	NA	NA	NA	NA	NA	NA	NA	NA	NA	NA	NA	NA	NA	NA	NA	NA	NA	NA	NA	NA	NA	NA
42557	hsa-miR-624*	NA	NA	NA	NA	NA	NA	NA	NA	NA	NA	NA	NA	NA	NA	NA	NA	NA	NA	NA	NA	NA	NA	NA	NA	NA	NA	NA	NA	NA	NA
145831	hsa-miR-625	0.234497	NA	0.90065	0.915776	-0.481693	-0.860387	NA	0.637727	0.42602	NA	NA	NA	0.919671	0.794969	0.290365	0.18316	NA	-0.522415	1.181	0.296456	1.06098	-0.335099	-0.156112	0.908079	0.971621	-0.368204	0.331968	NA	0.911074	0.516933
145740	hsa-miR-625*	-0.651066	-0.369541	-0.521582	-0.63315	-0.506789	0.000896279	-0.482085	-0.704654	-0.693911	-0.443152	1.40089	-0.191961	-0.462563	-0.736661	-0.588248	-0.66742	-0.55081	0.0955439	-0.738927	-0.828373	-0.367991	-0.717318	0.00651029	-0.258645	-0.268797	-0.739233	-0.421775	-0.27864	-0.495037	-0.0148784
33407	hsa-miR-626	NA	NA	NA	NA	NA	NA	NA	NA	NA	NA	NA	NA	NA	NA	NA	NA	NA	NA	NA	NA	NA	NA	NA	NA	NA	NA	NA	NA	NA	NA
17625	hsa-miR-627	NA	NA	NA	NA	NA	NA	NA	NA	NA	NA	NA	NA	NA	NA	NA	NA	NA	NA	NA	NA	NA	NA	NA	NA	NA	NA	NA	NA	NA	NA
42958	hsa-miR-628-3p	-0.626146	1.07902	-0.680108	-0.377101	0.907024	-0.266904	-0.309414	-1.34079	-0.902007	0.450345	1.16445	-0.4514	-0.699044	-1.09117	-0.743818	0.119059	-0.637543	1.26103	-1.14623	-0.00319037	-0.898264	-0.747756	0.0424012	0.289395	-0.777091	0.338639	-0.120747	0.633074	-1.02285	-0.302451
17870	hsa-miR-628-5p	1.18992	-0.6653	0.437821	1.15845	-0.0842934	-0.628152	0.0303144	0.822316	1.24544	-0.0363483	-0.235277	NA	1.1155	1.17475	0.508537	0.567504	0.366697	-0.363468	0.900509	0.920085	0.839357	0.343792	0.147912	1.35105	1.1525	0.228231	0.756243	-0.420978	0.938833	0.829236
17961	hsa-miR-629	NA	NA	NA	NA	NA	NA	NA	NA	NA	NA	0.662288	NA	NA	NA	NA	NA	NA	NA	NA	NA	NA	NA	NA	NA	NA	NA	NA	NA	NA	NA
17566	hsa-miR-629*	-0.0882473	-0.224157	0.286676	-0.0709644	-0.133396	0.0632793	0.0145367	0.498315	0.163181	-0.328631	-0.423476	-0.158608	-0.352231	-0.0840382	0.207923	-0.443622	-0.116807	-0.164819	0.307435	-0.379577	0.221366	0.0388064	-0.22739	-0.858829	0.0859834	-0.259004	-0.106832	-0.171539	0.299007	-0.334938
17327	hsa-miR-630	-0.468216	0.845475	-0.454666	-0.261958	0.687646	0.36291	-0.255461	-0.610857	-0.554554	0.42153	0.892901	-0.0144477	-0.0871655	-0.524651	-0.514637	-0.103701	-0.157388	1.21446	-0.756394	-0.105675	-0.336676	-0.308756	0.0180533	0.213331	-0.300342	0.410396	-0.276465	0.195483	-0.521302	0.181836
42700	hsa-miR-631	NA	-0.331541	-1.2491	NA	NA	NA	NA	NA	NA	NA	NA	NA	NA	NA	NA	NA	NA	0.268349	NA	NA	NA	NA	NA	-0.673833	-1.20387	-0.717402	NA	NA	NA	NA
17444	hsa-miR-632	NA	NA	NA	NA	NA	NA	NA	NA	NA	NA	NA	NA	NA	NA	NA	NA	NA	NA	NA	NA	NA	NA	NA	NA	NA	NA	NA	NA	NA	NA
32711	hsa-miR-633	NA	NA	NA	NA	NA	NA	NA	NA	NA	NA	NA	NA	NA	NA	NA	NA	NA	NA	NA	NA	NA	NA	NA	NA	NA	NA	NA	NA	NA	NA
17391	hsa-miR-635	-0.942971	0.558927	-0.852444	-0.813523	0.936148	-0.598724	-0.445485	-1.26645	-1.00552	0.481803	0.135143	NA	-0.878048	-0.943846	-0.850824	0.0639603	-0.603486	1.15977	-0.968812	0.0501794	-0.944451	-0.707095	-0.516772	-0.799846	-0.993834	0.431363	-0.548134	0.377708	-0.934907	-0.747156
42750	hsa-miR-636	NA	NA	NA	0.383631	NA	NA	NA	0.333092	0.412639	0.457721	NA	NA	NA	NA	NA	NA	NA	NA	0.464791	NA	NA	0.388864	NA	NA	NA	NA	NA	NA	0.436602	NA
17354	hsa-miR-637	-1.63575	0.779915	-1.44139	-1.41592	1.5007	-1.76103	-0.279965	-2.49183	-1.95867	1.09978	0.738979	-1.24592	-1.60987	-2.28333	-1.65238	0.471209	-1.54968	1.77303	-2.24074	0.459234	-1.83075	-1.23743	-0.750984	-0.898004	-1.92852	1.00788	-1.02164	1.06242	-2.0635	-1.33238
42832	hsa-miR-638	-0.355112	0.570424	-0.341906	-0.273333	0.266741	0.203476	-0.0689853	-0.769249	-0.623427	-0.0301234	1.6215	-0.0408238	-0.255199	-0.603429	-0.333795	-0.293676	-0.153197	0.512036	-0.65416	-0.448707	-0.416046	-0.556194	0.142156	0.569925	-0.236471	-0.234362	-0.00309197	0.25071	-0.539833	-0.0668504
145962	hsa-miR-639	NA	NA	NA	NA	NA	NA	NA	NA	NA	NA	1.42889	NA	NA	NA	NA	NA	NA	NA	NA	NA	NA	NA	NA	NA	NA	NA	NA	NA	NA	NA
42758	hsa-miR-640	-1.04884	0.10582	-0.848011	-0.91841	-0.236789	-0.302697	-0.664898	-0.997841	-0.834085	-0.482817	0.092305	NA	-0.963062	-1.22367	-0.852373	-0.720761	0.286361	0.0787693	-1.09378	-0.671192	-0.981444	-0.713434	-0.352397	-0.507562	-0.963924	-0.472115	-0.7491	-0.292055	-0.710108	-0.560075
17530	hsa-miR-641	NA	NA	NA	NA	NA	NA	NA	NA	NA	NA	NA	NA	NA	NA	NA	NA	NA	NA	NA	NA	NA	NA	NA	NA	NA	NA	NA	NA	NA	NA
42679	hsa-miR-642	-0.978095	0.947748	-1.08512	-0.76387	0.946917	-0.426459	-0.0726903	-1.54372	-1.21577	0.624637	0.211647	-0.472707	-0.722118	-1.25105	-0.909713	0.139801	-0.904678	1.41811	-1.18515	-0.10832	-1.26202	-0.653807	-0.264343	-0.418878	-1.01207	0.933339	-0.430056	0.474794	-1.19615	-0.546359
17325	hsa-miR-643	NA	NA	NA	NA	NA	NA	NA	NA	NA	NA	NA	NA	NA	NA	NA	NA	NA	NA	NA	NA	NA	NA	NA	NA	NA	NA	NA	NA	NA	NA
17563	hsa-miR-644	NA	NA	NA	NA	NA	NA	NA	NA	NA	NA	NA	NA	NA	NA	NA	NA	NA	NA	NA	NA	NA	NA	NA	NA	NA	NA	NA	NA	NA	NA
17613	hsa-miR-645	NA	NA	NA	NA	NA	NA	NA	NA	NA	NA	NA	NA	NA	NA	NA	NA	NA	NA	NA	NA	NA	NA	NA	NA	NA	NA	NA	NA	NA	NA
145963	hsa-miR-646	NA	NA	NA	NA	NA	NA	NA	NA	NA	NA	NA	NA	NA	NA	NA	NA	NA	NA	NA	NA	NA	NA	NA	NA	NA	NA	NA	NA	NA	NA
42746	hsa-miR-647	-0.395441	0.152838	-0.174018	-0.248315	0.239377	-0.120546	-0.0608802	-0.402036	-0.309157	0.24089	-0.136458	NA	-0.264266	-0.167836	-0.176417	-0.0378938	-0.221419	0.673673	-0.119307	-0.0284037	-0.354345	-0.177119	-0.222353	-0.0783318	-0.368704	0.106691	-0.303227	-0.0211496	-0.262503	-0.114906
145715	hsa-miR-648	NA	NA	NA	NA	NA	NA	NA	NA	NA	NA	NA	NA	NA	NA	NA	NA	NA	NA	NA	NA	NA	NA	NA	NA	NA	NA	NA	NA	NA	NA
15619	hsa-miR-649	NA	NA	NA	NA	NA	NA	NA	NA	NA	NA	NA	NA	NA	NA	NA	NA	NA	NA	NA	NA	NA	NA	NA	NA	NA	NA	NA	NA	NA	NA
17593	hsa-miR-650	NA	NA	NA	NA	NA	NA	NA	NA	NA	NA	NA	NA	NA	NA	NA	NA	NA	NA	NA	NA	NA	NA	NA	NA	NA	NA	NA	NA	NA	NA
17394	hsa-miR-651	NA	NA	NA	NA	NA	NA	NA	NA	NA	NA	NA	NA	NA	NA	NA	NA	NA	NA	NA	NA	NA	NA	NA	NA	NA	NA	NA	NA	NA	NA
42827	hsa-miR-652	0.0545699	-0.37469	0.446479	0.483302	-0.470475	-0.193362	-0.143874	0.795922	0.336388	-0.488383	-0.64232	-0.265621	-0.100407	0.294549	0.448828	-0.143253	-0.166786	-0.872869	0.550889	-0.0761627	0.729347	-0.112963	-0.274528	0.0682224	0.94385	-0.609008	8.03241e-06	-0.225172	0.991634	0.0807086
42607	hsa-miR-653	NA	NA	NA	NA	NA	NA	NA	NA	NA	NA	NA	NA	NA	NA	NA	NA	NA	NA	NA	NA	NA	NA	NA	NA	NA	NA	NA	NA	NA	NA
21498	hsa-miR-654-3p	0.877469	0.0890003	0.118065	0.151684	-0.0733508	0.165119	0.0353403	-0.237952	0.688824	-0.0594545	0.0622768	0.235587	0.519655	0.410273	0.0318121	0.189108	0.477924	-0.562588	-0.0341974	0.366822	-0.0271893	0.682753	0.438855	0.252852	0.0817908	0.109368	0.510049	-0.131962	-0.089005	-0.0270281
42843	hsa-miR-654-5p	NA	NA	NA	NA	NA	NA	NA	NA	NA	NA	NA	NA	NA	NA	NA	NA	NA	NA	NA	NA	NA	NA	NA	NA	NA	NA	NA	NA	NA	NA
145696	hsa-miR-655	NA	NA	NA	NA	NA	NA	NA	NA	NA	NA	NA	NA	NA	NA	NA	NA	NA	NA	NA	NA	NA	NA	NA	NA	NA	NA	NA	NA	NA	NA
29736	hsa-miR-656	0.465056	-0.357376	0.289644	0.476768	-0.243612	-0.329311	0.107382	0.190593	0.585433	0.0108195	-0.316475	-0.139836	0.475859	0.605964	0.326315	0.284239	0.22178	-0.358064	0.547172	0.269565	0.323919	0.466022	0.118245	0.20131	0.439469	0.140808	0.256445	-0.0797686	0.473263	0.125297
17460	hsa-miR-657	-0.341331	0.0191574	-0.489989	-0.365389	0.205424	NA	NA	NA	-0.302298	0.189396	0.15276	NA	NA	-0.46137	-0.42325	-0.0670714	-0.334086	0.547081	-0.453163	NA	-0.544476	-0.213698	NA	-0.28626	-0.393034	0.289741	NA	NA	-0.50186	-0.253651
145842	hsa-miR-658	NA	NA	NA	NA	NA	NA	NA	NA	NA	NA	NA	NA	NA	NA	NA	NA	NA	NA	NA	NA	NA	NA	NA	NA	NA	NA	NA	NA	NA	NA
42749	hsa-miR-659	-0.477181	-0.0297974	-0.210116	-0.147916	-0.473026	0.754622	-0.437147	-0.459271	-0.673498	-0.41699	1.25596	-0.0343509	-0.0679954	-0.670886	-0.610968	-0.528249	-0.580874	0.0107979	-0.513446	-0.939049	0.0777261	-0.767782	0.0478439	0.266104	0.120131	-0.52428	-0.266288	0.176995	-0.128108	0.548171
17338	hsa-miR-660	0.414717	-0.601139	0.647193	0.820451	-0.428005	-0.602024	-0.0657619	1.23425	0.538504	-0.0786465	-0.654529	NA	0.31645	0.962246	0.796942	0.148765	-0.0379527	-0.34843	0.908026	0.0712611	0.923721	-0.24277	-0.127119	0.471636	0.926628	-0.312958	0.251318	-0.321843	1.29249	0.191528
42535	hsa-miR-661	NA	NA	NA	NA	NA	NA	NA	NA	NA	NA	NA	NA	NA	NA	NA	NA	NA	NA	NA	NA	NA	NA	NA	NA	NA	NA	NA	NA	NA	NA
145839	hsa-miR-662	NA	NA	NA	NA	NA	NA	NA	NA	NA	NA	NA	NA	NA	NA	NA	NA	NA	NA	NA	NA	NA	NA	NA	NA	NA	NA	NA	NA	NA	NA
42807	hsa-miR-663	NA	NA	NA	NA	NA	NA	NA	NA	NA	NA	NA	NA	NA	NA	NA	NA	NA	NA	NA	NA	NA	NA	NA	NA	NA	NA	NA	NA	NA	NA
145976	hsa-miR-663b	NA	NA	NA	NA	NA	NA	NA	NA	NA	NA	0.9169	NA	NA	NA	NA	NA	NA	NA	NA	NA	NA	NA	NA	NA	NA	NA	NA	NA	NA	NA
145973	hsa-miR-664	-0.0232209	-0.0198756	0.234213	-0.0746955	-0.050748	0.0633808	0.193568	0.271955	-0.0944257	0.0368289	0.280935	-0.0682521	-0.160409	0.0688813	0.312546	-0.070323	-0.0840057	0.267627	0.183061	-0.242035	0.282212	0.133496	-0.0245217	-0.515389	0.228765	-0.0407782	-0.0181163	0.0672863	0.326901	-0.127108
46829	hsa-miR-664*	0.230738	0.253654	0.176972	-0.142902	0.1066	0.211413	0.0790825	-0.0986409	-0.0520955	0.149706	-0.361348	-0.0297442	-0.022466	-0.00247903	0.291399	0.0656586	0.181465	0.369373	-0.0362765	-0.0181608	0.103807	0.277154	-0.110285	-0.280207	0.0518775	0.264419	-0.134314	0.0150357	0.120133	-0.187787
145768	hsa-miR-665	-2.04424	0.915354	-1.64664	-1.56858	1.41526	-0.897631	-0.659373	-2.32164	-2.28563	0.971669	0.420216	-1.33666	-1.48067	-2.22784	-1.90732	0.484644	-1.53677	1.6511	-2.46462	0.319154	-1.57343	-1.31084	-1.09534	-1.16408	-1.60673	1.03397	-1.45503	1.0269	-1.87347	-0.796853
145701	hsa-miR-668	0.272373	-0.372052	0.0364257	0.337218	-0.272466	-0.0159757	0.291748	0.126516	0.295005	-0.121251	-0.375846	NA	0.224653	0.255245	0.1823	0.0622137	0.160546	-0.400578	0.28221	0.175619	-0.0656917	0.377142	-0.0592611	-0.0587688	0.00430346	-0.0194837	0.08221	-0.192124	0.0799679	-0.196065
146006	hsa-miR-670	NA	NA	NA	NA	NA	NA	NA	NA	NA	NA	NA	NA	NA	NA	NA	NA	NA	NA	NA	NA	NA	NA	NA	NA	NA	NA	NA	NA	NA	NA
42525	hsa-miR-671-3p	NA	NA	NA	NA	NA	NA	NA	NA	NA	NA	NA	NA	NA	NA	NA	NA	NA	NA	NA	NA	NA	NA	NA	NA	NA	NA	NA	NA	NA	NA
145716	hsa-miR-671-5p	NA	NA	NA	NA	NA	NA	NA	NA	NA	NA	NA	NA	NA	NA	NA	NA	NA	NA	NA	NA	NA	NA	NA	NA	NA	NA	NA	NA	NA	NA
42761	hsa-miR-675	-0.998835	-0.592137	-0.938251	-0.680759	-1.17218	1.19131	-1.3758	-1.13936	-1.38979	-0.988762	2.04145	0.234258	0.165511	-1.37571	-1.37164	-1.45126	-1.05666	-0.710619	-1.56396	-1.73837	-0.203001	-1.47781	0.18376	0.705352	-0.167	-1.51993	-0.600495	-0.227461	-0.845997	0.764448
42859	hsa-miR-675*	NA	NA	NA	NA	NA	NA	NA	0.495704	NA	NA	NA	NA	NA	NA	NA	NA	NA	NA	NA	NA	NA	NA	NA	NA	NA	NA	NA	NA	NA	NA
29490	hsa-miR-7	0.887333	-0.194551	-0.100987	0.247913	-0.124672	-0.166526	0.621844	-0.261906	0.424701	-0.470925	0.666409	0.0769682	0.38579	0.769975	-0.169169	0.06438	0.386592	-0.294759	-0.298026	0.242352	-0.0901506	0.0781316	0.472095	0.469991	0.0501148	0.0178073	0.448031	-0.463903	-0.0892574	0.334952
29190	hsa-miR-708	0.927514	-0.436004	0.207211	0.492353	-0.0967418	-0.277917	0.0122027	0.861027	0.876221	-0.0619718	-0.327442	0.0311714	0.542726	0.861028	0.34852	0.093135	0.348321	-0.305346	0.395432	0.510334	0.760984	0.398297	0.191081	0.841394	0.774633	-0.0448543	0.675612	-0.24802	1.0925	0.642749
17347	hsa-miR-708*	NA	NA	NA	NA	NA	NA	NA	NA	NA	NA	NA	NA	NA	NA	NA	NA	NA	NA	NA	NA	NA	NA	NA	NA	NA	NA	NA	NA	NA	NA
11277	hsa-miR-7-1*	NA	NA	NA	NA	NA	NA	NA	NA	0.472154	NA	NA	NA	NA	NA	NA	NA	NA	NA	NA	NA	NA	NA	NA	NA	NA	NA	NA	NA	NA	NA
146196	hsa-miR-711	-1.17699	0.25606	-1.14002	-0.966357	0.115946	0.834022	-0.295068	-1.17951	-1.21419	-0.176711	0.910035	-0.0990767	-0.280235	-1.08799	-1.18826	-0.730938	-0.451308	0.82908	-1.39712	-0.740217	-0.71159	-0.96339	-0.42553	0.317747	-0.185772	-0.310831	-0.789846	-0.215193	-0.952406	0.220459
146064	hsa-miR-718	0.93647	NA	NA	NA	NA	0.740328	0.674763	NA	NA	NA	NA	0.749181	NA	0.958131	0.877997	NA	0.824145	NA	0.949136	NA	0.929714	0.962639	NA	NA	1.0146	NA	0.844794	NA	0.900069	NA
42964	hsa-miR-7-2*	-0.253875	-0.241641	-0.403573	-0.33901	0.166821	-0.319698	-0.324327	-0.702084	-0.33871	0.0166491	-0.22438	NA	-0.30229	-0.369514	-0.368124	-0.211096	-0.234201	0.164314	-0.509722	-0.156868	-0.46712	-0.241183	-0.213331	-0.476471	-0.440522	-0.111325	-0.364349	-0.141666	-0.472804	-0.265225
42751	hsa-miR-720	-0.374074	0.51025	0.035652	-0.285632	0.148408	-0.00862297	0.51884	-0.112373	-0.378881	0.181289	0.16552	0.0758541	-0.526159	-0.412835	-0.123354	-0.103749	-0.242396	0.282825	-0.184732	-0.325482	-0.0447995	0.223645	0.100784	-0.633602	-0.187501	0.245614	-0.0910745	0.311989	-0.163206	-0.278764
27568	hsa-miR-744	0.509743	0.504279	-0.380423	-0.187262	0.547324	-0.0115129	-0.058241	-0.489883	-0.0872205	0.205003	0.400871	0.0364058	0.047611	-0.116305	-0.271275	0.306784	0.133356	0.525722	-0.440071	0.292218	-0.292431	0.145177	-0.00257724	0.0951774	-0.44488	0.468693	0.0628697	0.373366	-0.544545	0.030705
42970	hsa-miR-744*	0.293262	NA	NA	NA	NA	NA	NA	NA	0.292002	NA	NA	NA	NA	NA	NA	NA	NA	NA	NA	NA	NA	NA	NA	NA	NA	NA	NA	NA	NA	NA
28759	hsa-miR-758	0.735355	NA	0.111188	0.511334	-0.192094	NA	NA	-0.03662	0.582015	NA	NA	0.169843	0.509311	0.569796	0.221408	0.0677749	0.447815	-0.519635	0.209754	0.222205	0.131383	0.361707	0.193605	NA	0.282892	-0.0210304	0.443391	NA	0.145873	0.234037
23767	hsa-miR-759	NA	NA	NA	NA	NA	NA	NA	NA	NA	NA	NA	NA	NA	NA	NA	NA	NA	NA	NA	NA	NA	NA	NA	NA	NA	NA	NA	NA	NA	NA
42852	hsa-miR-760	NA	NA	NA	NA	NA	NA	NA	NA	NA	NA	NA	NA	NA	NA	NA	NA	NA	NA	NA	NA	NA	NA	NA	NA	NA	NA	NA	NA	NA	NA
32608	hsa-miR-761	-0.812252	0.487002	-0.723155	-0.684168	0.729848	-0.541221	-0.243628	-1.00721	-0.738717	0.324785	-0.216681	NA	NA	NA	NA	-0.0877516	-0.624333	1.26224	NA	NA	-0.860518	-0.639364	-0.540236	-0.495763	-0.871093	0.324191	NA	0.137981	-0.785753	-0.588595
146107	hsa-miR-762	NA	NA	NA	NA	NA	NA	NA	NA	NA	NA	NA	NA	NA	NA	NA	NA	NA	NA	NA	NA	NA	NA	NA	NA	NA	NA	NA	NA	NA	NA
146096	hsa-miR-764	NA	NA	NA	NA	NA	NA	NA	NA	NA	NA	NA	NA	NA	NA	NA	NA	NA	NA	NA	NA	NA	NA	NA	NA	NA	NA	NA	NA	NA	NA
145805	hsa-miR-765	-0.925921	0.613336	-0.820038	-0.413633	0.485741	0.877187	-0.709369	-1.34278	-1.24556	0.0738863	1.79536	0.0812835	-0.308939	-1.38317	-1.00684	-0.351795	-0.75151	1.17844	-1.5834	-0.553792	-0.558571	-0.989757	0.305211	0.50052	-0.691771	-0.00399857	-0.447088	0.184625	-1.20943	0.572402
145847	hsa-miR-766	-0.407378	0.349895	-0.441966	-0.37971	0.356446	-0.382929	-0.161827	-0.808882	-0.441147	0.217679	-0.212576	-0.396423	-0.371158	-0.568396	-0.340445	0.052818	-0.408327	0.767263	-0.488927	-0.0639169	-0.483132	-0.112431	-0.319856	-0.342819	-0.488861	0.250398	-0.28419	0.044923	-0.584597	-0.290291
28396	hsa-miR-767-3p	NA	NA	NA	NA	NA	NA	NA	NA	NA	NA	NA	NA	NA	NA	NA	NA	NA	NA	NA	NA	NA	NA	NA	NA	NA	NA	NA	NA	NA	NA
28009	hsa-miR-767-5p	NA	NA	NA	NA	NA	NA	NA	NA	NA	NA	NA	NA	NA	NA	NA	NA	NA	NA	NA	NA	NA	NA	NA	NA	NA	NA	NA	NA	NA	NA
42828	hsa-miR-769-3p	NA	NA	NA	NA	NA	NA	NA	NA	NA	NA	NA	NA	NA	NA	NA	NA	NA	NA	NA	NA	NA	NA	NA	NA	NA	NA	NA	NA	NA	NA
32891	hsa-miR-769-5p	0.315411	0.25483	0.131665	0.366808	-0.0155681	0.20239	-0.118428	0.132703	0.361195	-0.116105	-0.227113	0.140811	0.0686097	0.119622	0.376552	-0.0123052	0.145874	-0.690316	0.280442	-0.025166	0.0585895	0.703423	0.0334098	0.0841393	0.137036	0.0602389	0.453359	-0.0077873	0.00566991	0.0193222
28251	hsa-miR-770-5p	0.41825	NA	NA	NA	NA	NA	NA	NA	0.559912	NA	NA	NA	NA	NA	NA	NA	NA	NA	NA	NA	NA	NA	NA	NA	NA	NA	NA	NA	NA	NA
30442	hsa-miR-802	NA	NA	NA	NA	NA	NA	NA	NA	NA	NA	NA	NA	NA	NA	NA	NA	NA	NA	NA	NA	NA	NA	NA	NA	NA	NA	NA	NA	NA	NA
17917	hsa-miR-873	0.467459	-0.529465	-0.521914	-0.0774268	-0.393853	0.270047	0.0100572	-0.296756	0.266847	-0.685916	0.0728277	0.00608062	-0.0862546	0.60328	-0.109311	-0.650863	0.217072	-1.11852	-0.368398	-0.304716	0.319158	0.432263	0.0842757	0.0228872	-0.548977	-0.156413	-0.147933	-0.394385	-0.410119	0.543774
42808	hsa-miR-874	0.085031	0.0527512	-0.239164	-0.113872	0.14525	0.383329	-0.104584	-0.375149	-0.0208223	-0.05655	0.325803	0.196371	-0.0532378	-0.0496846	0.0453467	-0.153148	0.11822	0.192631	-0.150462	-0.161686	-0.209743	0.162322	0.164407	-0.189668	0.0390077	-0.214603	-0.00504908	-0.0911344	-0.26536	-0.0303152
17817	hsa-miR-875-3p	NA	NA	NA	NA	NA	NA	NA	NA	NA	NA	NA	NA	NA	NA	NA	NA	NA	NA	NA	NA	NA	NA	NA	NA	NA	NA	NA	NA	NA	NA
145721	hsa-miR-875-5p	NA	NA	NA	NA	NA	NA	NA	NA	NA	NA	NA	NA	NA	NA	NA	NA	NA	NA	NA	NA	NA	NA	NA	NA	NA	NA	NA	NA	NA	NA
28884	hsa-miR-876-3p	0.634069	NA	NA	0.618893	NA	NA	NA	0.281119	0.733907	NA	NA	NA	0.734625	0.990554	0.19346	0.0717972	0.215975	NA	0.320147	0.424619	0.564546	0.2879	NA	0.697699	0.433742	NA	0.293363	NA	0.368667	0.697643
42940	hsa-miR-876-5p	0.494877	-0.491419	-0.394588	0.231717	-0.244178	0.0938784	0.0280795	-0.166725	0.515219	-0.449032	0.131126	0.203962	0.194727	0.84816	0.014084	-0.489665	0.203882	-0.793921	-0.145172	0.0659683	0.302744	0.430915	0.125195	0.141154	-0.17629	-0.101954	0.0168976	-0.312704	-0.135569	0.437288
30033	hsa-miR-877	-0.37075	0.333209	-0.283791	-0.253712	0.401459	0.283385	-0.127158	-0.670048	-0.500892	0.120049	0.734936	-0.0986505	-0.219958	-0.441143	-0.368315	-0.115708	-0.33425	0.819704	-0.436159	-0.302542	-0.277651	-0.295154	-0.0670401	0.164467	-0.323812	0.156572	-0.182476	0.29038	-0.386755	-0.048646
42771	hsa-miR-877*	NA	NA	NA	NA	NA	NA	NA	NA	NA	NA	NA	NA	NA	0.776202	NA	NA	NA	NA	NA	NA	NA	NA	NA	NA	NA	NA	NA	NA	NA	NA
42633	hsa-miR-885-3p	0.570571	NA	NA	NA	0.335943	0.384187	NA	NA	NA	NA	NA	NA	NA	0.358894	0.35523	NA	0.398418	NA	0.218447	0.55697	0.343413	0.659264	NA	NA	NA	0.242422	NA	NA	NA	NA
46259	hsa-miR-885-5p	0.950995	0.473058	0.524721	0.56624	0.280077	0.550529	0.441752	0.602298	0.817827	0.378548	0.294813	0.719834	0.581453	0.911743	0.805597	0.459771	0.74189	-0.0386503	0.87999	0.873641	0.689374	0.981211	0.737824	0.576175	0.467563	0.474897	0.699163	0.513865	0.726442	0.526102
42806	hsa-miR-886-3p	-0.659457	-1.42252	-0.0207578	-0.491812	-0.777319	0.170866	1.5366	0.533965	0.30582	-2.08839	-1.16335	-0.594706	-0.0672613	-0.619517	-0.175664	-1.14776	-0.764943	-0.931262	0.315238	-1.30738	0.328412	-0.578767	-0.851921	-1.09222	0.833301	-1.81116	-0.498108	0.43747	0.122349	-1.29681
17885	hsa-miR-886-5p	-0.567313	-0.772493	0.120813	0.0355192	-0.190239	0.28743	1.68946	0.89665	0.448344	-1.35083	-0.811777	-0.359847	0.390298	-0.0268467	0.108849	-0.357595	-0.483717	-0.418613	0.738565	-0.627796	0.453263	-0.390161	-0.605002	-0.424104	1.36288	-1.34185	-0.355205	0.323965	0.497195	-1.04879
145724	hsa-miR-887	NA	NA	NA	NA	NA	NA	NA	NA	NA	NA	NA	NA	NA	NA	NA	NA	NA	NA	NA	NA	NA	NA	NA	NA	NA	NA	NA	NA	NA	NA
28889	hsa-miR-888	NA	NA	NA	NA	NA	NA	NA	NA	NA	NA	NA	NA	NA	NA	NA	NA	NA	NA	NA	NA	NA	NA	NA	NA	NA	NA	NA	NA	NA	NA
42825	hsa-miR-888*	-0.39666	0.175117	-0.190099	-0.46812	-0.394305	-0.389181	0.31861	-0.175943	-0.500032	0.00212294	-0.748266	-0.498105	-0.672411	-0.414737	-0.20484	-0.288234	-0.528711	0.109441	-0.286282	-0.37566	-0.256232	0.298704	-0.40128	-1.10747	-0.250555	0.0883012	-0.361158	-0.174824	-0.30081	-0.783673
42556	hsa-miR-889	0.684	-0.388214	0.0973657	0.583419	-0.465298	-0.529609	-0.213118	-0.160215	0.596546	-0.0971997	0.0381095	-0.260979	0.735596	0.615316	-0.112895	0.0524452	0.261548	-0.779584	0.336781	0.348925	0.380769	0.282053	0.528086	0.776253	0.224113	0.0135915	0.413529	-0.366565	0.167147	0.550099
28047	hsa-miR-890	-0.482795	0.130871	-0.156005	-0.0823016	0.0106952	-0.34828	-0.149768	-0.306028	-0.438809	-0.0813308	-0.180466	-0.433039	-0.412597	-0.208394	-0.0892849	0.254764	-0.330163	0.242731	-0.049511	-0.250625	0.00750962	-0.313225	-0.350213	-0.41462	-0.0950993	-0.034461	-0.356396	0.0876802	0.106306	-0.255837
27961	hsa-miR-891a	-0.56213	0.40476	-0.43639	-0.508802	0.439074	-0.387654	-0.485284	-0.525504	-0.593002	0.0935118	-0.229958	-0.519888	-0.665056	-0.64756	-0.511172	-0.209081	-0.495813	0.772977	-0.582053	-0.147451	-0.605076	-0.614982	-0.400855	-0.439465	-0.670845	-0.0225406	-0.430434	0.0377222	-0.426974	-0.519673
21501	hsa-miR-891b	NA	NA	NA	NA	NA	NA	NA	NA	NA	NA	NA	NA	NA	NA	NA	NA	NA	NA	NA	NA	NA	NA	NA	NA	NA	NA	NA	NA	NA	NA
42858	hsa-miR-892a	NA	NA	NA	NA	NA	NA	NA	NA	NA	NA	NA	NA	NA	NA	NA	NA	NA	NA	NA	NA	NA	NA	NA	NA	NA	NA	NA	NA	NA	NA
42493	hsa-miR-892b	NA	NA	NA	NA	NA	NA	NA	NA	NA	NA	NA	NA	NA	NA	NA	NA	NA	NA	NA	NA	NA	NA	NA	NA	NA	NA	NA	NA	NA	NA
145649	hsa-miR-9	0.825109	-1.00711	0.522852	0.995418	-0.264884	-0.930709	-0.347901	0.905857	0.798227	-0.291765	-0.0635182	0.07433	0.79521	0.832734	0.46611	0.313383	-0.059965	-0.311611	0.897739	0.452358	0.927584	-0.169306	0.0179636	0.733292	0.93844	-0.0765286	0.587782	-0.700228	1.08975	0.581227
29852	hsa-miR-9*	0.722752	-0.318483	0.62802	0.790299	0.10367	-0.291511	-0.187205	0.799333	0.550312	-0.0867854	-0.147849	-0.0845811	0.419619	0.803253	0.632569	0.203588	0.330196	0.0155699	0.748725	0.400924	0.829873	0.155667	0.33972	0.553746	0.686748	0.159721	0.649965	-0.210438	1.06535	0.706867
42932	hsa-miR-920	-0.752077	0.663992	-0.494695	-0.524472	0.766677	-0.423948	-0.103461	-1.03369	-0.763794	0.524835	0.347243	-0.440604	-0.659689	-0.765968	-0.574113	0.00694167	-0.398217	1.26599	-0.706903	0.00414907	-0.693091	-0.610802	-0.281078	-0.359598	-0.723358	0.453616	-0.328963	0.288456	-0.719127	-0.541112
46507	hsa-miR-921	-0.833991	0.338791	-0.720755	-0.693847	0.572487	-0.413331	-0.373141	-1.12616	-0.745085	0.173587	0.288982	NA	-0.753556	-0.850919	-0.678984	-0.268541	-0.383659	1.02818	-1.05347	-0.343662	-0.768323	-0.615777	-0.42116	-0.485631	-0.758791	0.0718995	-0.694343	0.0194669	-0.895449	-0.481715
42683	hsa-miR-922	-0.494774	0.355321	-0.545864	-0.455915	0.357208	-0.293407	-0.0714426	NA	-0.539728	0.245332	-0.190804	NA	-0.471052	-0.447695	-0.429824	0.110153	-0.50636	0.891055	-0.539527	0.0756865	-0.633926	-0.397255	-0.165366	-0.166006	-0.674572	0.325229	NA	0.121787	-0.598418	-0.380878
42788	hsa-miR-924	NA	NA	NA	NA	NA	NA	NA	NA	NA	NA	NA	NA	NA	NA	NA	NA	NA	NA	NA	NA	NA	NA	NA	NA	NA	NA	NA	NA	NA	NA
145693	hsa-miR-92a	-0.00431492	-0.287136	0.668548	0.433035	-0.412712	-0.0143838	-0.154178	0.54867	0.147282	-0.0842979	-0.415375	-0.00263822	0.0417007	-0.111386	0.323751	-0.142518	-0.224904	-0.484821	0.585897	-0.383683	0.449488	0.0124646	-0.108807	0.223242	0.366396	-0.311555	0.116224	-0.0809158	0.519975	0.1504
42926	hsa-miR-92a-1*	NA	NA	NA	NA	NA	NA	NA	NA	NA	NA	NA	NA	NA	NA	NA	NA	NA	NA	NA	NA	NA	NA	NA	NA	NA	NA	NA	NA	NA	NA
42801	hsa-miR-92a-2*	NA	NA	NA	NA	NA	NA	NA	NA	NA	NA	NA	NA	NA	NA	NA	NA	NA	NA	NA	NA	NA	NA	NA	NA	NA	NA	NA	NA	NA	NA
17718	hsa-miR-92b	0.128975	-0.381941	0.718419	0.637339	-0.578276	-0.399338	-0.0769619	1.19675	0.170102	-0.314588	-1.04486	-0.517991	-0.188203	0.412555	0.873441	-0.206547	-0.32647	-0.586105	0.788089	-0.274099	1.03149	-0.172878	-0.096859	-0.0247424	0.981123	-0.301439	-0.054882	-0.0771324	1.39627	0.0106666
42717	hsa-miR-92b*	NA	NA	NA	NA	NA	NA	NA	NA	NA	NA	NA	NA	NA	NA	NA	NA	NA	NA	NA	NA	NA	NA	NA	NA	NA	NA	NA	NA	NA	NA
30687	hsa-miR-93	0.247894	-0.200591	0.639699	0.458975	-0.454766	0.100495	-0.213331	0.627375	0.352782	-0.132726	-0.270944	0.0716428	0.168443	0.175192	0.371686	0.0056102	-0.0306323	-0.55324	0.54378	-0.132543	0.489308	0.0433585	-0.0672592	0.286942	0.508178	-0.20113	0.340002	-0.0615958	0.684598	0.320802
42747	hsa-miR-93*	NA	NA	NA	NA	NA	NA	NA	NA	NA	NA	NA	NA	NA	NA	NA	NA	NA	NA	NA	NA	NA	NA	NA	NA	NA	NA	-0.244392	NA	NA	NA
42539	hsa-miR-933	-0.564867	0.370189	-0.204385	-0.464305	-0.131793	0.0230732	0.0404203	-0.37173	-0.830143	-0.0610109	0.0021241	-0.282551	-0.844494	-0.743547	-0.259439	-0.387423	-0.589989	0.201957	-0.479274	-0.494186	-0.253271	-0.15682	-0.28842	-0.768126	-0.36782	-0.274065	-0.370079	0.0942624	-0.252717	-0.49072
17863	hsa-miR-934	-0.780985	0.874668	-0.678826	-0.695802	0.963401	-0.508903	-0.182874	-1.05309	-0.816886	0.574417	-0.314013	-0.4957	-0.746169	-0.85471	-0.652611	0.239294	-0.606085	1.4378	-0.904411	0.205783	-0.865896	-0.487714	-0.409155	-0.581015	-0.853012	0.652747	-0.528733	0.431485	-0.846665	-0.630302
145742	hsa-miR-935	0.842997	0.0666066	-0.350651	-0.253346	-0.190386	0.35669	0.305069	-0.548617	0.543739	-0.0687791	0.291906	0.150723	0.484047	0.56664	-0.137092	0.354609	0.536266	-0.432364	-0.305351	0.237528	-0.0235432	0.533142	0.487135	0.192228	-0.381375	0.37508	0.406964	-0.102407	-0.345155	0.411556
42869	hsa-miR-936	NA	NA	NA	NA	NA	0.295045	NA	NA	NA	NA	1.23242	NA	NA	NA	NA	NA	NA	NA	NA	NA	NA	NA	NA	0.410661	NA	NA	NA	NA	NA	0.379237
42514	hsa-miR-937	-0.157568	-0.497987	-0.477072	-0.791818	-0.446507	-0.137939	0.173482	-0.845434	-0.374765	0.0105788	-0.368369	-0.14677	-0.44879	-0.533533	-0.397669	-0.170535	-0.17936	-0.790239	-0.501386	-0.30267	-0.654704	0.779824	-0.234601	-1.57992	-0.79632	0.239339	-0.281598	0.278817	-0.930803	-0.715264
42776	hsa-miR-938	-0.580594	-0.363251	-0.360622	-0.656088	-0.21909	0.233737	0.0223049	-0.401068	-0.457619	-0.234462	0.501611	-0.0389251	-0.458212	-0.532241	-0.338294	-0.336755	0.0123997	0.032679	-0.501487	-0.523935	-0.422363	-0.15945	-0.174116	-0.863238	-0.374801	-0.17484	-0.438828	-0.109353	-0.406521	-0.264084
145980	hsa-miR-939	NA	NA	NA	NA	NA	NA	NA	NA	NA	NA	NA	NA	NA	NA	NA	NA	NA	NA	NA	NA	NA	NA	NA	NA	NA	NA	NA	NA	NA	NA
146115	hsa-miR-940	-0.218343	-0.654687	-0.0751107	-0.000671821	-0.633071	0.256989	0.0571611	0.284323	NA	NA	0.475061	NA	0.0510525	NA	NA	-0.202007	NA	-0.487066	NA	NA	0.139773	-0.143637	-0.0632035	-0.234819	0.0447255	-0.50857	-0.0882794	-0.175243	0.265909	0.250278
42814	hsa-miR-941	NA	NA	NA	NA	NA	NA	NA	NA	NA	NA	NA	NA	NA	NA	NA	NA	NA	NA	NA	NA	NA	NA	NA	NA	NA	NA	NA	NA	NA	NA
42608	hsa-miR-942	NA	NA	NA	NA	NA	NA	NA	NA	NA	NA	NA	NA	NA	NA	NA	NA	NA	NA	NA	NA	NA	NA	NA	NA	NA	NA	NA	NA	NA	NA
42696	hsa-miR-943	-0.178139	-0.26442	-0.617154	-0.0462364	-0.0937731	0.278758	0.034631	-0.714079	-0.810043	-0.156522	2.45133	0.405126	-0.233588	-0.89121	0.0628849	-0.869637	-0.291674	-0.265538	-0.909882	-0.708259	-0.341711	-0.695154	0.264752	0.626823	-0.0526295	0.0496595	-0.210875	-0.314291	-0.746885	0.351904
42873	hsa-miR-944	NA	NA	NA	NA	NA	NA	NA	NA	NA	NA	NA	NA	NA	NA	NA	NA	NA	NA	NA	NA	NA	NA	NA	NA	NA	NA	NA	NA	NA	NA
11181	hsa-miR-95	0.700138	NA	0.130631	0.865373	-0.475717	-1.18059	NA	0.485064	0.885272	-0.226162	-0.663418	NA	0.477526	0.471052	0.0673009	-0.00849454	NA	-0.787016	0.561872	0.444692	0.572751	0.141692	NA	0.908743	0.796896	-0.410921	0.317998	-0.884166	0.237041	0.423746
13147	hsa-miR-96	NA	NA	NA	NA	NA	NA	NA	NA	NA	NA	NA	NA	NA	NA	NA	NA	NA	NA	NA	NA	NA	NA	NA	NA	NA	NA	NA	NA	NA	NA
42971	hsa-miR-96*	NA	NA	NA	NA	NA	NA	NA	NA	NA	NA	NA	NA	NA	NA	NA	NA	NA	NA	NA	NA	NA	NA	NA	NA	NA	NA	NA	NA	NA	NA
11182	hsa-miR-98	0.481093	-0.651066	0.345921	0.755299	-0.349073	-0.458799	-0.198149	0.526112	0.372589	-0.202876	-0.405002	-0.0218614	0.395552	0.57579	0.131093	0.0728868	0.117737	-0.413039	0.558755	0.231972	0.507191	0.0720954	-0.0645632	0.455944	0.500733	-0.0902641	0.270373	-0.336569	0.634955	0.346858
42708	hsa-miR-99a	0.22623	-0.896916	0.483208	0.551396	-0.636456	-0.46765	-0.150142	0.71413	0.138878	-0.470373	-0.488243	-0.250154	0.132379	0.683442	0.589536	-0.173939	-0.0697624	-0.467501	0.614709	-0.11356	0.825974	-0.292342	-0.0593746	0.0243035	0.599975	-0.443343	0.0878793	-0.454439	0.969534	0.214864
145651	hsa-miR-99a*	0.129397	NA	0.302415	0.141355	NA	NA	NA	0.552759	0.131409	NA	NA	NA	NA	0.176254	0.174651	NA	NA	-0.850451	0.286773	NA	0.557087	NA	NA	NA	0.182498	NA	NA	NA	0.431308	NA
11184	hsa-miR-99b	0.376855	-0.253487	0.32904	0.18727	-0.181243	0.103216	0.115391	0.182091	0.247571	-0.040714	-0.145717	0.430635	0.268629	0.356403	0.296603	0.0919157	0.165819	-0.285095	0.266125	0.0507281	0.357473	0.303485	0.162131	0.0289185	0.257077	0.00530214	0.23406	-0.106588	0.391582	0.0561215
17898	hsa-miR-99b*	0.0638118	0.293608	0.0388132	-0.0656126	-0.171506	0.275179	0.322138	0.00067145	-0.0547501	-0.0282599	0.136678	0.26317	-0.205843	-0.145053	0.0735015	-0.0249081	0.0949105	-0.236235	-0.0134869	-0.307657	0.0230984	0.25997	-0.0308603	-0.256468	-0.130447	0.0108519	-0.0260716	0.195453	0.0353254	-0.101351
28302	hsa-miRPlus-A1015	0.0744082	-0.110556	0.265574	-0.364026	-0.204071	0.426782	0.127318	-0.163744	-0.4223	-0.266434	0.0499972	-0.0193271	-0.437146	-0.319966	-0.149471	-0.262494	-0.133288	-0.181022	-0.208759	-0.425107	-0.107439	0.154176	0.19015	-0.537612	-0.50793	-0.0545093	-0.178465	0.148237	-0.281177	-0.274844
17824	hsa-miRPlus-A1025	NA	NA	NA	NA	NA	NA	NA	NA	NA	NA	NA	NA	NA	NA	NA	NA	NA	NA	NA	NA	NA	NA	NA	NA	NA	NA	0.0794224	NA	NA	NA
42492	hsa-miRPlus-A1031	NA	NA	NA	NA	NA	NA	NA	NA	NA	NA	NA	NA	NA	NA	NA	NA	NA	NA	NA	NA	NA	NA	NA	NA	NA	NA	NA	NA	NA	NA
42780	hsa-miRPlus-A1065	0.736911	-0.300609	0.132657	0.206995	0.119125	0.462977	0.123375	0.00341135	0.164313	-0.127767	0.0749513	0.0322573	0.157097	0.631109	0.103962	0.0402276	0.458203	-0.375106	0.268536	0.314264	0.350896	0.293465	0.532394	-0.463145	0.089876	-0.139203	-0.0833989	-0.273237	0.0262732	-0.0951762
42793	hsa-miRPlus-A1072	-0.689844	0.599065	-0.593467	-0.596746	0.464723	0.328814	-0.631371	-0.969354	-0.708333	0.0172437	0.763236	-0.178995	-0.420948	-1.02029	-0.68295	-0.266077	-0.520858	1.02664	-1.00944	-0.360005	-0.611528	-0.793377	-0.121424	-0.00571462	-0.54559	0.120651	-0.383393	0.12476	-0.866127	-0.148699
17858	hsa-miRPlus-A1073	0.900087	0.504939	0.748423	0.77172	0.240538	0.843073	0.763539	0.748734	0.768316	0.444481	0.662077	0.747966	0.802717	1.0005	0.842927	0.599727	0.694927	0.17814	1.0012	0.655576	0.953615	0.908086	0.847425	0.688733	0.979637	0.338965	0.807959	0.542628	1.01781	0.622031
145956	hsa-miRPlus-A1083	NA	NA	0.523611	NA	NA	NA	NA	0.4478	0.226259	NA	NA	NA	NA	NA	NA	NA	NA	NA	NA	NA	NA	NA	NA	NA	NA	NA	NA	NA	0.477048	NA
17848	hsa-miRPlus-A1087	-0.301776	-1.36864	0.223295	-0.363083	-0.973521	-0.199865	1.51853	0.686782	0.468455	-1.84976	-1.26732	-0.484284	0.033857	-0.43907	0.100412	-1.02477	-0.550045	-1.16489	0.481339	-0.980769	0.388455	-0.391616	-0.636715	-0.984457	0.501735	-1.55231	-0.369186	-0.0326109	0.187375	-1.02297
145934	hsa-miRPlus-B1114	NA	NA	NA	NA	NA	NA	NA	NA	NA	NA	NA	NA	NA	NA	NA	NA	NA	NA	NA	NA	NA	NA	NA	NA	NA	NA	NA	NA	NA	NA
17653	hsa-miRPlus-C1049	NA	NA	NA	NA	NA	NA	NA	NA	NA	NA	NA	NA	NA	NA	NA	NA	NA	NA	NA	NA	NA	NA	NA	NA	NA	NA	NA	NA	NA	NA
17880	hsa-miRPlus-C1057	0.953573	NA	NA	0.360236	0.0559759	NA	NA	NA	0.749526	0.15939	NA	NA	0.378831	0.456335	0.349778	0.354009	0.476659	NA	0.311874	0.486049	0.277145	0.642546	0.325393	0.511101	0.278649	0.135298	0.424317	NA	NA	NA
17820	hsa-miRPlus-C1066	NA	NA	NA	NA	NA	NA	NA	NA	NA	NA	NA	NA	NA	NA	NA	NA	NA	NA	NA	NA	NA	NA	NA	NA	NA	NA	NA	NA	NA	NA
17957	hsa-miRPlus-C1070	NA	NA	NA	NA	NA	NA	NA	NA	NA	NA	NA	NA	NA	NA	NA	NA	NA	NA	NA	NA	NA	NA	NA	NA	NA	NA	NA	NA	NA	NA
145947	hsa-miRPlus-C1075	NA	NA	NA	NA	NA	NA	NA	NA	NA	NA	NA	NA	NA	NA	NA	NA	NA	NA	NA	NA	NA	NA	NA	NA	NA	NA	NA	NA	NA	NA
42838	hsa-miRPlus-C1076	NA	-0.527381	NA	NA	NA	NA	NA	NA	NA	NA	0.917441	NA	NA	NA	NA	NA	NA	NA	NA	NA	NA	NA	NA	-0.286972	NA	NA	NA	NA	NA	NA
17892	hsa-miRPlus-C1087	NA	NA	NA	NA	NA	NA	NA	NA	NA	NA	NA	NA	NA	NA	NA	NA	NA	NA	NA	NA	NA	NA	NA	NA	NA	NA	NA	NA	NA	NA
17932	hsa-miRPlus-C1089	0.727502	-0.444546	0.0226921	0.403241	-0.368867	-0.287327	0.0676168	0.0678965	0.675803	-0.255413	-0.447963	-0.303432	0.675221	0.615485	0.030469	0.064194	0.208852	-0.711838	0.133437	0.467596	0.051345	0.280752	-0.028676	0.590822	0.415784	-0.183794	0.301453	-0.565031	0.0973933	0.0640665
42721	hsa-miRPlus-C1099	NA	NA	NA	NA	NA	NA	NA	NA	NA	NA	NA	NA	NA	NA	NA	NA	NA	NA	NA	NA	NA	NA	NA	NA	NA	NA	NA	NA	NA	NA
17841	hsa-miRPlus-C1100	NA	NA	NA	NA	NA	NA	NA	NA	NA	NA	NA	NA	NA	NA	NA	NA	NA	NA	NA	NA	NA	NA	NA	NA	NA	NA	NA	NA	NA	NA
30317	hsa-miRPlus-C1106	NA	NA	NA	NA	NA	NA	NA	NA	NA	NA	NA	NA	NA	NA	NA	NA	NA	NA	NA	NA	NA	NA	NA	NA	NA	NA	NA	NA	NA	NA
30209	hsa-miRPlus-C1114	NA	NA	NA	NA	NA	NA	NA	NA	NA	NA	NA	NA	NA	NA	NA	NA	NA	NA	NA	NA	NA	NA	NA	NA	NA	NA	NA	NA	NA	NA
145933	hsa-miRPlus-C1115	-0.374922	-0.0381128	-0.426063	-0.324936	-0.160679	0.52022	-0.18504	-0.473387	-0.309944	-0.315384	1.29323	NA	-0.0389193	-0.33401	-0.375146	-0.361414	0.283227	0.209645	-0.341211	-0.385836	-0.331865	-0.394133	-0.0661398	-0.0742889	-0.0450909	-0.340278	-0.326226	-0.214147	-0.251107	0.120095
28534	hsa-miRPlus-D1058	0.26518	-0.340252	0.382886	0.587642	-0.2244	-0.439727	-0.00066037	0.504281	0.35856	-0.1915	-0.29456	-0.123725	0.159762	0.336165	0.172783	0.115866	0.135244	-0.263508	0.557507	0.204717	0.3267	0.170074	-0.183488	0.407588	0.410959	-0.144411	0.214585	-0.158945	0.539538	0.150073
28250	hsa-miRPlus-D1090	NA	NA	NA	NA	NA	NA	NA	NA	NA	NA	NA	NA	NA	NA	NA	NA	NA	NA	NA	NA	NA	NA	NA	NA	NA	NA	NA	NA	NA	NA
30768	hsa-miRPlus-D1100	NA	NA	NA	NA	NA	NA	NA	NA	NA	NA	NA	NA	NA	NA	NA	NA	NA	NA	NA	NA	NA	NA	NA	NA	NA	NA	NA	NA	NA	NA
145825	hsa-miRPlus-D1120	NA	NA	NA	NA	NA	NA	NA	NA	NA	NA	NA	NA	NA	NA	NA	NA	NA	NA	NA	NA	NA	NA	NA	NA	NA	NA	NA	NA	NA	NA
46509	hsa-miRPlus-E1001	NA	NA	NA	NA	NA	NA	NA	NA	NA	NA	NA	NA	NA	NA	NA	NA	NA	NA	NA	NA	NA	NA	NA	NA	NA	NA	NA	NA	NA	NA
45923	hsa-miRPlus-E1008	NA	NA	NA	NA	NA	NA	NA	NA	NA	NA	NA	NA	NA	NA	NA	NA	NA	NA	NA	NA	NA	NA	NA	NA	NA	NA	NA	NA	NA	NA
46649	hsa-miRPlus-E1012	0.272739	NA	0.349962	0.534626	0.50004	NA	0.598169	0.564685	0.178993	0.0386202	-0.569754	NA	0.167327	0.441456	0.329854	0.291164	NA	0.164467	0.475317	0.422533	0.335111	0.151358	NA	0.540192	0.585894	NA	0.118276	NA	0.566721	NA
46769	hsa-miRPlus-E1014	NA	NA	NA	NA	NA	NA	NA	NA	NA	NA	1.32732	NA	NA	NA	NA	NA	NA	NA	NA	NA	NA	NA	NA	0.381046	NA	NA	NA	NA	NA	NA
46638	hsa-miRPlus-E1015	NA	NA	NA	NA	0.578582	NA	NA	NA	NA	0.336162	NA	NA	NA	NA	NA	NA	NA	0.733274	NA	NA	NA	NA	NA	NA	NA	NA	NA	NA	NA	NA
46466	hsa-miRPlus-E1016	1.08721	-0.508948	0.880685	1.29721	-0.0639209	-0.326326	0.684622	1.15093	0.930024	0.333895	-0.497841	0.0753363	1.0337	1.17353	0.697227	0.49534	0.410916	0.181916	0.923598	0.885037	0.881974	0.522073	0.163324	1.31385	1.26634	0.0376601	0.550696	-0.287348	1.32672	0.682278
46676	hsa-miRPlus-E1017	NA	NA	NA	NA	NA	NA	NA	NA	NA	NA	NA	NA	NA	NA	NA	NA	NA	NA	NA	NA	NA	NA	NA	NA	NA	NA	NA	NA	NA	NA
46463	hsa-miRPlus-E1018	NA	NA	NA	NA	0.665417	NA	NA	NA	NA	NA	NA	NA	NA	NA	NA	NA	NA	NA	NA	NA	NA	NA	NA	NA	NA	NA	NA	NA	NA	NA
46375	hsa-miRPlus-E1023	NA	NA	NA	NA	NA	NA	NA	NA	NA	NA	NA	NA	NA	NA	NA	NA	NA	NA	NA	NA	NA	NA	NA	NA	NA	NA	NA	NA	NA	NA
46609	hsa-miRPlus-E1025	NA	NA	NA	NA	NA	NA	NA	NA	NA	NA	NA	NA	NA	NA	NA	NA	NA	NA	NA	NA	NA	NA	NA	NA	NA	NA	NA	NA	NA	NA
46755	hsa-miRPlus-E1026	-1.23191	1.14976	-0.923478	-0.977403	1.4111	-1.06727	-0.251674	-1.51252	-1.42479	1.15564	0.167845	-0.681484	-0.991173	-1.1852	-1.08228	0.810896	-1.12116	1.52608	-1.36436	0.602683	-1.27223	-0.735218	-0.613218	-0.593611	-1.26283	1.19197	-0.784898	1.03994	-1.06193	-1.03953
46804	hsa-miRPlus-E1027	NA	NA	NA	NA	NA	0.378625	NA	NA	-0.653753	NA	NA	NA	NA	NA	NA	NA	NA	NA	NA	NA	NA	NA	NA	-1.52058	NA	NA	NA	NA	NA	NA
46808	hsa-miRPlus-E1028	-0.593595	-0.155855	-0.405115	-0.934786	-0.397769	0.552374	-0.278578	-1.24545	-0.794652	-0.630116	-0.326395	0.0407801	-0.142806	-0.923868	-0.40444	-0.641022	-0.198939	-0.495859	-0.881541	-0.739514	-1.20974	-0.0875778	-0.318835	-1.25303	-1.43148	-0.180155	-0.666262	-0.0259954	-1.29394	-0.123272
46770	hsa-miRPlus-E1029	NA	0.391775	NA	NA	0.70164	NA	NA	NA	NA	0.384765	NA	NA	NA	NA	NA	0.25017	NA	0.647319	NA	0.297782	NA	NA	NA	NA	NA	0.306604	NA	NA	NA	NA
21526	hsa-miRPlus-E1031	0.886766	0.45488	-0.289203	-0.706332	0.130229	0.804111	-0.0462008	-0.645536	0.497885	0.026153	0.690638	0.670118	-0.0660031	-0.492702	-0.0220757	0.291546	0.48293	-0.831363	-0.754679	-0.0573066	-0.495397	0.53122	0.397394	0.117451	-0.735858	0.317729	0.358011	0.281535	-0.552453	0.109105
46775	hsa-miRPlus-E1032	NA	NA	NA	NA	NA	NA	NA	NA	NA	NA	NA	NA	NA	NA	NA	NA	NA	NA	NA	NA	NA	NA	NA	NA	NA	NA	NA	NA	NA	NA
46749	hsa-miRPlus-E1033	0.712464	0.0821809	0.0322159	-0.578314	-0.145429	0.508233	-0.237039	-0.612003	-0.456616	-0.218733	0.329962	0.304776	0.0841457	-0.417567	-0.178283	-0.215422	0.28899	-0.257873	-0.53045	0.300012	-0.257228	0.36684	0.0525813	0.00303715	-0.788384	0.324053	0.336697	0.213623	-0.400499	-0.103656
46587	hsa-miRPlus-E1034	NA	NA	NA	NA	NA	NA	NA	NA	NA	NA	NA	NA	NA	NA	NA	NA	NA	NA	NA	NA	NA	NA	NA	NA	NA	NA	NA	NA	NA	NA
46465	hsa-miRPlus-E1036	NA	NA	NA	NA	NA	NA	NA	NA	NA	NA	NA	NA	NA	NA	NA	NA	NA	NA	NA	NA	NA	NA	NA	NA	NA	NA	NA	NA	NA	NA
46327	hsa-miRPlus-E1037	NA	NA	NA	NA	NA	NA	NA	NA	NA	NA	NA	NA	NA	NA	NA	NA	NA	NA	NA	NA	NA	NA	NA	NA	NA	NA	NA	NA	NA	NA
46537	hsa-miRPlus-E1038	0.147016	0.224374	-0.240654	0.434091	0.0738814	0.249141	0.261835	-0.682412	-0.0573949	-0.283329	0.365482	-0.0620986	0.247725	-0.666877	0.143021	0.417143	0.128301	0.0619079	-0.446947	0.161169	-0.446018	0.29566	0.402602	0.58702	0.108624	-0.288518	0.382186	-0.201914	-0.419594	-0.140953
46597	hsa-miRPlus-E1040	NA	NA	NA	NA	NA	NA	NA	NA	NA	NA	NA	NA	NA	NA	NA	NA	NA	NA	NA	NA	NA	NA	NA	NA	NA	NA	NA	NA	NA	NA
146224	hsa-miRPlus-E1041	NA	NA	NA	NA	NA	NA	NA	NA	NA	NA	NA	NA	NA	NA	NA	NA	NA	NA	NA	NA	NA	NA	NA	NA	NA	NA	NA	NA	NA	NA
46877	hsa-miRPlus-E1042	NA	0.816404	NA	NA	0.897362	-0.498989	0.127911	NA	NA	0.488061	-0.149998	NA	-0.615214	NA	NA	0.257886	NA	1.04243	NA	NA	-0.665803	NA	NA	NA	NA	0.194122	NA	0.970642	NA	NA
46857	hsa-miRPlus-E1043	NA	0.649898	NA	NA	0.774717	NA	NA	NA	NA	0.454547	NA	NA	NA	NA	NA	0.363842	NA	0.937223	NA	NA	NA	NA	NA	NA	NA	0.525106	NA	0.518644	NA	NA
46477	hsa-miRPlus-E1044	NA	NA	NA	NA	NA	NA	NA	NA	NA	NA	NA	NA	NA	NA	NA	NA	NA	NA	NA	NA	NA	NA	NA	NA	NA	NA	NA	NA	NA	NA
46426	hsa-miRPlus-E1046	NA	NA	NA	NA	NA	NA	NA	NA	NA	NA	NA	NA	NA	NA	NA	NA	NA	NA	NA	NA	NA	NA	NA	NA	NA	NA	NA	NA	NA	NA
46234	hsa-miRPlus-E1048	NA	NA	NA	NA	NA	NA	NA	NA	NA	NA	NA	NA	NA	NA	NA	NA	NA	NA	NA	NA	NA	NA	NA	NA	NA	NA	NA	NA	NA	NA
46318	hsa-miRPlus-E1049	NA	0.223978	-0.628651	-0.414341	0.399498	-0.546345	-0.45158	-0.977496	-0.64225	0.172961	-0.355189	NA	NA	NA	NA	0.119662	NA	0.526714	NA	NA	NA	NA	NA	-0.510234	NA	NA	NA	NA	NA	NA
46981	hsa-miRPlus-E1050	NA	NA	NA	NA	NA	NA	NA	NA	NA	NA	NA	NA	NA	NA	NA	NA	NA	NA	NA	NA	NA	NA	NA	NA	NA	NA	NA	NA	NA	NA
46229	hsa-miRPlus-E1051	NA	NA	NA	NA	NA	NA	NA	NA	NA	NA	NA	NA	NA	NA	NA	NA	NA	NA	NA	NA	NA	NA	NA	NA	NA	NA	NA	NA	NA	NA
46280	hsa-miRPlus-E1053	NA	0.379378	-0.456845	-0.283908	0.182786	0.533509	-0.216507	-0.535114	-0.626586	0.00171938	1.11963	NA	-0.127112	-0.508416	-0.442586	-0.201945	-0.172022	0.633821	-0.563108	-0.229361	-0.296101	-0.581457	0.00555843	0.441058	-0.153716	-0.104721	-0.20132	0.180306	-0.255522	0.219039
46748	hsa-miRPlus-E1054	NA	NA	NA	NA	NA	NA	NA	NA	NA	NA	NA	NA	NA	NA	NA	NA	NA	NA	NA	NA	NA	NA	NA	NA	NA	NA	NA	NA	NA	NA
46727	hsa-miRPlus-E1055	NA	NA	NA	NA	NA	NA	NA	NA	NA	NA	NA	NA	NA	NA	NA	NA	NA	NA	NA	NA	NA	NA	NA	NA	NA	NA	NA	NA	NA	NA
46864	hsa-miRPlus-E1056	NA	0.46673	NA	NA	0.588205	NA	NA	NA	NA	NA	NA	NA	NA	NA	NA	NA	NA	0.599678	NA	NA	NA	NA	NA	NA	NA	0.407856	NA	NA	NA	NA
46444	hsa-miRPlus-E1057	NA	NA	NA	NA	NA	NA	NA	NA	NA	NA	NA	NA	NA	NA	NA	NA	NA	NA	NA	NA	NA	NA	NA	NA	NA	NA	NA	NA	NA	NA
46865	hsa-miRPlus-E1059	NA	NA	NA	NA	NA	NA	NA	NA	NA	NA	NA	NA	NA	NA	NA	NA	NA	NA	NA	NA	NA	NA	NA	NA	NA	NA	NA	NA	NA	NA
46546	hsa-miRPlus-E1061	NA	NA	NA	NA	NA	NA	NA	NA	NA	NA	NA	NA	NA	NA	NA	NA	NA	NA	NA	NA	NA	NA	NA	NA	NA	NA	NA	NA	NA	NA
46490	hsa-miRPlus-E1062	NA	NA	NA	NA	NA	NA	NA	NA	NA	NA	NA	NA	NA	NA	NA	NA	NA	NA	NA	NA	NA	NA	NA	NA	NA	NA	NA	NA	NA	NA
46492	hsa-miRPlus-E1064	-0.638643	0.279171	-0.338315	-0.926932	-0.0534011	-0.104648	0.103707	-0.419931	-0.772285	-0.0748456	-0.674379	-0.554638	-1.00679	-0.731221	-0.378212	-0.294343	-0.686665	0.0798863	-0.615218	-0.592514	-0.63438	0.0949789	-0.553688	-1.02154	-1.05303	0.0675905	-0.706432	0.179194	-0.529829	-0.84402
145931	hsa-miRPlus-E1066	NA	NA	NA	NA	NA	NA	NA	NA	NA	NA	NA	NA	NA	NA	NA	NA	NA	NA	NA	NA	NA	NA	NA	NA	NA	NA	NA	NA	NA	NA
46742	hsa-miRPlus-E1067	-0.0618675	0.743855	-0.378041	-0.727606	0.0411737	1.42742	0.453225	-1.00651	-0.183159	0.0248357	0.357737	0.602105	-0.601762	-0.405854	-0.402716	-0.138095	0.242408	-0.260711	-0.60947	-0.261573	-0.926352	0.502671	0.375846	-1.10005	-1.16099	0.390317	-0.304216	0.629806	-0.672616	-0.349581
46504	hsa-miRPlus-E1068	NA	NA	NA	NA	NA	NA	NA	NA	NA	NA	NA	NA	NA	NA	NA	NA	NA	NA	NA	NA	NA	NA	NA	NA	NA	NA	NA	NA	NA	NA
46830	hsa-miRPlus-E1069	NA	NA	NA	NA	NA	NA	NA	NA	NA	NA	NA	NA	NA	NA	NA	NA	NA	NA	NA	NA	NA	NA	NA	NA	NA	NA	NA	NA	NA	NA
46459	hsa-miRPlus-E1070	NA	NA	NA	NA	NA	NA	NA	NA	NA	NA	NA	NA	NA	NA	NA	NA	NA	NA	NA	NA	NA	NA	NA	NA	NA	NA	NA	NA	NA	NA
46874	hsa-miRPlus-E1071	NA	NA	NA	NA	NA	NA	NA	NA	NA	NA	NA	NA	NA	NA	NA	NA	NA	NA	NA	NA	NA	NA	NA	NA	NA	NA	NA	NA	NA	NA
46389	hsa-miRPlus-E1072	-0.666312	0.790648	-0.527499	-0.458704	0.855228	0.180645	-0.183556	-0.736233	-0.641727	0.501452	0.536148	-0.0632249	-0.514805	-0.788187	-0.597014	1.14493e-05	-0.369624	1.34196	-0.891976	-0.0727068	-0.615711	-0.39097	-0.223044	-0.126969	-0.549662	0.542628	-0.439561	0.269894	-0.734186	-0.110509
46578	hsa-miRPlus-E1073	NA	NA	NA	NA	NA	NA	NA	NA	NA	NA	NA	NA	NA	NA	NA	NA	NA	NA	NA	NA	NA	NA	NA	NA	NA	NA	NA	NA	NA	NA
46575	hsa-miRPlus-E1074	NA	NA	NA	NA	NA	NA	NA	NA	NA	NA	NA	NA	NA	NA	NA	NA	NA	NA	NA	NA	NA	NA	NA	NA	NA	NA	NA	NA	NA	NA
145939	hsa-miRPlus-E1075	-0.528468	0.605901	-0.440588	-0.364175	0.713044	0.16694	-0.224409	-0.840386	-0.606114	0.224555	0.604537	NA	NA	-0.547465	-0.447526	-0.0652317	NA	0.870049	-0.694142	NA	-0.417967	-0.351581	-0.164617	0.265135	-0.466718	0.275149	NA	0.289334	NA	0.0109623
46778	hsa-miRPlus-E1076	0.423748	-0.054533	0.0514005	-0.104572	0.267972	-0.0670418	0.202326	-0.130171	0.508612	0.172829	-0.143644	0.120456	0.196421	0.0927386	-0.0653411	-0.0600018	0.0382074	0.209722	0.0197793	0.473174	-0.210543	0.354899	-0.0232924	-0.0630845	-0.278932	0.172627	0.265612	-0.216716	-0.278989	-0.155171
46580	hsa-miRPlus-E1077	-0.547405	-0.284926	-0.505869	-0.367962	-0.589032	0.595763	-0.0114872	-0.4365	-0.3742	-0.853312	1.29211	0.556073	-0.0290412	-0.667376	-0.528894	-0.563862	1.01041	-0.586552	-0.68505	-0.870458	-0.4742	-0.627006	0.0392673	0.38969	0.0587647	-0.833152	-0.327555	-0.219572	-0.27139	0.347725
46225	hsa-miRPlus-E1079	NA	NA	NA	NA	NA	NA	NA	0.806931	NA	NA	NA	NA	NA	NA	NA	NA	NA	NA	NA	NA	NA	NA	NA	NA	NA	NA	NA	NA	NA	NA
46637	hsa-miRPlus-E1080	NA	NA	NA	NA	NA	NA	NA	NA	NA	NA	NA	NA	NA	NA	NA	NA	NA	NA	NA	NA	NA	NA	NA	NA	NA	NA	NA	NA	NA	NA
46886	hsa-miRPlus-E1081	-0.417662	0.412189	-0.393765	-0.257617	0.399285	-0.126493	0.126028	-0.523809	-0.491972	0.210105	0.397157	NA	-0.482991	-0.586242	-0.400236	-0.19458	-0.354134	0.622361	-0.569923	-0.282497	-0.551529	-0.39815	-0.0597553	0.0651049	-0.452065	0.504055	-0.225681	0.191387	-0.455606	-0.250127
46352	hsa-miRPlus-E1082	NA	NA	NA	NA	NA	NA	NA	NA	NA	NA	NA	NA	NA	NA	NA	NA	NA	NA	NA	NA	NA	NA	NA	NA	NA	NA	NA	NA	NA	NA
46216	hsa-miRPlus-E1083	NA	NA	NA	NA	NA	NA	NA	NA	NA	NA	NA	NA	NA	NA	NA	NA	NA	NA	NA	NA	NA	NA	NA	NA	NA	NA	NA	NA	NA	NA
21576	hsa-miRPlus-E1086	NA	NA	NA	NA	NA	NA	NA	NA	NA	NA	NA	NA	NA	NA	NA	NA	NA	NA	NA	NA	NA	NA	NA	NA	NA	NA	NA	NA	NA	NA
46665	hsa-miRPlus-E1087	NA	NA	NA	NA	NA	NA	NA	NA	NA	NA	NA	NA	NA	NA	NA	NA	NA	NA	NA	NA	NA	NA	NA	NA	NA	NA	NA	NA	NA	NA
46512	hsa-miRPlus-E1088	0.50305	-0.164286	0.176611	0.144312	0.08293	0.130263	0.222467	0.0690208	0.423635	0.0163944	0.144594	0.363941	0.167207	0.151084	0.22277	-0.0123007	0.322012	-0.03004	0.0799142	0.0455662	0.251124	0.38405	0.0393504	0.255133	0.00407567	0.093661	0.580228	-0.0118299	-0.109362	0.197135
46838	hsa-miRPlus-E1089	NA	NA	NA	NA	NA	NA	NA	NA	NA	NA	NA	NA	NA	NA	NA	NA	NA	NA	NA	NA	NA	NA	NA	NA	NA	NA	NA	NA	NA	NA
46715	hsa-miRPlus-E1090	-0.721121	0.709671	-0.691917	-0.467567	0.69719	0.208069	-0.302658	-0.968181	-0.629446	0.302578	0.755339	-0.253509	-0.381968	-0.823026	-0.595818	-0.0658875	-0.494737	1.1799	-0.976415	-0.107916	-0.602514	-0.601558	-0.0520554	0.19731	-0.412228	0.339535	-0.331395	0.376202	-0.689707	-0.0562058
46502	hsa-miRPlus-E1091	NA	NA	NA	NA	NA	NA	NA	NA	NA	NA	NA	NA	NA	NA	NA	NA	NA	NA	NA	NA	NA	NA	NA	NA	NA	NA	NA	NA	NA	NA
46497	hsa-miRPlus-E1092	NA	NA	NA	NA	NA	NA	NA	NA	NA	NA	NA	NA	NA	NA	NA	NA	NA	NA	NA	NA	NA	NA	NA	NA	NA	NA	NA	NA	NA	NA
46379	hsa-miRPlus-E1093	-0.83903	-0.101697	-0.489446	-0.895393	0.317034	0.854853	-0.0797877	-0.779452	-0.633644	-0.165785	0.486763	0.348681	0.130929	-0.53785	-0.207448	-0.459177	0.0571669	0.380333	-0.686001	-0.422045	-0.581448	0.207919	0.110253	-0.274016	-0.511982	0.131188	-0.360183	0.286061	-0.797537	0.490331
46224	hsa-miRPlus-E1094	NA	NA	NA	NA	NA	NA	NA	NA	NA	NA	NA	NA	NA	NA	NA	NA	NA	NA	NA	NA	NA	NA	NA	NA	NA	NA	NA	NA	NA	NA
46532	hsa-miRPlus-E1095	NA	NA	NA	NA	NA	NA	NA	NA	NA	NA	NA	NA	NA	NA	NA	NA	NA	NA	NA	NA	NA	NA	NA	NA	NA	NA	NA	NA	NA	NA
46364	hsa-miRPlus-E1096	NA	NA	NA	NA	NA	NA	NA	NA	NA	NA	NA	NA	NA	NA	NA	NA	NA	NA	NA	NA	NA	NA	NA	NA	NA	NA	NA	NA	NA	NA
46330	hsa-miRPlus-E1097	-0.84008	0.997023	-0.581869	-0.49869	0.979224	0.0259447	-0.176658	-1.02264	-0.852763	0.526433	0.730709	-0.460748	-0.580129	-0.88397	-0.643505	0.0280749	-0.4594	1.56261	-1.03566	-0.0454061	-0.726079	-0.60246	-0.288033	-0.0779706	-0.473628	0.522806	-0.411347	0.36062	-0.837283	-0.295156
46861	hsa-miRPlus-E1098	-0.661166	0.42871	-0.541904	-0.522643	0.797879	0.0545107	-0.139587	-0.929744	-0.678241	0.442379	1.0192	-0.17606	-0.494257	-0.861703	-0.646941	-0.043837	-0.383487	1.35851	-0.981043	-0.175387	-0.637278	-0.651741	-0.0247351	-0.152618	-0.547637	0.436765	-0.361104	0.260967	-0.559988	-0.159554
46641	hsa-miRPlus-E1101	-0.747422	-0.406138	-0.708298	-0.78687	-0.653205	0.653852	-0.135993	-0.751061	-0.532985	-0.69112	0.50539	0.103361	-0.654899	-0.791382	-0.547701	-0.697223	0.311641	-0.804324	-0.868952	-0.901347	-0.72895	-0.509762	-0.164653	-0.633651	-0.776629	-0.720728	-0.607593	-0.0734673	-0.493071	-0.234561
46337	hsa-miRPlus-E1102	NA	NA	NA	NA	NA	NA	NA	0.373928	NA	NA	NA	NA	NA	NA	NA	NA	NA	0.670817	NA	NA	NA	NA	NA	NA	NA	NA	NA	NA	NA	NA
46382	hsa-miRPlus-E1104	-0.304539	0.407057	-0.0842502	-0.505418	0.412401	0.581366	-0.00967281	-0.558792	-0.708562	0.134288	0.542476	0.0852677	-0.383163	-0.745362	-0.391172	-0.282318	-0.253019	0.899362	-0.605997	-0.341407	-0.373279	0.0477821	0.116308	-0.491652	-0.767626	0.272629	-0.367916	0.288714	-0.556796	-0.204559
46312	hsa-miRPlus-E1106	-0.0605544	0.388653	-0.0489282	-0.148913	0.120315	0.124449	0.473594	0.0616141	-0.0190109	0.225844	-0.294418	0.203132	-0.315017	-0.193221	0.0163655	-0.225334	-0.0534856	0.546803	-0.0374557	-0.0336502	-0.172807	0.500691	-0.192465	-0.229541	-0.211016	0.234953	-0.252037	0.0343841	-0.100934	-0.419977
46238	hsa-miRPlus-E1107	NA	NA	NA	NA	NA	NA	NA	NA	NA	NA	NA	NA	NA	NA	NA	NA	NA	NA	NA	NA	NA	NA	NA	NA	NA	NA	NA	NA	NA	NA
46858	hsa-miRPlus-E1109	NA	NA	NA	NA	NA	NA	NA	NA	NA	NA	NA	NA	NA	NA	NA	NA	NA	NA	NA	NA	NA	NA	NA	NA	NA	NA	NA	NA	NA	NA
145940	hsa-miRPlus-E1110	-0.93648	0.606629	-0.653332	-0.634158	0.817895	-0.184208	-0.282124	-1.14813	-0.920406	0.423264	0.523166	-0.411091	-0.78835	-0.987833	-0.757532	-0.115886	-0.436235	1.47508	-1.07324	-0.155688	-0.68463	-0.561634	-0.357441	-0.515397	-0.775874	0.344328	-0.612498	0.213128	-0.850266	-0.311885
46862	hsa-miRPlus-E1111	NA	NA	NA	NA	NA	NA	NA	NA	NA	NA	NA	NA	NA	NA	NA	NA	NA	NA	NA	NA	NA	NA	NA	NA	NA	NA	NA	NA	NA	NA
46473	hsa-miRPlus-E1112	-0.16426	0.513474	-0.117081	-0.138827	0.725175	-0.0514384	0.187535	-0.463546	-0.170006	0.293562	-0.0347406	NA	-0.205833	-0.224681	-0.0839224	0.273946	-0.0410824	0.819482	-0.226703	0.207522	-0.360405	-0.10179	0.0008548	-0.142378	-0.340295	0.348177	-0.0809728	0.450099	-0.294148	-0.205702
145983	hsa-miRPlus-E1114	-0.39714	-0.536536	-0.118493	-0.294284	-0.821602	0.768844	-0.848127	-0.0937407	-0.459087	-1.10219	0.581334	0.0801599	-0.19598	-0.471941	-0.24624	-0.945777	-0.397096	-0.89439	-0.222448	-0.84527	0.126378	-0.628492	-0.167002	0.0903438	-0.0276419	-1.03451	-0.225299	-0.467514	-0.0328255	0.12772
46733	hsa-miRPlus-E1117	0.449543	0.297876	-0.0236907	-0.431471	-0.0971212	0.559786	0.0123485	-0.46204	-0.301536	-0.17514	0.335591	0.395983	-0.0204803	-0.351723	-0.150914	-0.12507	0.215377	-0.0380152	-0.405192	0.259117	-0.411674	0.323941	0.0192729	0.0328345	-0.76981	0.313903	0.249812	0.333365	-0.450116	-0.0575961
46605	hsa-miRPlus-E1118	NA	NA	NA	NA	NA	NA	NA	NA	NA	NA	NA	NA	NA	NA	NA	NA	NA	NA	NA	NA	NA	NA	NA	NA	NA	NA	NA	NA	NA	NA
46499	hsa-miRPlus-E1119	NA	NA	NA	NA	NA	NA	NA	NA	NA	NA	NA	NA	NA	NA	NA	NA	NA	NA	NA	NA	NA	NA	NA	NA	NA	NA	NA	NA	NA	NA
46372	hsa-miRPlus-E1120	NA	NA	NA	NA	NA	NA	NA	NA	NA	NA	NA	NA	NA	NA	NA	NA	NA	NA	NA	NA	NA	NA	NA	NA	NA	NA	NA	NA	NA	NA
46760	hsa-miRPlus-E1121	NA	NA	NA	NA	NA	NA	NA	NA	NA	NA	NA	NA	NA	NA	NA	NA	NA	NA	NA	NA	NA	NA	NA	NA	NA	NA	NA	NA	NA	NA
46663	hsa-miRPlus-E1122	NA	NA	NA	NA	NA	NA	NA	NA	NA	NA	NA	NA	NA	NA	NA	NA	NA	NA	NA	NA	NA	NA	NA	NA	NA	NA	NA	NA	NA	NA
46480	hsa-miRPlus-E1123	NA	NA	NA	NA	NA	NA	NA	NA	NA	NA	NA	NA	NA	NA	NA	NA	NA	NA	NA	NA	NA	NA	NA	NA	NA	NA	NA	NA	NA	NA
46257	hsa-miRPlus-E1125	NA	NA	NA	NA	NA	NA	NA	NA	NA	NA	NA	NA	NA	NA	NA	NA	NA	NA	NA	NA	NA	NA	NA	NA	NA	NA	NA	NA	NA	NA
46333	hsa-miRPlus-E1126	NA	NA	NA	NA	NA	NA	NA	NA	NA	NA	NA	NA	NA	NA	NA	NA	NA	NA	NA	NA	NA	NA	NA	NA	NA	NA	NA	NA	NA	NA
46447	hsa-miRPlus-E1127	NA	NA	NA	NA	NA	NA	NA	NA	NA	NA	NA	NA	NA	NA	NA	NA	NA	NA	NA	NA	NA	NA	NA	NA	NA	NA	NA	NA	NA	NA
46672	hsa-miRPlus-E1128	NA	NA	NA	NA	NA	NA	NA	NA	NA	NA	NA	NA	NA	NA	NA	NA	NA	NA	NA	NA	NA	NA	NA	NA	NA	NA	NA	NA	NA	NA
46767	hsa-miRPlus-E1129	NA	0.771133	NA	NA	0.737752	NA	NA	NA	NA	0.609057	NA	NA	NA	NA	NA	NA	NA	1.13627	NA	NA	NA	NA	NA	NA	NA	NA	NA	0.389603	NA	NA
21617	hsa-miRPlus-E1130	NA	NA	NA	NA	NA	NA	NA	NA	NA	NA	NA	NA	NA	NA	NA	NA	NA	NA	NA	NA	NA	NA	NA	NA	NA	NA	NA	NA	NA	NA
46254	hsa-miRPlus-E1132	NA	NA	NA	NA	NA	NA	NA	NA	NA	NA	NA	NA	NA	NA	NA	NA	NA	NA	NA	NA	NA	NA	NA	NA	NA	NA	NA	NA	NA	NA
46383	hsa-miRPlus-E1133	-0.128296	0.256913	-0.0582173	-0.224788	-0.0668628	0.456962	-0.252873	-0.131974	-0.19157	-0.271605	0.991793	0.0964447	-0.171541	-0.312902	-0.173641	-0.22511	0.698112	-0.0986241	-0.34981	-0.276927	-0.262784	-0.255337	0.313745	0.180676	-0.265117	-0.268195	0.0557902	-0.00439939	-0.269581	0.0687206
46975	hsa-miRPlus-E1137	NA	NA	NA	NA	NA	NA	NA	NA	NA	NA	NA	NA	NA	NA	NA	NA	NA	NA	NA	NA	NA	NA	NA	NA	NA	NA	NA	NA	NA	NA
46232	hsa-miRPlus-E1138	NA	NA	NA	NA	NA	NA	NA	NA	NA	NA	-0.263384	NA	NA	NA	NA	NA	NA	NA	NA	NA	NA	NA	NA	NA	NA	NA	NA	NA	NA	NA
46651	hsa-miRPlus-E1140	NA	NA	NA	NA	NA	NA	NA	NA	NA	NA	NA	NA	NA	NA	NA	NA	NA	NA	NA	NA	NA	NA	NA	NA	NA	NA	NA	NA	NA	NA
46464	hsa-miRPlus-E1142	NA	NA	NA	NA	NA	NA	NA	NA	NA	NA	NA	NA	NA	NA	NA	NA	NA	NA	NA	NA	NA	NA	NA	NA	NA	NA	NA	NA	NA	NA
46867	hsa-miRPlus-E1143	NA	NA	NA	NA	NA	NA	NA	NA	NA	NA	NA	NA	NA	NA	NA	NA	NA	NA	NA	NA	NA	NA	NA	NA	NA	NA	NA	NA	NA	NA
46745	hsa-miRPlus-E1144	NA	NA	NA	NA	NA	NA	NA	NA	NA	NA	NA	NA	NA	NA	NA	NA	NA	NA	NA	NA	NA	NA	NA	NA	NA	NA	NA	NA	NA	NA
46714	hsa-miRPlus-E1145	NA	NA	NA	NA	NA	NA	NA	NA	NA	NA	NA	NA	NA	NA	NA	NA	NA	NA	NA	NA	NA	NA	NA	NA	NA	NA	NA	NA	NA	NA
46662	hsa-miRPlus-E1146	-0.024508	0.134322	0.203296	-0.203725	0.241337	0.0355838	-0.18131	-0.149947	-0.0973307	-0.184825	-0.0904279	0.0404714	-0.283256	-0.262709	-0.0725234	-0.0473503	-0.123951	0.340714	-0.18427	-0.184031	-0.202437	-0.308451	0.0743751	-0.253154	-0.190072	0.0766129	0.134349	-0.116317	-0.246163	-0.138703
46399	hsa-miRPlus-E1147	NA	NA	NA	NA	NA	NA	NA	NA	NA	NA	NA	NA	NA	NA	NA	NA	NA	NA	NA	NA	NA	NA	NA	NA	NA	NA	NA	NA	NA	NA
46212	hsa-miRPlus-E1148	NA	0.575866	NA	NA	0.559748	NA	NA	NA	NA	0.431541	NA	NA	NA	NA	NA	0.201745	NA	0.807342	NA	NA	NA	NA	NA	NA	NA	0.409214	NA	NA	NA	NA
46370	hsa-miRPlus-E1150	NA	NA	NA	NA	NA	NA	NA	NA	NA	NA	NA	NA	NA	NA	NA	NA	NA	NA	NA	NA	NA	NA	NA	NA	NA	NA	NA	NA	NA	NA
145938	hsa-miRPlus-E1151	-0.91808	0.730287	-0.881131	-0.595349	0.631253	0.612132	-0.566398	-1.35907	-1.09439	0.208125	1.32348	0.273665	-0.0562352	-1.28317	-0.986026	-0.361661	-0.678693	1.3207	-1.44038	-0.393366	-0.637918	-0.861526	0.104651	0.491157	-0.241642	0.197869	-0.46669	0.338433	-0.878257	0.196199
46555	hsa-miRPlus-E1153	0.450674	0.453732	0.120739	0.179188	0.282066	0.172511	0.286872	-0.253703	0.407988	0.239736	-0.0282824	0.484026	0.342156	0.243824	-0.0186952	0.307077	0.392011	0.465415	0.0260467	0.433066	-0.0350246	0.616173	0.322416	-0.0203189	-0.0197415	0.76628	0.45105	0.116707	0.00622993	0.351094
46471	hsa-miRPlus-E1154	NA	NA	NA	NA	NA	NA	NA	NA	NA	NA	NA	NA	NA	NA	NA	NA	NA	NA	NA	NA	NA	NA	NA	NA	NA	NA	NA	NA	NA	NA
46718	hsa-miRPlus-E1156	NA	NA	NA	NA	NA	NA	NA	NA	NA	NA	NA	NA	NA	NA	NA	NA	NA	NA	NA	NA	NA	NA	NA	NA	NA	NA	NA	NA	NA	NA
46785	hsa-miRPlus-E1157	NA	NA	NA	NA	NA	NA	NA	NA	NA	NA	NA	NA	NA	NA	NA	NA	NA	NA	NA	NA	NA	NA	NA	NA	NA	NA	NA	NA	NA	NA
46431	hsa-miRPlus-E1159	NA	NA	NA	NA	NA	NA	NA	NA	NA	NA	NA	NA	NA	NA	NA	NA	NA	NA	NA	NA	NA	NA	NA	NA	NA	NA	NA	NA	NA	NA
46644	hsa-miRPlus-E1160	NA	NA	NA	NA	NA	NA	NA	NA	NA	NA	NA	NA	NA	NA	NA	NA	NA	NA	NA	NA	NA	NA	NA	NA	NA	NA	NA	NA	NA	NA
46530	hsa-miRPlus-E1161	NA	NA	NA	NA	NA	NA	NA	NA	NA	NA	NA	NA	NA	NA	NA	NA	NA	NA	NA	NA	NA	NA	NA	NA	NA	NA	NA	NA	NA	NA
46706	hsa-miRPlus-E1162	NA	NA	NA	NA	NA	NA	NA	NA	NA	NA	NA	NA	NA	NA	NA	NA	NA	NA	NA	NA	NA	NA	NA	NA	NA	NA	NA	NA	NA	NA
46809	hsa-miRPlus-E1163	NA	NA	NA	NA	NA	NA	NA	NA	NA	NA	NA	NA	NA	NA	NA	NA	NA	NA	NA	NA	NA	NA	NA	NA	NA	NA	NA	NA	NA	NA
46782	hsa-miRPlus-E1164	NA	NA	NA	NA	NA	NA	NA	NA	NA	NA	NA	NA	NA	NA	NA	NA	NA	NA	NA	NA	NA	NA	NA	NA	NA	NA	NA	NA	NA	NA
46522	hsa-miRPlus-E1165	NA	NA	NA	NA	NA	NA	NA	NA	NA	NA	NA	NA	NA	NA	NA	NA	NA	NA	NA	NA	NA	NA	NA	NA	NA	NA	NA	NA	NA	NA
46931	hsa-miRPlus-E1166	NA	NA	NA	NA	NA	NA	NA	NA	NA	NA	NA	NA	NA	NA	NA	NA	NA	NA	NA	NA	NA	NA	NA	NA	NA	NA	NA	NA	NA	NA
46456	hsa-miRPlus-E1167	NA	NA	NA	NA	NA	NA	NA	NA	NA	NA	NA	NA	NA	NA	NA	NA	NA	NA	NA	NA	NA	NA	NA	NA	NA	NA	NA	NA	NA	NA
46561	hsa-miRPlus-E1168	-0.465913	-1.25602	-0.465717	-0.412908	-0.896639	1.34252	0.394111	-0.464038	-0.670962	-0.763089	0.954882	NA	0.264724	NA	-0.434932	-0.736623	-0.386815	-0.859029	-0.454993	-0.874328	-0.22417	-0.55508	-0.196898	0.351883	0.180718	-0.901233	-0.265774	-0.540853	-0.171916	0.537522
46524	hsa-miRPlus-E1169	NA	NA	NA	NA	NA	NA	NA	NA	NA	NA	NA	NA	NA	NA	NA	NA	NA	NA	NA	NA	NA	NA	NA	NA	NA	NA	NA	NA	NA	NA
46881	hsa-miRPlus-E1171	NA	NA	NA	NA	NA	NA	NA	NA	NA	NA	NA	NA	NA	NA	NA	NA	NA	NA	NA	NA	NA	NA	NA	NA	NA	NA	NA	NA	NA	NA
46817	hsa-miRPlus-E1172	-0.084397	0.0379807	-0.525599	-0.881025	-0.257872	0.25673	-0.56864	-1.27496	-0.50637	-0.311949	0.206529	0.0325478	-0.604574	-1.03406	-0.626897	-0.344898	-0.0681208	-0.698975	-0.993595	-0.409461	-0.871031	0.098844	0.0916294	-1.22991	-1.12075	0.019121	-0.152418	0.0608917	-1.41248	-0.518286
46740	hsa-miRPlus-E1173	NA	0.389818	NA	NA	0.660725	NA	NA	NA	NA	NA	NA	NA	NA	NA	NA	NA	NA	0.418572	NA	NA	NA	NA	NA	NA	NA	NA	NA	NA	NA	NA
46854	hsa-miRPlus-E1174	NA	NA	NA	NA	NA	NA	NA	NA	NA	NA	NA	NA	NA	NA	NA	NA	NA	NA	NA	NA	NA	NA	NA	NA	NA	NA	-0.373148	NA	NA	NA
46348	hsa-miRPlus-E1175	-0.232101	0.929955	-0.228043	-0.352267	1.04909	0.0819278	0.281112	-0.60725	-0.466658	0.699684	0.46229	NA	-0.322555	-0.403364	-0.399609	0.0700209	-0.0934372	1.57662	-0.478328	-0.00882551	-0.222603	-0.11984	-0.0194666	NA	-0.378566	0.725018	-0.36365	0.246388	-0.405628	0.0413367
46357	hsa-miRPlus-E1176	NA	NA	NA	NA	NA	NA	NA	NA	NA	NA	NA	NA	NA	NA	NA	NA	NA	NA	NA	NA	NA	NA	NA	NA	NA	NA	NA	NA	NA	NA
46282	hsa-miRPlus-E1177	NA	NA	NA	NA	NA	NA	NA	NA	NA	NA	NA	NA	NA	NA	NA	NA	NA	NA	NA	NA	NA	NA	NA	NA	NA	NA	NA	NA	NA	NA
46560	hsa-miRPlus-E1179	NA	NA	NA	NA	NA	NA	NA	NA	NA	NA	NA	NA	NA	NA	NA	NA	NA	NA	NA	NA	NA	NA	NA	NA	NA	NA	NA	NA	NA	NA
46230	hsa-miRPlus-E1180	NA	0.491106	NA	NA	0.604512	NA	NA	-0.676594	NA	0.337866	NA	NA	NA	NA	NA	NA	NA	0.965763	NA	NA	NA	NA	NA	NA	NA	0.373761	NA	NA	NA	NA
46226	hsa-miRPlus-E1181	NA	NA	NA	NA	NA	NA	NA	NA	NA	NA	NA	NA	NA	NA	NA	NA	NA	NA	NA	NA	NA	NA	NA	NA	NA	NA	NA	NA	NA	NA
45877	hsa-miRPlus-E1183	NA	NA	NA	NA	NA	NA	NA	NA	NA	NA	NA	NA	NA	NA	NA	NA	NA	NA	NA	NA	NA	NA	NA	NA	NA	NA	NA	NA	NA	NA
45883	hsa-miRPlus-E1184	NA	NA	NA	NA	NA	NA	NA	NA	NA	NA	NA	NA	NA	NA	NA	NA	NA	NA	NA	NA	NA	NA	NA	NA	NA	NA	NA	NA	NA	NA
46720	hsa-miRPlus-E1185	-0.520033	0.893724	-0.485655	-0.509184	0.856078	-0.0435702	-0.0978314	-1.05749	-0.564627	0.538806	0.638902	-0.308217	-0.570336	-0.756975	-0.475494	0.158674	-0.33945	1.33693	-0.844501	-0.050401	-0.58899	-0.481932	-0.0775195	0.0152967	-0.542683	0.505652	-0.209955	0.482408	-0.695224	-0.398902
46506	hsa-miRPlus-E1186	-0.0295909	-0.242155	0.0993374	0.269654	0.131116	0.178361	-0.0160763	-0.208486	0.167273	0.338015	-0.222058	-0.0162598	0.0319023	-0.0029014	0.00842751	-0.300189	-0.024026	0.28199	-0.0217571	-0.0289298	-0.187168	0.0407955	-0.0313995	-0.587005	0.212259	-0.0232628	-0.262504	0.012503	-0.177742	0.294885
21670	hsa-miRPlus-E1187	NA	NA	NA	NA	NA	NA	NA	0.105604	NA	NA	NA	NA	NA	NA	NA	NA	NA	NA	NA	NA	NA	NA	NA	NA	NA	NA	NA	NA	NA	NA
46542	hsa-miRPlus-E1188	NA	NA	NA	NA	NA	NA	NA	NA	NA	NA	NA	NA	NA	NA	NA	NA	NA	NA	NA	NA	NA	NA	NA	NA	NA	NA	NA	NA	NA	NA
46350	hsa-miRPlus-E1189	-0.147122	0.58053	0.0392638	-0.179136	0.61094	0.0691581	-0.0214163	-0.512121	-0.24198	0.425507	0.748217	NA	-0.231119	-0.153959	-0.0382381	-0.00576142	0.152972	0.977538	-0.237533	0.0162981	-0.254627	-0.104463	0.0588814	0.106456	-0.373337	0.32733	0.0533576	0.201416	-0.441527	-0.17336
46805	hsa-miRPlus-E1190	NA	NA	NA	NA	NA	NA	NA	NA	NA	NA	NA	NA	NA	NA	NA	NA	NA	NA	NA	NA	NA	NA	NA	NA	NA	NA	NA	NA	NA	NA
46494	hsa-miRPlus-E1191	NA	NA	NA	NA	NA	NA	NA	NA	NA	NA	NA	NA	NA	NA	NA	NA	NA	NA	NA	NA	NA	NA	NA	NA	NA	NA	NA	NA	NA	NA
46516	hsa-miRPlus-E1192	NA	-0.376502	NA	NA	0.295738	NA	NA	NA	NA	NA	NA	NA	NA	NA	NA	NA	NA	0.588255	NA	NA	NA	NA	NA	-0.912625	NA	NA	NA	NA	NA	NA
46391	hsa-miRPlus-E1193	0.665153	NA	NA	0.571379	NA	0.644986	0.61271	NA	NA	NA	NA	NA	0.574644	0.478034	NA	NA	0.678552	NA	0.410852	NA	NA	0.718754	NA	0.630971	NA	NA	0.471089	NA	NA	NA
46842	hsa-miRPlus-E1194	NA	NA	NA	NA	NA	NA	NA	NA	NA	NA	NA	NA	NA	NA	NA	NA	NA	NA	NA	NA	NA	NA	NA	NA	NA	NA	NA	NA	NA	NA
46245	hsa-miRPlus-E1195	NA	NA	NA	NA	NA	NA	NA	NA	NA	NA	NA	NA	NA	NA	NA	NA	NA	NA	NA	NA	NA	NA	NA	NA	NA	NA	NA	NA	NA	NA
46523	hsa-miRPlus-E1196	NA	NA	NA	NA	NA	NA	NA	NA	NA	NA	NA	NA	NA	NA	NA	NA	NA	NA	NA	NA	NA	NA	NA	NA	NA	NA	NA	NA	NA	NA
46591	hsa-miRPlus-E1197	NA	NA	NA	NA	NA	NA	NA	NA	NA	NA	NA	NA	NA	NA	NA	NA	NA	NA	NA	NA	NA	NA	NA	NA	NA	NA	NA	NA	NA	NA
46664	hsa-miRPlus-E1199	NA	NA	NA	NA	NA	NA	NA	NA	NA	NA	NA	NA	NA	NA	NA	NA	NA	NA	NA	NA	NA	NA	NA	NA	NA	NA	NA	NA	NA	NA
45587	hsa-miRPlus-E1200	-0.355038	0.798965	-0.252518	-0.250596	0.723703	0.124345	0.0536951	-0.497303	-0.355821	0.481697	0.312204	-0.210818	-0.469907	-0.430732	-0.375707	0.0984426	-0.115612	1.19205	-0.459157	-0.00450702	-0.40836	-0.147438	-0.160677	-0.126862	-0.392618	0.46603	-0.435433	0.190404	-0.412378	-0.234504
46397	hsa-miRPlus-E1201	NA	NA	NA	NA	NA	NA	NA	NA	NA	NA	NA	NA	NA	NA	NA	NA	NA	NA	NA	NA	NA	NA	NA	NA	NA	NA	NA	NA	NA	NA
46643	hsa-miRPlus-E1203	NA	NA	NA	NA	NA	NA	NA	NA	NA	NA	0.833395	NA	NA	NA	NA	NA	NA	NA	NA	NA	NA	NA	NA	NA	NA	NA	NA	NA	NA	NA
46722	hsa-miRPlus-E1204	NA	NA	NA	NA	NA	NA	NA	NA	NA	NA	NA	NA	NA	NA	NA	NA	NA	NA	NA	NA	NA	NA	NA	NA	NA	NA	NA	NA	NA	NA
46768	hsa-miRPlus-E1205	NA	NA	NA	NA	NA	NA	NA	NA	NA	NA	NA	NA	NA	NA	NA	NA	NA	NA	NA	NA	NA	NA	NA	NA	NA	NA	NA	NA	NA	NA
46486	hsa-miRPlus-E1206	NA	NA	NA	NA	NA	NA	NA	NA	NA	NA	NA	NA	NA	NA	NA	NA	NA	NA	NA	NA	NA	NA	NA	NA	NA	NA	NA	NA	NA	NA
46942	hsa-miRPlus-E1207	NA	NA	NA	NA	NA	NA	NA	NA	NA	NA	NA	NA	NA	NA	NA	NA	NA	NA	NA	NA	NA	NA	NA	NA	NA	NA	NA	NA	NA	NA
46883	hsa-miRPlus-E1209	-0.409245	0.60541	-0.389326	-0.190303	0.536827	-0.123931	-0.212454	-0.34893	-0.388731	0.251035	-0.0126094	-0.246514	-0.367542	-0.411578	-0.496041	-0.174855	-0.398698	1.12222	-0.368169	-0.00617395	-0.262153	-0.451118	-0.167144	-0.0630683	-0.207722	0.303472	-0.256884	0.0669004	-0.389008	-0.0870701
46566	hsa-miRPlus-E1210	NA	NA	NA	NA	NA	NA	NA	NA	NA	NA	NA	NA	NA	NA	NA	NA	NA	NA	NA	NA	NA	NA	NA	NA	NA	NA	NA	NA	NA	NA
46657	hsa-miRPlus-E1211	NA	NA	NA	NA	NA	NA	NA	NA	NA	NA	NA	NA	NA	NA	NA	NA	NA	NA	NA	NA	NA	NA	NA	NA	NA	NA	NA	NA	NA	NA
46343	hsa-miRPlus-E1212	-0.538824	0.980411	-0.381766	-0.549241	0.937032	0.252445	0.0035185	-0.8729	-0.639443	0.588974	0.628489	-0.0966703	-0.564783	-0.672645	-0.472465	0.0577109	-0.0789056	1.66519	-0.821935	-0.0551505	-0.601837	-0.156467	-0.0673667	-0.244093	-0.626223	0.613281	-0.465715	0.303328	-0.696035	-0.12628
46780	hsa-miRPlus-E1213	NA	NA	NA	NA	NA	NA	NA	NA	NA	NA	NA	NA	NA	NA	NA	NA	NA	NA	NA	NA	NA	NA	NA	NA	NA	NA	NA	NA	NA	NA
46887	hsa-miRPlus-E1215	NA	0.245936	-0.231479	-0.180326	0.405201	-0.208532	-0.114595	NA	-0.164639	NA	NA	NA	NA	NA	NA	NA	NA	0.535741	NA	NA	NA	NA	NA	-0.0912928	NA	NA	NA	NA	NA	-0.287853
46432	hsa-miRPlus-E1216	-0.569913	0.613151	-0.580433	-0.383248	0.455318	0.388024	-0.387264	-0.48666	-0.59832	0.23239	0.571087	NA	NA	-0.644729	-0.626505	-0.274935	-0.393273	0.912315	-0.810695	-0.341345	-0.567488	-0.415954	-0.20947	0.213589	-0.513653	0.208626	-0.429767	-0.0126743	-0.685987	0.124992
46885	hsa-miRPlus-E1225	-0.249288	0.227999	-0.275315	-0.20009	0.118828	0.654108	0.201935	-0.327517	-0.337751	-0.100288	0.608335	0.105395	-0.148696	-0.473288	-0.133613	-0.0920739	0.155461	-0.169722	-0.441038	-0.224324	-0.42543	-0.157735	0.150985	0.326166	-0.276443	-0.168583	-0.155013	0.142662	-0.367147	-0.0598361
145935	hsa-miRPlus-E1232	-0.425001	0.839651	-0.490186	-0.414147	0.904098	-0.105328	-0.0129922	-0.791281	-0.460634	0.505566	0.5257	-0.475577	-0.602628	-0.749482	-0.519262	0.120793	-0.297504	1.41946	-0.84232	0.0780786	-0.75387	-0.226798	-0.172973	0.042464	-0.569354	0.636986	-0.263551	0.408782	-0.742282	-0.316897
46557	hsa-miRPlus-E1233	0.26408	0.534443	0.187122	0.110995	-0.322102	0.368422	0.556837	0.173546	-0.0776457	-0.0687729	-0.297537	0.245247	-0.176924	0.10839	0.284585	0.279764	0.113763	-0.526902	0.21211	-0.125582	0.213071	0.466674	0.0876957	-0.212956	0.0347296	-0.014916	0.0897045	0.457771	0.537788	-0.0558381
46247	hsa-miRPlus-E1234	NA	NA	NA	NA	NA	1.06212	NA	NA	NA	NA	NA	NA	NA	NA	NA	NA	NA	NA	NA	NA	NA	NA	NA	NA	NA	NA	NA	NA	NA	NA
46263	hsa-miRPlus-E1236	NA	NA	NA	NA	NA	0.45982	NA	NA	NA	NA	1.09564	NA	NA	NA	NA	NA	NA	0.450588	NA	NA	NA	NA	NA	NA	NA	NA	NA	NA	NA	NA
46256	hsa-miRPlus-E1238	-0.193029	-0.505919	-0.203612	-0.619387	-0.504277	0.551207	-0.165166	-0.29327	-0.156247	-0.499051	0.754215	0.293423	-0.211969	-0.441059	-0.156886	-0.445515	0.416917	-0.594976	-0.33673	-0.424077	-0.48181	-0.0659446	0.162844	-1.02134	-0.445521	-0.403494	-0.225218	-0.0866197	-0.173147	-0.0151496
46520	hsa-miRPlus-E1241	NA	NA	NA	NA	NA	NA	NA	NA	NA	NA	NA	NA	NA	NA	NA	NA	NA	NA	NA	NA	NA	NA	NA	NA	NA	NA	NA	NA	NA	NA
46711	hsa-miRPlus-E1245	-0.222845	-0.314494	-0.414402	0.347225	-0.842714	0.990593	-0.713553	-0.0651924	-0.40196	-0.514119	1.1299	0.325792	0.905537	-0.11511	-0.435879	-0.82177	-0.225596	-0.33435	-0.329174	-0.75919	0.551926	-0.662471	0.253967	1.89218	0.875961	-0.651865	0.0273067	-0.464093	-0.06055	1.30699
46445	hsa-miRPlus-E1247	-0.00653777	-0.439883	0.118059	-0.225868	-0.374306	0.324907	0.274317	-0.178872	-0.155244	-0.273608	-0.409545	-0.0197227	-0.14598	0.0408299	0.0942066	-0.168046	0.0862261	-1.02926	-0.179224	-0.0445254	-0.083026	0.415121	0.0346103	-0.788295	-0.307054	-0.379543	-0.016739	0.0521606	-0.0186166	-0.262242
46668	hsa-miRPlus-E1256	NA	NA	NA	NA	NA	NA	NA	NA	NA	NA	NA	NA	NA	NA	NA	NA	NA	NA	NA	NA	NA	NA	NA	NA	NA	NA	NA	NA	NA	NA
145978	hsa-miRPlus-E1258	-0.196434	0.0977878	-0.0355881	-0.102584	0.463207	-0.526828	0.272499	0.0427973	-0.459747	0.0723379	-0.639047	0.102738	-0.25323	-0.012684	0.0743722	-0.236372	-0.332546	0.744683	-0.0377426	-0.150914	-0.124613	0.00962098	-0.402385	-0.692472	-0.102576	-0.388479	-0.242083	-0.172376	0.167637	-0.536022
46550	hsa-miRPlus-E1259	NA	NA	NA	NA	NA	NA	NA	NA	NA	NA	NA	NA	NA	NA	NA	NA	NA	NA	NA	NA	NA	NA	NA	NA	NA	NA	NA	NA	NA	NA
46653	hsa-miRPlus-E1260	NA	NA	NA	NA	NA	NA	NA	NA	NA	NA	NA	NA	NA	NA	NA	NA	NA	NA	NA	NA	NA	NA	NA	NA	NA	NA	NA	NA	NA	NA
46619	hsa-miRPlus-E1269	0.170625	-0.113928	0.24229	-0.00483102	-0.18772	0.36351	-0.01852	0.206735	0.279999	-0.321306	-0.00320208	0.227474	0.0121403	0.103654	0.256859	-0.0334576	0.381227	-0.408128	0.170753	-0.176086	0.040528	0.195922	0.150496	-0.0221674	0.0570368	-0.0691899	0.172847	0.0166213	0.164145	0.067855
46242	hsa-miRPlus-E1275	NA	NA	NA	NA	NA	NA	NA	NA	NA	NA	NA	NA	NA	NA	NA	NA	NA	NA	NA	NA	NA	NA	NA	NA	NA	NA	NA	NA	NA	NA
45891	hsa-miRPlus-E1285	-0.170885	-0.0293421	-0.177922	-0.430857	-0.498841	0.560372	-0.0999755	-0.208141	-0.192975	-0.619762	0.506891	0.426238	-0.283662	-0.432527	-0.136193	-0.38865	0.293701	-0.65656	-0.293742	-0.281486	-0.380932	-0.0828605	0.136231	-0.526663	-0.409668	-0.35372	-0.0508432	-0.0415819	-0.115689	-0.0901952
46756	hsa-miRPlus-F1001	0.0134553	-0.656556	0.37449	-0.00346165	-0.670075	0.0954267	-0.330937	0.419603	0.0242308	-0.603789	0.504627	-0.104622	-0.145661	0.0383229	0.299849	-0.521487	-0.143265	-0.809097	0.425572	-0.512849	0.507706	-0.0643602	0.0572344	-0.481628	0.335717	-0.619284	-0.0417568	-0.285366	0.454741	-0.0525486
46635	hsa-miRPlus-F1004	NA	NA	NA	NA	NA	NA	NA	NA	NA	NA	NA	NA	NA	0.695954	NA	NA	NA	NA	NA	NA	NA	NA	NA	NA	NA	NA	NA	NA	NA	NA
46847	hsa-miRPlus-F1006	NA	NA	NA	NA	NA	NA	NA	NA	NA	NA	NA	NA	NA	NA	NA	NA	NA	NA	NA	NA	NA	NA	NA	NA	NA	NA	NA	NA	NA	NA
46549	hsa-miRPlus-F1007	NA	NA	NA	NA	NA	NA	NA	NA	NA	NA	NA	NA	NA	NA	NA	NA	NA	NA	NA	NA	NA	NA	NA	NA	NA	NA	NA	NA	NA	NA
46460	hsa-miRPlus-F1008	NA	NA	NA	NA	NA	NA	NA	NA	NA	NA	NA	NA	NA	NA	NA	NA	NA	NA	NA	NA	NA	NA	NA	NA	NA	NA	NA	NA	NA	NA
46387	hsa-miRPlus-F1009	0.710596	0.162147	-0.433838	-0.216085	-0.105847	0.513074	0.169769	-0.543025	0.734417	-0.0375658	-0.18654	NA	0.376582	-0.0344383	-0.158312	0.133617	0.523994	-0.601218	-0.400593	0.406702	-0.585045	0.677617	0.381504	0.189969	-0.313864	0.02511	0.514972	0.152217	-0.373663	0.0220874
46763	hsa-miRPlus-F1010	NA	NA	NA	NA	NA	NA	NA	NA	NA	NA	NA	NA	NA	NA	NA	NA	NA	NA	NA	NA	NA	NA	NA	NA	NA	NA	NA	NA	NA	NA
46472	hsa-miRPlus-F1011	NA	NA	NA	NA	NA	NA	NA	NA	NA	NA	NA	NA	NA	NA	NA	NA	NA	NA	NA	NA	NA	NA	NA	NA	NA	NA	NA	NA	NA	NA
46682	hsa-miRPlus-F1012	NA	NA	NA	NA	NA	NA	NA	NA	NA	NA	NA	NA	NA	NA	NA	NA	NA	NA	NA	NA	NA	NA	NA	NA	NA	NA	NA	NA	NA	NA
46569	hsa-miRPlus-F1013	NA	NA	NA	NA	NA	NA	NA	NA	NA	NA	NA	NA	NA	NA	NA	NA	NA	NA	NA	NA	NA	NA	NA	NA	NA	NA	NA	NA	NA	NA
46659	hsa-miRPlus-F1014	NA	NA	NA	NA	NA	NA	NA	NA	NA	NA	NA	NA	NA	NA	NA	NA	NA	NA	NA	NA	NA	NA	NA	NA	NA	NA	NA	NA	NA	NA
46736	hsa-miRPlus-F1015	NA	NA	NA	NA	NA	NA	NA	NA	NA	NA	NA	NA	NA	NA	NA	NA	NA	NA	NA	NA	NA	NA	NA	NA	NA	NA	NA	NA	NA	NA
46392	hsa-miRPlus-F1016	NA	NA	NA	NA	NA	NA	NA	NA	NA	NA	1.0587	NA	NA	NA	NA	NA	NA	NA	NA	NA	NA	NA	NA	NA	NA	NA	NA	NA	NA	NA
46731	hsa-miRPlus-F1017	0.00257316	0.131252	-0.0302208	-0.427945	-0.161983	0.429547	-0.431913	-0.299841	-0.136477	-0.413097	0.318239	0.0854166	-0.195141	-0.471277	0.000733901	-0.360309	0.0269957	-0.0852299	-0.343386	-0.687234	-0.202858	-0.34239	0.0468673	-0.415931	-0.597617	-0.168312	-0.062572	-0.123751	-0.424588	-0.193261
46528	hsa-miRPlus-F1018	NA	NA	NA	NA	NA	NA	NA	NA	NA	NA	NA	NA	NA	NA	NA	NA	NA	NA	NA	NA	NA	NA	NA	NA	NA	NA	NA	NA	NA	NA
46673	hsa-miRPlus-F1019	NA	NA	NA	NA	NA	NA	NA	NA	NA	NA	NA	NA	NA	NA	NA	NA	NA	NA	NA	NA	NA	NA	NA	NA	NA	NA	NA	NA	NA	NA
46594	hsa-miRPlus-F1021	-0.838548	0.791572	-0.693186	-0.680008	0.980747	-0.512521	0.0152072	-1.23401	-0.81511	0.742304	0.376607	-0.608917	-0.734751	-0.856482	-0.788383	0.0793176	-0.620231	1.52611	-1.07414	0.0791337	-0.832977	-0.567657	-0.349319	-0.29679	-0.785564	0.666618	-0.531749	0.51321	-0.9044	-0.451376
46526	hsa-miRPlus-F1022	NA	NA	NA	NA	NA	NA	NA	NA	NA	NA	NA	NA	NA	NA	NA	NA	NA	NA	NA	NA	NA	NA	NA	NA	NA	NA	NA	NA	NA	NA
46529	hsa-miRPlus-F1023	0.66734	NA	0.713453	0.768078	NA	0.68067	0.636785	0.620157	0.489875	0.314646	0.68813	0.649034	0.651225	0.74652	0.697736	0.649944	0.718801	NA	0.695681	0.316903	0.733464	0.607673	0.656787	0.629462	0.954004	0.235096	0.595001	0.489543	0.879955	0.625351
46410	hsa-miRPlus-F1025	NA	NA	NA	NA	NA	NA	NA	NA	NA	NA	NA	NA	NA	NA	NA	NA	NA	NA	NA	NA	NA	NA	NA	NA	NA	NA	NA	NA	NA	NA
46933	hsa-miRPlus-F1026	-0.370026	0.394478	-0.15666	-0.492347	0.378375	0.0507977	-0.483635	-0.288447	-0.370658	-0.0554166	0.615552	-0.219918	-0.596865	-0.461981	-0.173793	-0.138558	-0.209633	0.471771	-0.330352	-0.354167	-0.346457	-0.278782	-0.0983672	-0.679572	-0.40586	-0.14391	-0.15954	0.307898	-0.117383	-0.108797
46365	hsa-miRPlus-F1027	NA	NA	NA	NA	NA	NA	NA	NA	NA	NA	NA	NA	NA	NA	NA	NA	NA	NA	NA	NA	NA	NA	NA	NA	NA	NA	NA	NA	NA	NA
46250	hsa-miRPlus-F1028	NA	NA	NA	NA	NA	NA	NA	NA	NA	NA	NA	NA	NA	NA	NA	NA	NA	NA	NA	NA	NA	NA	NA	NA	NA	NA	NA	NA	NA	NA
46089	hsa-miRPlus-F1030	NA	NA	NA	NA	NA	NA	NA	NA	NA	NA	NA	NA	NA	NA	NA	NA	NA	NA	NA	NA	NA	NA	NA	NA	NA	NA	NA	NA	NA	NA
46433	hsa-miRPlus-F1031	NA	NA	NA	NA	NA	NA	NA	NA	NA	NA	NA	NA	NA	NA	NA	NA	NA	NA	NA	NA	NA	NA	NA	NA	NA	NA	NA	NA	NA	NA
46772	hsa-miRPlus-F1032	NA	NA	NA	NA	NA	NA	NA	NA	NA	NA	NA	NA	NA	NA	NA	NA	NA	0.536786	NA	NA	NA	NA	NA	NA	NA	NA	NA	NA	NA	NA
46585	hsa-miRPlus-F1033	NA	NA	NA	NA	NA	NA	NA	NA	NA	NA	NA	NA	NA	NA	NA	NA	NA	NA	NA	NA	NA	NA	NA	NA	NA	NA	NA	NA	NA	NA
46407	hsa-miRPlus-F1034	NA	NA	NA	NA	NA	NA	NA	NA	NA	NA	NA	NA	NA	NA	NA	NA	NA	NA	NA	NA	NA	NA	NA	NA	NA	NA	NA	NA	NA	NA
46244	hsa-miRPlus-F1035	NA	NA	NA	NA	NA	NA	NA	NA	NA	NA	NA	NA	NA	NA	NA	NA	NA	NA	NA	NA	NA	NA	NA	NA	NA	NA	NA	NA	NA	NA
46296	hsa-miRPlus-F1036	0.164945	NA	NA	NA	NA	NA	NA	NA	NA	NA	NA	NA	NA	NA	0.188353	NA	NA	NA	0.172543	NA	0.251591	0.21361	NA	NA	0.30302	NA	0.133736	NA	0.183979	NA
46388	hsa-miRPlus-F1037	-0.157155	-0.234533	0.0637772	-0.180609	-0.388552	-0.154379	-0.210174	-0.0360695	-0.0583442	-0.371737	-0.476993	NA	-0.357446	-0.339882	-0.267124	-0.401488	-0.377722	-0.471653	-0.130546	-0.305756	-0.138784	-0.126108	-0.37599	-0.35087	-0.432665	-0.309608	-0.386794	-0.296505	-0.249412	-0.374098
46505	hsa-miRPlus-F1038	NA	NA	NA	NA	NA	NA	NA	NA	NA	NA	NA	NA	NA	NA	NA	NA	NA	NA	NA	NA	NA	NA	NA	NA	NA	NA	NA	NA	NA	NA
46841	hsa-miRPlus-F1039	NA	NA	NA	NA	NA	NA	NA	0.27099	NA	NA	NA	NA	NA	NA	NA	NA	NA	NA	NA	NA	NA	NA	NA	NA	NA	NA	NA	NA	NA	NA
46311	hsa-miRPlus-F1040	NA	NA	NA	NA	NA	NA	NA	NA	NA	NA	NA	NA	NA	NA	NA	NA	NA	NA	NA	NA	NA	NA	NA	NA	NA	NA	NA	NA	NA	NA
46297	hsa-miRPlus-F1041	0.446265	NA	0.289414	0.208998	-0.332873	0.417931	0.263845	0.151768	0.254562	-0.240012	-0.0450278	0.191206	0.218753	0.460405	0.325429	0.0644345	0.355297	-0.571439	0.36803	0.0740518	0.314438	0.407799	0.323781	0.214911	0.476767	-0.187615	0.236942	0.0109161	0.400037	0.0617179
46519	hsa-miRPlus-F1042	-0.481249	-0.577368	-0.214628	-0.364239	-0.835929	0.183262	-1.31923	-0.793106	-0.826354	-0.928999	1.91816	-0.324201	-0.345329	-0.937864	-0.452084	-1.09355	-0.35528	-0.936718	-0.7947	-1.4172	-0.0988059	-0.790378	0.333731	-0.0842947	-0.290323	-1.48263	-0.292528	-0.0515607	-0.37282	0.163155
46252	hsa-miRPlus-F1043	-0.50928	-0.259465	-0.447882	-0.554433	0.0829543	-0.0208667	-0.0568245	-0.757116	-0.427488	-0.1227	-0.0106608	NA	-0.590771	-0.433465	-0.312339	-0.202966	-0.146819	0.27924	-0.527541	-0.353028	-0.595827	-0.203912	-0.208641	-0.830062	-0.615633	-0.188099	-0.2841	0.0461851	-0.504428	0.364061
46573	hsa-miRPlus-F1044	NA	NA	NA	NA	NA	NA	NA	NA	NA	NA	NA	NA	NA	NA	NA	NA	NA	NA	NA	NA	NA	NA	NA	NA	NA	NA	NA	NA	NA	NA
46607	hsa-miRPlus-F1046	NA	NA	NA	NA	NA	NA	NA	0.818267	NA	NA	NA	NA	NA	NA	NA	NA	NA	NA	NA	NA	NA	NA	NA	NA	NA	NA	NA	NA	NA	NA
46701	hsa-miRPlus-F1047	NA	NA	NA	NA	NA	NA	NA	NA	NA	NA	NA	NA	NA	NA	NA	NA	NA	NA	NA	NA	NA	NA	NA	NA	NA	NA	NA	NA	NA	NA
46455	hsa-miRPlus-F1048	NA	NA	NA	NA	NA	NA	NA	NA	NA	NA	NA	NA	NA	NA	NA	NA	NA	NA	NA	NA	NA	NA	NA	NA	NA	NA	NA	NA	NA	NA
46253	hsa-miRPlus-F1049	NA	NA	NA	NA	NA	NA	NA	NA	NA	NA	NA	NA	NA	NA	NA	NA	NA	NA	NA	NA	NA	NA	NA	NA	NA	NA	NA	NA	NA	NA
46757	hsa-miRPlus-F1050	NA	0.200319	-0.622888	-0.380856	0.202176	0.56726	-0.496348	NA	-0.63845	NA	0.877191	NA	NA	NA	NA	NA	NA	0.682464	NA	NA	NA	NA	NA	0.38088	NA	NA	NA	NA	NA	0.299929
46884	hsa-miRPlus-F1051	NA	NA	NA	NA	NA	NA	NA	NA	NA	NA	NA	NA	NA	NA	NA	NA	NA	NA	NA	NA	NA	NA	NA	NA	NA	NA	NA	NA	NA	NA
46612	hsa-miRPlus-F1052	NA	NA	NA	NA	NA	NA	NA	NA	NA	NA	NA	NA	NA	NA	NA	NA	NA	NA	NA	NA	NA	NA	NA	NA	NA	NA	NA	NA	NA	NA
46848	hsa-miRPlus-F1053	NA	NA	NA	NA	NA	NA	NA	NA	NA	NA	NA	NA	NA	NA	NA	NA	NA	NA	NA	NA	NA	NA	NA	NA	NA	NA	NA	NA	NA	NA
145942	hsa-miRPlus-F1055	-0.616402	0.0317193	-0.367491	-0.243123	-0.151554	1.05228	-0.698418	-0.644906	-0.71406	-0.345018	1.51351	0.0723604	-0.00787546	-0.679948	-0.545054	-0.620243	-0.25259	0.410529	-0.86037	-0.910157	-0.127882	-0.711674	0.305067	0.491317	-0.0973167	-0.483826	-0.377597	0.0205369	-0.347044	0.593376
46533	hsa-miRPlus-F1056	NA	NA	NA	NA	NA	NA	NA	NA	NA	NA	NA	NA	NA	NA	NA	NA	NA	NA	NA	NA	NA	NA	NA	NA	NA	NA	NA	NA	NA	NA
46452	hsa-miRPlus-F1057	NA	NA	NA	NA	NA	NA	NA	NA	NA	NA	NA	NA	NA	NA	NA	NA	NA	NA	NA	NA	NA	NA	NA	NA	NA	NA	NA	NA	NA	NA
46417	hsa-miRPlus-F1058	0.324288	-0.162923	0.431042	0.546534	0.0767909	0.026789	0.095687	0.68224	0.379303	0.0824224	-0.230596	0.00319525	0.269473	0.5584	0.421205	0.169323	0.159887	0.127917	0.71616	0.144916	0.540073	0.190369	0.0481987	0.164895	0.361198	0.0527044	0.18103	-0.0805835	0.744812	0.100708
46334	hsa-miRPlus-F1059	-0.478843	0.0706946	-0.178824	-0.355169	0.112764	-0.350933	-0.12359	-0.195214	-0.410774	0.0113131	-0.475032	-0.601373	-0.624931	-0.392032	-0.236473	-0.258082	-0.382905	0.418215	-0.111147	-0.218238	-0.188976	-0.109349	-0.419449	-0.661706	-0.276789	0.0531521	-0.384187	-0.00859877	-0.143934	-0.484769
46680	hsa-miRPlus-F1060	NA	NA	NA	NA	NA	NA	NA	NA	NA	NA	NA	NA	NA	NA	NA	NA	NA	NA	NA	NA	NA	NA	NA	NA	NA	NA	NA	NA	NA	NA
46568	hsa-miRPlus-F1061	NA	NA	NA	NA	NA	NA	NA	NA	NA	NA	NA	NA	NA	NA	NA	NA	NA	NA	NA	NA	NA	NA	NA	NA	NA	NA	NA	NA	NA	NA
46582	hsa-miRPlus-F1062	NA	NA	NA	NA	NA	NA	NA	1.2573	NA	NA	NA	NA	NA	NA	NA	NA	NA	NA	NA	NA	NA	NA	NA	NA	NA	NA	NA	NA	NA	NA
145937	hsa-miRPlus-F1063	-0.28357	0.588333	-0.377205	-0.250558	0.468002	-0.192181	-0.316023	-0.700577	-0.299665	0.152772	0.707907	NA	-0.313878	-0.432175	-0.394507	-0.0473175	-0.17369	0.842426	-0.514774	-0.0924701	-0.427816	-0.304475	-0.111259	0.129019	-0.333277	0.18387	-0.266205	0.183157	-0.546579	-0.15111
46630	hsa-miRPlus-F1064	-0.550769	0.780898	-0.611704	-0.418199	0.588697	-0.12813	0.0471325	-1.20477	-0.708474	0.361206	0.911921	-0.345689	-0.477734	-0.861594	-0.43779	0.152743	-0.540683	0.670863	-0.819162	-0.368806	-0.819206	-0.381241	0.108898	-0.00365989	-0.686434	0.794935	-0.0475557	0.389623	-0.873821	-0.179591
46871	hsa-miRPlus-F1066	-0.785831	0.751346	-0.688253	-0.3334	0.609931	0.637772	-0.502152	-1.0319	-0.901943	0.203379	1.30396	0.240958	-0.158202	-1.12129	-0.877687	-0.279843	-0.52193	1.35278	-1.29576	-0.365022	-0.372998	-0.796442	0.0359422	0.425806	-0.267719	0.188792	-0.36175	0.294293	-0.808907	0.44587
46694	hsa-miRPlus-F1067	NA	NA	NA	NA	NA	NA	NA	NA	NA	NA	NA	NA	NA	NA	NA	NA	NA	NA	NA	NA	NA	NA	NA	NA	NA	NA	NA	NA	NA	NA
46405	hsa-miRPlus-F1070	NA	NA	NA	NA	NA	NA	NA	NA	NA	NA	NA	NA	NA	NA	NA	NA	NA	NA	NA	NA	NA	NA	NA	NA	NA	NA	NA	NA	NA	NA
46833	hsa-miRPlus-F1071	NA	NA	NA	NA	NA	NA	NA	NA	NA	NA	NA	NA	NA	NA	NA	NA	NA	NA	NA	NA	NA	NA	NA	NA	NA	NA	NA	NA	NA	NA
46423	hsa-miRPlus-F1072	NA	NA	NA	NA	NA	NA	NA	NA	NA	NA	NA	NA	NA	NA	NA	NA	NA	NA	NA	NA	NA	NA	NA	NA	NA	NA	NA	NA	NA	NA
46386	hsa-miRPlus-F1074	0.440117	-0.813892	0.40994	0.576765	-0.231453	-0.182815	0.0854588	0.489258	0.523986	0.0103002	-0.309922	0.139439	0.44537	0.719131	0.514018	0.293039	0.0743819	-0.446001	0.720581	0.328231	0.388903	0.398952	-0.0371466	0.0756764	0.446182	-0.104125	0.27415	-0.170264	0.752485	0.355205
46765	hsa-miRPlus-F1075	NA	NA	NA	NA	NA	NA	NA	NA	NA	NA	NA	NA	NA	NA	NA	NA	NA	NA	NA	NA	NA	NA	NA	NA	NA	NA	NA	NA	NA	NA
46678	hsa-miRPlus-F1077	NA	NA	NA	NA	NA	NA	NA	NA	NA	NA	NA	NA	NA	NA	NA	NA	NA	NA	NA	NA	NA	NA	NA	NA	NA	NA	NA	NA	NA	NA
46836	hsa-miRPlus-F1078	NA	0.384155	NA	NA	0.555051	NA	NA	NA	NA	NA	NA	NA	NA	NA	NA	NA	NA	0.85485	NA	NA	NA	NA	NA	NA	NA	NA	NA	NA	NA	NA
46670	hsa-miRPlus-F1079	NA	NA	NA	NA	NA	NA	NA	NA	NA	NA	NA	NA	NA	NA	NA	NA	NA	NA	NA	NA	NA	NA	NA	NA	NA	NA	NA	NA	NA	NA
46570	hsa-miRPlus-F1080	-0.21621	0.449979	-0.137722	-0.158852	0.451973	0.0375219	0.224958	0.226487	-0.349932	0.21604	1.16741	NA	-0.211053	-0.286451	-0.21898	0.040479	-0.13345	0.826994	-0.257089	0.0370182	-0.239668	-0.241493	0.121741	0.287853	-0.207167	0.222526	0.103882	0.284463	-0.206485	-0.0487546
46608	hsa-miRPlus-F1081	NA	NA	NA	NA	NA	NA	NA	NA	NA	NA	NA	NA	NA	NA	NA	NA	NA	NA	NA	NA	NA	NA	NA	NA	NA	NA	NA	NA	NA	NA
46525	hsa-miRPlus-F1082	NA	NA	NA	NA	NA	NA	NA	NA	NA	NA	NA	NA	NA	NA	NA	NA	NA	NA	NA	NA	NA	NA	NA	NA	NA	NA	NA	NA	NA	NA
46604	hsa-miRPlus-F1084	NA	NA	NA	NA	NA	NA	NA	NA	NA	NA	NA	NA	NA	NA	NA	NA	NA	NA	NA	NA	NA	NA	NA	NA	NA	NA	NA	NA	NA	NA
46795	hsa-miRPlus-F1085	NA	NA	NA	NA	NA	NA	NA	NA	NA	NA	NA	NA	NA	NA	NA	NA	NA	NA	NA	NA	NA	NA	NA	NA	NA	NA	NA	NA	NA	NA
145941	hsa-miRPlus-F1086	-0.797599	0.539975	-0.650419	-0.442042	0.580369	0.590835	-0.559217	-1.03172	-0.761144	0.235554	1.16657	-0.0220823	-0.168787	-0.93819	-0.761331	-0.352946	-0.521407	1.19009	-1.12432	-0.524457	-0.462504	-0.694635	-0.133009	0.403541	-0.434609	0.156713	-0.415823	0.0650298	-0.847735	0.242852
46260	hsa-miRPlus-F1087	NA	NA	NA	NA	NA	NA	NA	NA	NA	NA	NA	NA	NA	NA	NA	NA	NA	NA	NA	NA	NA	NA	NA	NA	NA	NA	NA	NA	NA	NA
46294	hsa-miRPlus-F1088	NA	NA	NA	NA	NA	NA	NA	NA	NA	NA	NA	NA	NA	NA	NA	NA	NA	NA	NA	NA	NA	NA	NA	NA	NA	NA	NA	NA	NA	NA
46551	hsa-miRPlus-F1089	NA	NA	NA	NA	NA	NA	NA	NA	NA	NA	NA	NA	NA	NA	NA	NA	NA	NA	NA	NA	NA	NA	NA	NA	NA	NA	NA	NA	NA	NA
46395	hsa-miRPlus-F1090	NA	NA	NA	NA	NA	NA	NA	NA	NA	NA	NA	NA	NA	NA	NA	NA	NA	NA	NA	NA	NA	NA	NA	NA	NA	NA	NA	NA	NA	NA
46700	hsa-miRPlus-F1091	-0.596107	0.590402	-0.738409	-0.556123	0.740879	-0.324665	-0.387531	-1.25717	-0.649097	0.0835278	0.146599	-0.700486	-0.645762	-0.860659	-0.615328	-0.0604935	-0.507231	0.902227	-0.836001	0.00408886	-0.777913	-0.75204	-0.181215	-0.0711596	-0.740725	-0.00826605	-0.320581	0.190457	-0.803765	-0.43786
46559	hsa-miRPlus-F1092	NA	NA	NA	NA	NA	NA	NA	NA	NA	NA	NA	NA	NA	NA	NA	NA	NA	NA	NA	NA	NA	NA	NA	NA	NA	NA	NA	NA	NA	NA
46846	hsa-miRPlus-F1093	NA	NA	NA	NA	NA	NA	NA	NA	NA	NA	NA	NA	NA	NA	NA	NA	NA	NA	NA	NA	NA	NA	NA	NA	NA	NA	NA	NA	NA	NA
46618	hsa-miRPlus-F1094	NA	NA	NA	NA	NA	NA	NA	NA	NA	NA	NA	NA	NA	NA	NA	NA	NA	NA	NA	NA	NA	NA	NA	NA	NA	NA	NA	NA	NA	NA
46574	hsa-miRPlus-F1095	NA	NA	NA	NA	NA	NA	NA	NA	NA	NA	NA	NA	NA	NA	NA	NA	NA	NA	NA	NA	NA	NA	NA	NA	NA	NA	NA	NA	NA	NA
46543	hsa-miRPlus-F1096	NA	NA	NA	NA	NA	NA	NA	NA	NA	NA	NA	NA	NA	NA	NA	NA	NA	NA	NA	NA	NA	NA	NA	NA	NA	NA	NA	NA	NA	NA
46535	hsa-miRPlus-F1097	NA	NA	NA	NA	NA	NA	NA	NA	NA	NA	NA	NA	NA	NA	NA	NA	NA	NA	NA	NA	NA	NA	NA	NA	NA	NA	NA	NA	NA	NA
46498	hsa-miRPlus-F1099	-0.722853	0.611452	-0.700004	-0.479457	0.542205	-0.427688	-0.0893155	-0.837674	-0.809343	0.124517	0.556757	-0.660871	-0.69291	-0.775242	-0.628433	-0.256785	-0.735688	1.02016	-0.808613	-0.309837	-0.71347	-0.634211	-0.332626	0.0310484	-0.540656	0.457997	-0.409075	0.299053	-0.596136	-0.410768
46503	hsa-miRPlus-F1104	0.134872	-0.365442	0.138392	-0.0702674	-0.355026	-0.101131	-0.441183	0.399927	0.135394	-0.394044	-0.656862	-0.154287	-0.172433	0.0512832	0.308603	-0.25664	-0.17143	-0.36942	0.280727	-0.154763	0.171485	-0.136006	-0.113817	-0.441274	-0.091392	-0.234	-0.0593371	-0.246998	0.382674	-0.490728
46553	hsa-miRPlus-F1105	NA	NA	NA	NA	NA	NA	NA	NA	NA	NA	NA	NA	NA	NA	NA	NA	NA	NA	NA	NA	NA	NA	NA	NA	NA	NA	NA	NA	NA	NA
46660	hsa-miRPlus-F1106	NA	NA	NA	NA	NA	NA	NA	NA	NA	NA	NA	NA	NA	NA	NA	NA	NA	NA	NA	NA	NA	NA	NA	NA	NA	NA	NA	NA	NA	NA
46403	hsa-miRPlus-F1107	NA	NA	NA	NA	NA	NA	NA	NA	NA	NA	NA	NA	NA	NA	NA	NA	NA	NA	NA	NA	NA	NA	NA	NA	NA	NA	NA	NA	NA	NA
46409	hsa-miRPlus-F1108	NA	NA	NA	NA	NA	NA	NA	NA	NA	NA	NA	NA	NA	NA	NA	NA	NA	NA	NA	NA	NA	NA	NA	NA	NA	NA	NA	NA	NA	NA
46790	hsa-miRPlus-F1116	NA	NA	NA	NA	NA	NA	NA	NA	NA	NA	NA	NA	NA	NA	NA	NA	NA	NA	NA	NA	NA	NA	NA	NA	NA	NA	NA	NA	NA	NA
46496	hsa-miRPlus-F1118	NA	NA	NA	NA	NA	NA	NA	NA	NA	NA	NA	NA	NA	NA	NA	NA	NA	NA	NA	NA	NA	NA	NA	NA	NA	NA	NA	NA	NA	NA
46814	hsa-miRPlus-F1119	NA	NA	NA	NA	NA	NA	NA	NA	NA	NA	NA	NA	NA	NA	NA	NA	NA	NA	NA	NA	NA	NA	NA	NA	NA	NA	NA	NA	NA	NA
46262	hsa-miRPlus-F1126	NA	NA	NA	NA	NA	NA	NA	NA	NA	NA	NA	NA	NA	NA	NA	NA	NA	NA	NA	NA	NA	NA	NA	NA	NA	NA	NA	NA	NA	NA
46815	hsa-miRPlus-F1127	-0.0799141	0.344961	-0.222644	-0.160164	0.338227	0.108644	0.0638042	-0.477234	-0.215163	0.195625	0.445238	NA	-0.014565	-0.249262	-0.190845	0.00394317	-0.111245	0.444798	-0.308479	-0.0851243	-0.228964	-0.14135	0.0517776	0.215508	-0.168415	0.175126	-0.0718375	0.16168	-0.19468	-0.0574741
46708	hsa-miRPlus-F1129	NA	NA	NA	NA	NA	NA	NA	NA	NA	NA	NA	NA	NA	NA	NA	NA	NA	NA	NA	NA	NA	NA	NA	NA	NA	NA	NA	NA	NA	NA
46241	hsa-miRPlus-F1130	1.29644	0.951755	0.859663	0.86347	0.653103	0.950968	0.982019	0.598009	0.686281	0.786322	0.821341	0.988998	1.06887	1.21169	1.03045	0.798604	1.06097	0.709856	1.1169	0.920954	0.954496	1.12689	1.05712	0.820875	1.02908	0.680639	0.868083	0.691709	1.00909	0.594439
46586	hsa-miRPlus-F1136	NA	NA	NA	NA	NA	NA	NA	NA	NA	NA	0.686553	NA	NA	NA	NA	NA	NA	0.102885	NA	NA	NA	NA	NA	NA	NA	NA	NA	NA	NA	NA
46686	hsa-miRPlus-F1137	NA	NA	NA	NA	NA	NA	NA	NA	NA	NA	NA	NA	NA	NA	NA	NA	NA	NA	NA	NA	NA	NA	NA	NA	NA	NA	NA	NA	NA	NA
46851	hsa-miRPlus-F1138	NA	NA	NA	NA	NA	NA	NA	NA	NA	NA	NA	NA	NA	NA	NA	NA	NA	NA	NA	NA	NA	NA	NA	NA	NA	NA	NA	NA	NA	NA
46685	hsa-miRPlus-F1139	NA	NA	NA	NA	NA	NA	NA	NA	NA	NA	NA	NA	NA	NA	NA	NA	NA	NA	NA	NA	NA	NA	NA	NA	NA	NA	NA	NA	NA	NA
46677	hsa-miRPlus-F1140	NA	NA	NA	NA	NA	NA	NA	NA	NA	NA	NA	NA	NA	NA	NA	NA	NA	NA	NA	NA	NA	NA	NA	NA	NA	NA	NA	NA	NA	NA
46831	hsa-miRPlus-F1141	NA	NA	NA	NA	NA	NA	NA	NA	NA	NA	NA	NA	NA	NA	NA	NA	NA	NA	NA	NA	NA	NA	NA	NA	NA	NA	NA	NA	NA	NA
46837	hsa-miRPlus-F1142	NA	NA	NA	NA	NA	NA	NA	NA	NA	NA	NA	NA	NA	NA	NA	NA	NA	NA	NA	NA	NA	NA	NA	NA	NA	NA	NA	NA	NA	NA
46579	hsa-miRPlus-F1143	NA	NA	NA	NA	NA	NA	NA	NA	NA	NA	NA	NA	NA	NA	NA	NA	NA	NA	NA	NA	NA	NA	NA	NA	NA	NA	NA	NA	NA	NA
46687	hsa-miRPlus-F1145	NA	NA	NA	NA	NA	NA	NA	NA	NA	NA	NA	NA	NA	NA	NA	NA	NA	NA	NA	NA	NA	NA	NA	NA	NA	NA	NA	NA	NA	NA
46681	hsa-miRPlus-F1146	NA	NA	NA	NA	NA	NA	NA	NA	NA	NA	NA	NA	NA	NA	NA	NA	NA	NA	NA	NA	NA	NA	NA	NA	NA	NA	NA	NA	NA	NA
46353	hsa-miRPlus-F1147	-0.0951781	-0.35398	-0.216001	-0.482934	-0.613716	0.0538074	-0.195604	-0.261949	-0.202672	-0.66041	-0.498645	-0.0836795	-0.392311	-0.258901	-0.18704	-0.0816137	-0.0824293	-0.919883	-0.106787	-0.531992	-0.345466	0.0403055	-0.159145	-1.14001	-0.445919	-0.437305	-0.110687	-0.308505	-0.284018	-0.480166
46697	hsa-miRPlus-F1148	NA	NA	NA	NA	NA	NA	NA	NA	NA	NA	NA	NA	NA	NA	NA	NA	NA	NA	NA	NA	NA	NA	NA	NA	NA	NA	NA	NA	NA	NA
46339	hsa-miRPlus-F1149	NA	NA	NA	NA	NA	NA	NA	NA	NA	NA	NA	NA	NA	NA	NA	NA	NA	NA	NA	NA	NA	NA	NA	NA	NA	NA	NA	NA	NA	NA
46360	hsa-miRPlus-F1153	NA	NA	NA	NA	NA	NA	NA	NA	NA	NA	NA	NA	NA	NA	NA	NA	NA	NA	NA	NA	0.523721	NA	NA	NA	NA	NA	NA	NA	0.62892	NA
46590	hsa-miRPlus-F1154	0.215849	-0.0222183	0.197282	0.139936	-0.180535	0.375046	0.889212	NA	0.121944	0.129528	1.05524	0.38708	0.318061	0.488108	0.169988	0.0450366	0.273157	0.0254339	0.250426	0.0379685	0.298926	0.216967	0.353914	0.335513	0.304662	0.34505	0.319138	0.145204	0.304409	0.284602
45614	hsa-miRPlus-F1155	-0.43334	0.69138	-0.375833	-0.351712	0.380566	0.408718	-0.153355	-0.668108	-0.604963	-0.0112887	0.807074	-0.0239261	-0.322079	-0.580043	-0.350873	-0.077069	0.234883	0.577974	-0.69332	-0.393403	-0.548622	-0.390193	0.123628	0.132037	-0.452194	-0.0300745	-0.0348652	0.334921	-0.484529	-0.0330008
46474	hsa-miRPlus-F1158	NA	NA	NA	NA	NA	NA	NA	NA	NA	NA	NA	NA	NA	NA	NA	NA	NA	NA	NA	NA	NA	NA	NA	NA	NA	NA	NA	NA	NA	NA
46308	hsa-miRPlus-F1162	NA	NA	NA	NA	NA	NA	NA	NA	NA	NA	NA	NA	NA	NA	NA	NA	NA	NA	NA	NA	NA	NA	NA	NA	NA	NA	NA	NA	NA	NA
46601	hsa-miRPlus-F1163	1.12097	NA	0.83203	0.790834	NA	0.984185	0.82578	NA	NA	NA	NA	0.870027	0.908376	0.957547	0.893579	0.696698	0.848379	NA	0.938544	0.709811	0.986287	0.871856	0.99554	NA	1.03274	NA	0.874402	0.616972	1.0366	0.691893
46273	hsa-miRPlus-F1166	-0.375337	0.707774	-0.586075	-0.451033	0.643946	-0.126835	-0.283162	-0.798093	-0.544245	0.183231	0.106529	-0.387961	-0.504624	-0.649673	-0.557646	-0.223433	-0.325129	1.17094	-0.722098	-0.0772457	-0.675685	-0.337076	-0.270554	-0.316674	-0.592564	0.328328	-0.324348	0.170939	-0.83073	-0.22108
46743	hsa-miRPlus-F1179	NA	NA	NA	NA	NA	NA	NA	NA	NA	NA	NA	NA	NA	NA	NA	NA	NA	NA	NA	NA	NA	NA	NA	NA	NA	NA	NA	NA	NA	NA
46298	hsa-miRPlus-F1180	0.477987	0.0893238	0.328414	0.350169	-0.23064	0.49941	0.293954	0.159412	0.249412	-0.149769	0.203919	0.246686	0.26559	0.537771	0.404431	0.143577	0.378514	-0.441369	0.46467	0.153322	0.436149	0.368937	0.426165	0.301729	0.560742	-0.152888	0.355702	0.0834249	0.549801	0.177147
46329	hsa-miRPlus-F1181	-0.000476838	-0.390646	0.655856	0.61092	-0.328965	-0.251945	-0.237662	0.774704	0.321714	-0.220145	-0.610747	-0.0185914	0.130553	0.245976	0.334534	-0.0276493	-0.167897	-0.670221	0.555003	-0.132095	0.549467	-0.0131722	-0.251271	0.230271	0.540516	-0.459587	0.218089	-0.160955	0.529477	0.0990836
46219	hsa-miRPlus-F1185	NA	NA	NA	NA	NA	NA	NA	NA	NA	NA	NA	NA	NA	NA	NA	NA	NA	NA	NA	NA	NA	NA	NA	NA	NA	NA	NA	NA	NA	NA
46716	hsa-miRPlus-F1186	NA	NA	NA	NA	NA	NA	NA	NA	NA	NA	NA	NA	NA	NA	NA	NA	NA	NA	NA	NA	NA	NA	NA	NA	NA	NA	NA	NA	NA	NA
46702	hsa-miRPlus-F1190	NA	NA	NA	NA	NA	NA	NA	NA	NA	NA	NA	NA	NA	NA	NA	NA	NA	NA	NA	NA	NA	NA	NA	NA	NA	NA	NA	NA	NA	NA
46845	hsa-miRPlus-F1191	NA	NA	NA	NA	NA	NA	NA	NA	NA	NA	NA	NA	NA	NA	NA	NA	NA	NA	NA	NA	NA	NA	NA	NA	NA	NA	NA	NA	NA	NA
46786	hsa-miRPlus-F1193	-0.526796	0.418936	-0.248131	-0.277978	0.136369	0.693984	0.194807	-0.419717	-0.747523	-0.0323912	0.56414	0.141426	-0.1829	-0.590877	-0.379609	-0.348266	-0.293546	0.558982	-0.422041	-0.451711	-0.233112	-0.532402	-0.268467	0.403734	-0.0678162	-0.13422	-0.324329	0.148802	-0.0493309	0.0675356
46602	hsa-miRPlus-F1194	-0.166966	0.585908	-0.341715	0.048966	0.99614	0.0092054	0.600211	-0.701221	-0.227415	0.735757	1.05836	0.0145809	-0.0872533	-0.252943	0.119847	0.622893	-0.146342	0.781144	-0.225214	0.100555	-0.32951	0.503336	0.644287	-0.0101392	-0.296306	0.797699	0.232044	0.475612	-0.333385	-0.0468567
46882	hsa-miRPlus-F1195	0.501183	-0.0622582	0.0965194	0.240273	-0.0226699	0.00490749	0.119514	0.212792	0.227845	-0.316203	-0.284967	0.0958025	-0.0952583	0.175935	0.0877517	-0.0523918	0.213257	-0.438832	0.033739	-0.108816	-0.064065	0.331366	-0.150853	0.509664	0.102288	-0.105584	0.311919	-0.0400964	0.146811	0.0878945
46631	hsa-miRPlus-F1196	NA	NA	NA	NA	NA	NA	NA	NA	NA	NA	NA	NA	NA	NA	NA	NA	NA	NA	NA	NA	NA	NA	NA	NA	NA	NA	NA	NA	NA	NA
46827	hsa-miRPlus-F1197	NA	NA	NA	NA	NA	NA	NA	NA	NA	NA	NA	NA	NA	NA	NA	NA	NA	NA	NA	NA	NA	NA	NA	NA	NA	NA	NA	NA	NA	NA
45804	hsa-miRPlus-F1199	NA	NA	NA	NA	NA	NA	NA	NA	NA	NA	NA	NA	NA	NA	NA	NA	NA	NA	NA	NA	NA	NA	NA	NA	NA	NA	NA	NA	NA	NA
46302	hsa-miRPlus-F1200	NA	NA	NA	NA	NA	NA	NA	NA	NA	NA	NA	NA	NA	NA	NA	NA	NA	NA	NA	NA	NA	NA	NA	NA	NA	NA	NA	NA	NA	NA
46428	hsa-miRPlus-F1201	NA	NA	NA	NA	NA	NA	NA	NA	NA	NA	NA	NA	NA	NA	NA	NA	NA	NA	NA	NA	NA	NA	NA	NA	NA	NA	NA	NA	NA	NA
46563	hsa-miRPlus-F1202	-0.886437	-0.954849	-0.986451	-1.14002	-1.33431	1.13268	-0.864725	-1.1066	-1.06648	-1.62586	2.13743	0.578802	-0.118959	-0.957456	-0.992026	-1.15543	0.794701	-1.53379	-1.28951	-1.73118	-0.672195	-0.940093	0.0672511	-0.310209	-0.2292	-1.46908	-0.648096	-0.509494	-0.837657	0.283538
46977	hsa-miRPlus-F1203	NA	NA	NA	NA	NA	NA	NA	NA	NA	NA	NA	NA	NA	NA	NA	NA	NA	NA	NA	NA	NA	NA	NA	NA	NA	NA	NA	NA	NA	NA
46723	hsa-miRPlus-F1204	NA	NA	NA	NA	NA	NA	NA	NA	NA	NA	NA	NA	NA	NA	NA	NA	NA	NA	NA	NA	NA	NA	NA	NA	NA	NA	NA	NA	NA	NA
46759	hsa-miRPlus-F1205	-0.333975	0.634619	-0.379521	-0.294847	0.435427	0.416166	-0.314733	-0.632304	-0.50429	0.257485	0.889561	0.0290485	-0.110901	-0.496362	-0.43842	-0.175004	-0.29372	1.00609	-0.688814	-0.207446	-0.253786	-0.362503	-0.0508481	0.338128	-0.308979	0.225023	-0.215331	0.109087	-0.578728	0.220472
46412	hsa-miRPlus-F1206	1.14076	NA	NA	NA	NA	NA	NA	NA	NA	NA	NA	0.869797	NA	1.12396	1.06794	NA	NA	NA	1.05323	NA	NA	NA	NA	NA	NA	NA	NA	NA	1.16987	NA
46611	hsa-miRPlus-F1207	NA	NA	NA	NA	NA	NA	NA	NA	NA	NA	NA	NA	NA	NA	NA	NA	NA	NA	NA	NA	NA	NA	NA	NA	NA	NA	NA	NA	NA	NA
46576	hsa-miRPlus-F1208	NA	NA	NA	NA	NA	NA	NA	NA	NA	NA	NA	NA	NA	NA	NA	NA	NA	NA	NA	NA	NA	NA	NA	NA	NA	NA	NA	NA	NA	NA
46220	hsa-miRPlus-F1209	NA	NA	NA	NA	NA	NA	NA	NA	NA	NA	NA	NA	NA	NA	NA	NA	NA	NA	NA	NA	NA	NA	NA	NA	NA	NA	NA	NA	NA	NA
46278	hsa-miRPlus-F1210	NA	NA	NA	NA	NA	NA	NA	NA	NA	NA	NA	NA	NA	NA	NA	NA	NA	NA	NA	NA	NA	NA	NA	NA	NA	NA	NA	NA	NA	NA
46754	hsa-miRPlus-F1211	NA	NA	NA	NA	NA	NA	NA	NA	NA	NA	NA	NA	NA	NA	NA	NA	NA	NA	NA	NA	NA	NA	NA	NA	NA	NA	NA	NA	NA	NA
46652	hsa-miRPlus-F1212	NA	NA	NA	NA	NA	NA	NA	NA	NA	NA	NA	NA	NA	NA	NA	NA	NA	NA	NA	NA	NA	NA	NA	NA	NA	NA	NA	NA	NA	NA
46267	hsa-miRPlus-F1213	NA	NA	NA	NA	NA	NA	NA	NA	NA	NA	NA	NA	NA	NA	NA	NA	NA	NA	NA	NA	NA	NA	NA	NA	NA	NA	NA	NA	NA	NA
46554	hsa-miRPlus-F1214	NA	NA	NA	NA	NA	NA	NA	NA	NA	NA	NA	NA	NA	NA	NA	NA	NA	NA	NA	NA	NA	NA	NA	NA	NA	NA	NA	NA	NA	NA
46655	hsa-miRPlus-F1215	0.510203	0.484611	0.572953	0.69815	0.0545946	1.04035	0.711596	0.529106	0.477126	0.374208	2.09296	0.732221	0.711037	0.687433	0.496806	0.423382	0.664467	0.148595	0.568217	0.316738	0.745244	0.506316	0.830362	0.99026	0.83279	0.107455	0.528656	0.463233	0.683625	0.900645
145985	hsa-miRPlus-F1216	-0.973705	0.071491	-0.820218	-0.39977	0.217509	0.673178	-0.738236	-1.15165	-0.894565	-0.243122	1.17053	NA	-0.292335	-1.05982	-0.944633	-0.697641	-0.672036	0.580806	-1.35783	-0.688754	-0.483636	-0.955447	-0.200925	0.454718	-0.636095	-0.385013	-0.539997	-0.102016	-1.02937	0.281275
46843	hsa-miRPlus-F1217	NA	NA	NA	NA	NA	NA	NA	NA	NA	NA	NA	NA	NA	NA	NA	NA	NA	NA	NA	NA	NA	NA	NA	NA	NA	NA	NA	NA	NA	NA
46547	hsa-miRPlus-F1218	NA	NA	NA	NA	NA	NA	NA	0.936515	NA	NA	NA	NA	NA	NA	NA	NA	NA	0.744523	NA	NA	NA	NA	NA	NA	NA	NA	NA	NA	NA	NA
46819	hsa-miRPlus-F1220	NA	NA	NA	NA	NA	NA	NA	NA	NA	NA	NA	NA	NA	NA	NA	NA	NA	NA	NA	NA	NA	NA	NA	NA	NA	NA	NA	NA	NA	NA
46825	hsa-miRPlus-F1221	NA	NA	NA	NA	NA	0.743199	NA	NA	NA	NA	1.71407	NA	0.431046	NA	NA	NA	NA	NA	NA	NA	0.496697	NA	0.601861	0.785977	0.636558	NA	NA	NA	0.376246	0.725522
46632	hsa-miRPlus-F1222	0.0740495	-0.192465	0.339354	0.128739	-0.424544	0.207743	-0.292415	0.401026	0.029468	-0.482486	0.537858	0.0296958	-0.0479486	0.119548	0.346293	-0.439258	0.000315578	-0.651258	0.448677	-0.41343	0.542989	0.00951876	0.115164	-0.0655109	0.348011	-0.480649	0.0998576	-0.0308543	0.479912	0.00238935
46834	hsa-miRPlus-F1223	NA	NA	NA	NA	NA	NA	NA	NA	NA	NA	1.13336	NA	NA	NA	NA	NA	NA	NA	NA	NA	NA	NA	NA	NA	NA	NA	NA	NA	NA	NA
46692	hsa-miRPlus-F1224	NA	NA	NA	NA	NA	NA	NA	NA	NA	NA	NA	NA	NA	NA	NA	NA	NA	NA	NA	NA	NA	NA	NA	NA	NA	NA	NA	NA	NA	NA
46599	hsa-miRPlus-F1225	-0.720297	0.631963	-0.556091	-0.418842	0.587347	0.444769	-0.404216	-0.996381	-0.824959	0.284043	1.53956	0.0901672	-0.163455	-0.888547	-0.687638	-0.171129	-0.479572	1.25336	-1.09361	-0.350986	-0.424656	-0.742479	0.181359	0.306661	-0.307116	0.12868	-0.256856	0.195793	-0.637811	0.218745
46581	hsa-miRPlus-F1226	NA	NA	NA	NA	NA	NA	NA	NA	NA	NA	NA	NA	NA	NA	NA	NA	NA	NA	NA	NA	NA	NA	NA	NA	NA	NA	NA	NA	NA	NA
46669	hsa-miRPlus-F1227	NA	NA	NA	NA	NA	NA	NA	NA	NA	NA	NA	NA	NA	NA	NA	NA	NA	NA	NA	NA	NA	NA	NA	NA	NA	NA	NA	NA	NA	NA
46304	hsa-miRPlus-F1228	NA	NA	NA	NA	NA	NA	NA	NA	NA	NA	NA	NA	NA	NA	NA	NA	NA	NA	NA	NA	NA	NA	NA	NA	NA	NA	NA	NA	NA	NA
46277	hsa-miRPlus-F1229	NA	NA	NA	NA	NA	NA	NA	NA	NA	NA	NA	NA	NA	NA	NA	NA	NA	NA	NA	NA	NA	NA	NA	NA	NA	NA	NA	NA	NA	NA
46771	hsa-miRPlus-F1230	NA	NA	NA	NA	NA	NA	NA	NA	NA	NA	NA	NA	NA	NA	NA	NA	NA	NA	NA	NA	NA	NA	NA	NA	NA	NA	NA	NA	NA	NA
46359	hsa-miRPlus-F1231	-0.474044	0.0337881	0.936779	-0.145793	-0.0143051	0.210226	0.457925	1.85797	0.325776	0.154906	-0.20444	0.0766551	0.0728552	-0.00523489	0.593447	-0.274659	0.293041	-0.31148	0.166857	0.15748	-0.974609	0.650957	-0.166081	-0.0437852	-0.0490226	0.311601	-0.199592	0.0614359	0.443945	-0.699032
46588	hsa-miRPlus-F1234	NA	NA	NA	NA	NA	NA	NA	NA	NA	NA	NA	NA	NA	NA	NA	NA	NA	NA	NA	NA	NA	NA	NA	NA	NA	NA	NA	NA	NA	NA
46688	hsa-miRPlus-F1235	NA	NA	NA	NA	NA	NA	NA	NA	NA	NA	NA	NA	NA	NA	NA	NA	NA	NA	NA	NA	NA	NA	NA	NA	NA	NA	NA	NA	NA	NA
46693	hsa-miRPlus-F1236	NA	NA	NA	NA	NA	NA	NA	0.393841	NA	NA	NA	NA	NA	NA	NA	NA	NA	NA	NA	NA	NA	NA	NA	NA	NA	NA	NA	NA	NA	NA
46799	hsa-miRPlus-F1237	NA	NA	NA	NA	NA	NA	NA	NA	NA	NA	NA	NA	NA	NA	NA	NA	NA	NA	NA	NA	NA	NA	NA	NA	NA	NA	NA	NA	NA	NA
46446	hsa-miRPlus-F1240	NA	NA	NA	NA	NA	NA	NA	NA	NA	NA	NA	NA	NA	NA	NA	NA	NA	NA	NA	NA	NA	NA	NA	NA	NA	NA	NA	NA	NA	NA
46548	hsa-miRPlus-F1241	NA	NA	NA	NA	NA	NA	NA	NA	NA	NA	NA	NA	NA	NA	NA	NA	NA	NA	NA	NA	NA	NA	NA	NA	NA	NA	NA	NA	NA	NA
46645	hsa-miRPlus-F1242	NA	NA	NA	NA	NA	NA	NA	NA	NA	NA	NA	NA	NA	NA	NA	NA	NA	NA	NA	NA	NA	NA	NA	NA	NA	NA	NA	NA	NA	NA
46290	hsa-miRPlus-F1243	-0.480142	0.0274985	-0.557769	-0.588933	-0.200667	0.215853	-0.0236426	-0.508887	-0.488021	-0.249124	-0.167945	-0.234809	-0.642854	-0.55336	-0.381698	-0.348605	-0.262527	-0.0653657	-0.547034	-0.38641	-0.660404	-0.150401	-0.228641	-0.560393	-0.666864	-0.346851	-0.433495	-0.0842527	-0.472568	-0.47831
46863	hsa-miRPlus-F1246	NA	NA	NA	NA	NA	NA	NA	NA	NA	NA	NA	NA	NA	NA	NA	NA	NA	NA	NA	NA	NA	NA	NA	NA	NA	NA	NA	NA	NA	NA
46728	hsa-miRPlus-F1248	NA	NA	NA	NA	NA	NA	NA	NA	NA	NA	NA	NA	NA	NA	NA	NA	NA	NA	NA	NA	NA	NA	NA	NA	NA	NA	NA	NA	NA	NA
46762	hsa-miRPlus-F1252	NA	NA	NA	NA	NA	NA	NA	NA	NA	NA	NA	NA	NA	NA	NA	NA	NA	NA	NA	NA	NA	NA	NA	NA	NA	NA	NA	NA	NA	NA
46265	hsa-miRPlus-F1253	NA	0.494579	NA	NA	NA	NA	NA	NA	NA	NA	NA	NA	NA	NA	NA	NA	NA	0.471103	NA	NA	NA	NA	NA	NA	NA	NA	NA	NA	NA	NA
146166	hsa-miRPlus-G1065-5p	NA	NA	NA	NA	NA	NA	NA	NA	NA	NA	NA	NA	NA	NA	NA	NA	NA	NA	NA	NA	NA	NA	NA	NA	NA	NA	NA	NA	NA	NA
146093	hsa-miRPlus-G1093-5p	NA	NA	NA	NA	NA	NA	NA	NA	NA	NA	NA	NA	NA	NA	NA	NA	NA	NA	NA	NA	NA	NA	NA	NA	NA	NA	NA	NA	NA	NA
146113	hsa-miRPlus-G1246-3p	0.127178	0.0262681	0.316545	0.129736	-0.218611	0.126281	0.0427445	0.282339	0.10207	-0.175206	-0.162067	-0.0907924	0.144607	0.154948	0.13773	-0.175189	-0.0278559	-0.235125	0.383885	-0.14794	0.23455	0.194646	-0.090047	0.0170483	0.259233	-0.179761	0.0974426	-0.124681	0.250156	-0.0295504
146123	hsv1-miR-H2	-0.258703	-0.129634	-0.127737	-0.306781	-0.0201783	-0.388493	-0.404646	-0.0335934	-0.318223	-0.537177	-0.720992	NA	-0.569488	-0.357102	-0.174061	-0.490018	NA	-0.0776941	-0.136437	-0.358349	0.00848679	-0.380752	-0.392883	-0.569984	-0.18951	-0.429602	-0.309234	-0.412158	-0.113049	NA
146035	hsv1-miR-H2*	NA	NA	NA	NA	NA	NA	NA	NA	NA	NA	NA	NA	NA	NA	NA	NA	NA	NA	NA	NA	NA	NA	NA	NA	NA	NA	NA	NA	NA	NA
146058	hsv1-miR-H3	NA	NA	NA	NA	NA	NA	NA	NA	NA	NA	NA	NA	NA	NA	NA	NA	NA	NA	NA	NA	NA	NA	NA	NA	NA	NA	NA	NA	NA	NA
146157	hsv1-miR-H4	NA	NA	NA	NA	NA	NA	NA	NA	NA	NA	NA	NA	NA	NA	NA	NA	NA	NA	NA	NA	NA	NA	NA	NA	NA	NA	NA	NA	NA	NA
146159	hsv1-miR-H4*	0.193406	-0.344022	-0.0511268	-0.0024557	-0.404922	0.000221766	0.0667426	0.0186725	-0.023793	-0.438372	-0.632587	-0.219166	-0.170405	0.0593882	0.0491866	-0.118241	-0.0484463	-0.475189	0.0498147	0.136458	-0.158418	0.113887	-0.000391962	-0.292521	-0.093993	-0.304868	-0.0555656	-0.304691	0.092793	-0.430041
146098	hsv1-miR-H5-3p	0.31703	-0.14902	-0.20314	-0.076057	-0.0208954	-0.256359	-0.112395	-0.236469	-0.0026021	-0.267722	-0.656824	-0.338671	0.0790636	-0.283266	-0.175868	-0.120395	0.0189178	0.0661693	-0.234644	0.332577	-0.405112	0.0726588	-0.345732	0.634631	-0.421784	-0.0550225	-0.145161	-0.184695	-0.346	1.29655
146117	hsv1-miR-H6-3p	-0.905673	-0.0196836	-0.965824	-0.347025	0.42999	0.176414	0.400723	-1.18872	-1.13511	0.363573	2.06816	0.324602	-0.549268	-1.44601	-0.247781	-0.660902	-0.714138	0.784732	-1.33465	-0.589089	-0.787167	-0.577221	0.186723	0.415911	-0.679399	0.87653	-0.472532	0.127466	-1.30568	0.250508
146202	hsv1-miR-H7	NA	NA	NA	NA	NA	NA	NA	NA	NA	NA	NA	NA	NA	NA	NA	NA	NA	NA	NA	NA	NA	NA	NA	NA	NA	NA	NA	NA	NA	NA
146090	hsv1-miR-H7*	-0.957315	-0.325001	-0.803648	-0.673333	-0.411904	-0.221772	-1.7761	-1.69051	-1.21946	-0.611944	2.22496	-0.252964	-0.639296	-1.60747	-0.996851	-1.10378	-0.634971	-0.0827846	-1.67619	-1.58029	-0.728121	-1.54981	0.211353	0.128575	-0.848749	-1.13412	-0.196058	-0.105056	-1.10891	0.0540767
146089	hsv1-miR-H8	NA	NA	NA	NA	NA	NA	NA	NA	NA	NA	NA	NA	NA	NA	NA	NA	NA	NA	NA	NA	NA	NA	NA	NA	NA	NA	NA	NA	NA	NA
146042	hsv1-miR-H8*	0.458828	0.210984	0.579463	0.698113	-0.0348572	1.03338	0.485731	0.590937	0.464375	0.292344	1.81504	0.582612	0.599972	0.545723	0.522564	0.346887	0.447938	0.173156	0.48396	0.0820178	0.907417	0.247209	0.762053	0.95044	0.953102	0.00508595	0.579404	0.504774	0.958422	0.955054
146149	hsv2-miR-H2	NA	NA	NA	NA	NA	NA	NA	0.361334	NA	NA	NA	NA	NA	NA	NA	NA	NA	NA	NA	NA	NA	NA	NA	NA	NA	NA	NA	NA	NA	NA
146077	hsv2-miR-H3	NA	NA	NA	NA	NA	NA	NA	NA	NA	NA	NA	NA	NA	NA	NA	NA	NA	NA	NA	NA	NA	NA	NA	NA	NA	NA	NA	NA	NA	NA
146134	hsv2-miR-H4-3p	NA	NA	NA	NA	NA	NA	NA	NA	NA	NA	NA	NA	NA	NA	NA	NA	NA	NA	NA	NA	NA	NA	NA	NA	NA	NA	NA	NA	NA	NA
146045	hsv2-miR-H4-5p	NA	NA	NA	NA	NA	NA	NA	NA	NA	NA	NA	NA	NA	NA	NA	NA	NA	NA	NA	NA	NA	NA	NA	NA	NA	NA	NA	NA	NA	NA
146046	jcv-miR-J1-5p	NA	NA	NA	NA	NA	NA	NA	NA	NA	NA	NA	NA	NA	NA	NA	NA	NA	NA	NA	NA	NA	NA	NA	NA	NA	NA	NA	NA	NA	NA
17567	kshv-miR-K12-1	-0.764703	0.278986	-0.611232	-0.654408	0.356292	-0.612494	-0.359069	-0.756892	-0.600304	0.232789	-0.207665	NA	-0.74855	-0.712825	-0.631265	-0.309599	-0.491286	0.876798	-0.794409	NA	-0.588384	-0.55257	-0.484102	-0.572503	-0.74092	0.0534795	-0.684006	-0.159475	-0.626771	-0.511122
42656	kshv-miR-K12-10a	1.53474	0.733069	1.49534	1.46573	0.864289	1.58337	1.41394	1.19483	1.21135	0.86941	1.08428	1.33688	1.26818	1.53703	1.40231	1.21958	1.43345	0.615707	1.35387	1.15632	1.32832	1.39087	1.41923	1.16542	1.5929	0.930519	1.3981	1.15311	1.52333	1.08701
42624	kshv-miR-K12-10b	1.31687	NA	1.25059	1.28263	0.642231	1.4088	1.26463	1.09253	1.11008	0.853979	1.02204	1.1847	1.20768	1.47023	1.26216	1.0999	1.24484	0.608134	1.22954	0.984476	1.22665	1.25823	1.17633	0.912301	1.42059	0.733794	1.19626	0.927881	1.38942	1.00482
17571	kshv-miR-K12-11	NA	NA	NA	NA	NA	NA	NA	NA	NA	NA	NA	NA	NA	NA	NA	NA	NA	NA	NA	NA	NA	NA	NA	NA	NA	NA	NA	NA	NA	NA
42516	kshv-miR-K12-12	NA	NA	NA	NA	NA	NA	NA	NA	NA	NA	NA	NA	NA	NA	NA	NA	NA	NA	NA	NA	NA	NA	NA	NA	NA	NA	NA	NA	NA	NA
17470	kshv-miR-K12-2	NA	NA	NA	NA	NA	NA	NA	NA	NA	NA	NA	NA	NA	NA	NA	NA	NA	NA	NA	NA	NA	NA	NA	NA	NA	NA	NA	NA	NA	NA
42795	kshv-miR-K12-3	-0.583334	0.393654	-0.545135	-0.437176	0.260243	0.0850228	-0.0289591	-1.03524	-0.827314	-0.0379918	1.47997	-0.246341	-0.500179	-0.997258	-0.70976	-0.292695	-0.498401	0.519006	-0.988993	-0.386487	-0.645047	-0.962573	-0.00843006	0.293424	-0.531993	-0.0262286	-0.311593	0.208234	-0.727187	-0.138414
17315	kshv-miR-K12-3*	NA	NA	NA	NA	NA	NA	NA	NA	NA	NA	NA	NA	NA	NA	NA	NA	NA	NA	NA	NA	NA	NA	NA	NA	NA	NA	NA	NA	NA	NA
17418	kshv-miR-K12-4-3p	NA	NA	NA	NA	NA	NA	NA	NA	NA	NA	NA	NA	NA	NA	NA	NA	NA	NA	NA	NA	NA	NA	NA	NA	NA	NA	NA	NA	NA	NA
17606	kshv-miR-K12-4-5p	NA	NA	NA	NA	NA	NA	NA	NA	NA	NA	NA	NA	NA	NA	NA	NA	NA	NA	NA	NA	NA	NA	NA	NA	NA	NA	NA	NA	NA	NA
17578	kshv-miR-K12-5	-0.4864	0.442734	-0.449427	-0.719658	0.176623	0.116723	0.268443	-0.781554	-0.57681	0.153468	0.0664851	NA	-0.609194	-0.76336	-0.504225	-0.281656	0.0344711	0.469217	-0.697391	-0.333385	-0.681485	0.0872952	-0.189161	-0.724805	-0.564242	0.035616	-0.443145	0.12465	-0.650583	-0.583804
17488	kshv-miR-K12-6-3p	-1.65219	1.32202	-1.34152	-1.44336	1.54743	-1.27421	-0.213823	-2.33163	-1.93152	1.07749	0.715297	-1.20229	-1.74579	-2.26146	-1.71343	0.389948	-1.39045	1.65548	-2.20387	0.351247	-1.71764	-1.12597	-0.728178	-0.688999	-1.8399	1.00815	-0.953653	1.34508	-2.05131	-1.23501
17650	kshv-miR-K12-6-5p	NA	NA	NA	NA	NA	NA	NA	NA	NA	NA	NA	NA	NA	NA	NA	NA	NA	NA	NA	NA	NA	NA	NA	NA	NA	NA	NA	NA	NA	NA
17437	kshv-miR-K12-7	NA	NA	NA	NA	NA	NA	NA	NA	NA	NA	NA	NA	NA	NA	NA	NA	NA	NA	NA	NA	NA	NA	NA	NA	NA	NA	NA	NA	NA	NA
17419	kshv-miR-K12-9	NA	NA	NA	NA	NA	NA	NA	NA	NA	NA	NA	NA	NA	NA	NA	NA	NA	NA	NA	NA	NA	NA	NA	NA	NA	NA	NA	NA	NA	NA
42774	kshv-miR-K12-9*	NA	NA	NA	NA	NA	NA	NA	NA	NA	NA	NA	NA	NA	NA	NA	NA	NA	NA	NA	NA	NA	NA	NA	NA	NA	NA	NA	NA	NA	NA
146169	mcv-miR-M1-3p	NA	NA	NA	NA	NA	NA	NA	NA	NA	NA	NA	NA	NA	NA	NA	NA	NA	NA	NA	NA	NA	NA	NA	NA	NA	NA	NA	NA	NA	NA
146129	mcv-miR-M1-5p	NA	NA	NA	NA	NA	NA	NA	NA	NA	NA	NA	NA	NA	NA	NA	NA	NA	NA	NA	NA	NA	NA	NA	NA	NA	NA	NA	NA	NA	NA
17614	sv40-miR-S1-3p	NA	NA	NA	NA	NA	NA	NA	NA	NA	NA	NA	NA	NA	NA	NA	NA	NA	NA	NA	NA	NA	NA	NA	NA	NA	NA	NA	NA	NA	NA
17492	sv40-miR-S1-5p	-0.887983	-0.185713	-0.813424	-0.546649	-0.154431	0.988842	-1.75025	-1.16532	-1.25221	-0.635546	2.39709	0.217881	0.44853	-1.44152	-1.09387	-1.25536	-1.19269	0.554263	-1.63168	-1.58154	0.120363	-1.38485	0.885065	0.932874	-0.180502	-0.954803	-0.658107	0.130329	-0.645138	1.30388
146014	bkv-miR-B1-3p/jcv-miR-J1-3p	NA	NA	NA	NA	NA	NA	NA	NA	NA	NA	NA	NA	NA	NA	NA	NA	NA	NA	NA	NA	NA	NA	NA	NA	NA	NA	NA	NA	NA	NA
146185	bkv-miR-B1-5p	NA	NA	NA	NA	NA	NA	NA	NA	NA	NA	NA	NA	NA	NA	NA	NA	NA	NA	NA	NA	NA	NA	NA	NA	NA	NA	NA	NA	NA	NA
17415	ebv-miR-BART10	NA	NA	NA	NA	NA	NA	NA	NA	NA	NA	NA	NA	NA	NA	NA	NA	NA	NA	NA	NA	NA	NA	NA	NA	NA	NA	NA	NA	NA	NA
42485	ebv-miR-BART10*	NA	NA	NA	NA	NA	NA	NA	NA	NA	NA	NA	NA	NA	NA	NA	NA	NA	NA	NA	NA	NA	NA	NA	NA	NA	NA	NA	NA	NA	NA
42545	ebv-miR-BART11-3p	NA	NA	NA	NA	NA	NA	NA	NA	NA	NA	NA	NA	NA	NA	NA	NA	NA	NA	NA	NA	NA	NA	NA	NA	NA	NA	NA	NA	NA	NA
17283	ebv-miR-BART11-5p	NA	NA	NA	NA	NA	NA	NA	NA	NA	NA	NA	NA	NA	NA	NA	NA	NA	NA	NA	NA	NA	NA	NA	NA	NA	NA	NA	NA	NA	NA
17306	ebv-miR-BART12	NA	NA	NA	NA	NA	NA	NA	NA	NA	NA	NA	NA	NA	NA	NA	NA	NA	NA	NA	NA	NA	NA	NA	NA	NA	NA	NA	NA	NA	NA
27537	ebv-miR-BART13	-0.0495914	-0.0427634	0.051722	-0.164866	0.126178	0.368161	-0.0753696	0.107255	-0.0586874	-0.290286	0.282732	0.0836389	-0.0336764	-0.0402441	0.101602	-0.346925	-0.0109072	0.26937	0.141332	-0.305072	0.198688	-0.0443048	-0.0233538	-0.445811	0.170637	-0.274091	0.00285548	-0.138036	0.121862	0.132695
42882	ebv-miR-BART13*	NA	NA	NA	NA	NA	NA	NA	NA	NA	NA	NA	NA	NA	NA	NA	NA	NA	NA	NA	NA	NA	NA	NA	NA	NA	NA	NA	NA	NA	NA
17519	ebv-miR-BART1-3p	NA	NA	NA	NA	NA	NA	NA	NA	NA	NA	NA	NA	NA	NA	NA	NA	NA	NA	NA	NA	NA	NA	NA	NA	NA	NA	NA	NA	NA	NA
17623	ebv-miR-BART14	NA	NA	NA	NA	NA	NA	NA	NA	NA	NA	NA	NA	NA	NA	NA	NA	NA	NA	NA	NA	NA	NA	NA	NA	NA	NA	NA	NA	NA	NA
17655	ebv-miR-BART14*	NA	NA	NA	NA	NA	NA	NA	NA	NA	NA	NA	NA	NA	NA	NA	NA	NA	NA	NA	NA	NA	NA	NA	NA	NA	NA	NA	NA	NA	NA
42897	ebv-miR-BART15	NA	NA	NA	NA	NA	NA	NA	NA	NA	NA	NA	NA	NA	NA	NA	NA	NA	NA	NA	NA	NA	NA	NA	NA	NA	NA	NA	NA	NA	NA
17541	ebv-miR-BART1-5p	NA	NA	NA	NA	NA	NA	NA	NA	NA	NA	NA	NA	NA	NA	NA	NA	NA	NA	NA	NA	NA	NA	NA	NA	NA	NA	NA	NA	NA	NA
17358	ebv-miR-BART16	-0.23165	0.83127	-0.129726	-0.266609	0.748439	0.126222	0.105849	-0.585582	-0.285766	0.513263	0.563418	0.0591655	-0.305391	-0.282024	-0.233307	0.0496814	0.0316985	1.29104	-0.402418	-0.0622993	-0.342767	-0.103837	-0.0200362	-0.0512412	-0.342544	0.632486	-0.193337	0.242629	-0.40508	-0.213105
42773	ebv-miR-BART17-3p	NA	NA	NA	NA	NA	NA	NA	NA	NA	NA	NA	NA	NA	NA	NA	NA	NA	NA	NA	NA	NA	NA	NA	NA	NA	NA	NA	NA	NA	NA
46818	ebv-miR-BART17-5p	NA	NA	NA	NA	NA	NA	NA	NA	NA	NA	NA	NA	NA	NA	NA	NA	NA	NA	NA	NA	NA	NA	NA	NA	NA	NA	NA	NA	NA	NA
42466	ebv-miR-BART18-3p	NA	0.366927	NA	NA	0.577252	NA	NA	NA	NA	0.352063	0.42608	NA	NA	NA	NA	0.149954	NA	0.963583	NA	NA	NA	NA	NA	-0.0120148	NA	0.425856	NA	0.322957	NA	NA
17657	ebv-miR-BART18-5p	NA	NA	NA	NA	NA	NA	NA	NA	NA	NA	NA	NA	NA	NA	NA	NA	NA	NA	NA	NA	NA	NA	NA	NA	NA	NA	NA	NA	NA	NA
42522	ebv-miR-BART19-3p	-0.569657	0.308788	-0.538872	-1.15814	-0.234679	1.07973	0.0724988	-0.987466	-0.631768	-0.534477	0.298403	0.41042	-0.776425	-0.827752	-0.38325	-0.556562	0.370789	-0.620077	-0.873079	-0.922277	-1.06113	0.113615	0.103324	-1.03824	-1.17046	-0.394397	-0.430263	0.287174	-0.957194	-0.652645
42613	ebv-miR-BART19-5p	NA	NA	NA	NA	NA	NA	NA	NA	NA	NA	NA	NA	NA	NA	NA	NA	NA	NA	NA	NA	NA	NA	NA	NA	NA	NA	NA	NA	NA	NA
17585	ebv-miR-BART20-3p	-1.39167	NA	NA	NA	NA	NA	-1.23246	NA	NA	NA	0.371319	NA	NA	NA	NA	NA	NA	NA	-1.61178	NA	NA	NA	NA	NA	NA	NA	NA	NA	NA	NA
17636	ebv-miR-BART20-5p	NA	NA	NA	NA	NA	NA	NA	NA	NA	NA	NA	NA	NA	NA	NA	NA	NA	NA	NA	NA	NA	NA	NA	NA	NA	NA	NA	NA	NA	NA
145990	ebv-miR-BART21-3p	NA	NA	NA	NA	NA	NA	NA	NA	NA	NA	NA	NA	NA	NA	NA	NA	NA	NA	NA	NA	NA	NA	NA	NA	NA	NA	NA	NA	NA	NA
146132	ebv-miR-BART21-5p	NA	NA	NA	NA	NA	NA	NA	NA	NA	NA	NA	NA	NA	NA	NA	NA	NA	NA	NA	NA	NA	NA	NA	NA	NA	NA	NA	NA	NA	NA
146153	ebv-miR-BART22	NA	NA	NA	NA	NA	NA	NA	NA	NA	NA	NA	NA	NA	NA	NA	NA	NA	NA	NA	NA	NA	NA	NA	NA	NA	NA	NA	NA	NA	NA
145984	ebv-miR-BART2-3p	NA	NA	NA	NA	NA	NA	NA	NA	NA	NA	NA	NA	NA	NA	NA	NA	NA	NA	NA	NA	NA	NA	NA	NA	NA	NA	NA	NA	NA	NA
17402	ebv-miR-BART2-5p	NA	NA	NA	NA	NA	NA	NA	NA	NA	NA	NA	NA	NA	NA	NA	NA	NA	NA	NA	NA	NA	NA	NA	NA	NA	NA	NA	NA	NA	NA
17589	ebv-miR-BART3	NA	NA	NA	NA	NA	NA	NA	NA	NA	NA	NA	NA	NA	NA	NA	NA	NA	NA	NA	NA	NA	NA	NA	NA	NA	NA	NA	NA	NA	NA
17539	ebv-miR-BART3*	NA	NA	NA	NA	NA	NA	NA	NA	NA	NA	NA	NA	NA	NA	NA	NA	NA	NA	NA	NA	NA	NA	NA	NA	NA	NA	NA	NA	NA	NA
17359	ebv-miR-BART4	NA	NA	NA	NA	NA	NA	NA	NA	NA	NA	NA	NA	NA	NA	NA	NA	NA	NA	NA	NA	NA	NA	NA	NA	NA	NA	NA	NA	NA	NA
146084	ebv-miR-BART4*	NA	NA	NA	NA	NA	NA	NA	NA	NA	NA	NA	NA	NA	NA	NA	NA	NA	NA	NA	NA	NA	NA	NA	NA	NA	NA	NA	NA	NA	NA
17532	ebv-miR-BART5	-0.81624	0.28402	-0.145423	-0.246048	0.225943	-0.871179	-0.966364	-0.937849	-0.977506	-0.0783681	-0.211339	-0.608629	-0.698635	-0.195028	-0.523341	-0.19546	-0.806425	0.613028	-0.129311	-0.525185	-0.363468	-0.60948	-0.461076	-0.801926	-0.67273	-0.410498	-0.472929	0.362627	0.274823	-0.510989
146032	ebv-miR-BART5*	NA	NA	NA	NA	NA	NA	NA	NA	NA	NA	NA	NA	NA	NA	NA	NA	NA	NA	NA	NA	NA	NA	NA	NA	NA	NA	NA	NA	NA	NA
17561	ebv-miR-BART6-3p	-1.33612	-0.234885	-0.966278	-1.76335	-0.43941	1.35022	0.187608	-1.44505	-1.07929	-0.624361	0.290427	0.263641	-1.22657	-1.43644	-0.807442	-0.984791	0.562183	-0.593298	-1.48473	-1.36852	-1.51474	-0.19442	-0.0678332	-1.55969	-1.74117	-0.481148	-0.911597	0.312365	-1.27398	-0.667093
42855	ebv-miR-BART6-5p	NA	NA	NA	NA	NA	NA	NA	NA	NA	NA	NA	NA	NA	NA	NA	NA	NA	NA	NA	NA	NA	NA	NA	NA	NA	NA	NA	NA	NA	NA
42616	ebv-miR-BART7	NA	NA	NA	NA	NA	NA	NA	NA	NA	NA	NA	NA	NA	NA	NA	NA	NA	NA	NA	NA	NA	NA	NA	NA	NA	NA	NA	NA	NA	NA
42954	ebv-miR-BART7*	-0.389661	0.232174	-0.335208	-0.330421	0.433053	-0.36002	-0.0409599	-0.492325	-0.402906	-0.00142403	-0.470174	NA	-0.357561	-0.359555	-0.265103	-0.13582	-0.345681	0.625689	-0.266927	-0.131404	-0.45479	-0.281655	-0.341879	-0.599597	-0.367819	-0.0255857	-0.297278	-0.153093	-0.420951	-0.536836
17509	ebv-miR-BART8	NA	NA	NA	NA	NA	NA	NA	NA	NA	NA	NA	NA	NA	NA	NA	NA	NA	NA	NA	NA	NA	NA	NA	NA	NA	NA	NA	NA	NA	NA
17328	ebv-miR-BART8*	-0.776599	-0.705089	-0.920653	-0.505204	-1.27929	0.825503	-1.15844	-1.14592	-1.14077	-1.20065	2.36472	0.00150275	-0.103115	-1.51814	-0.919245	-1.3796	-0.791818	-1.11977	-1.39488	-1.76466	-0.256822	-1.41947	0.868787	0.322753	-0.0694524	-1.49307	-0.695465	-0.480737	-0.91568	0.993685
17332	ebv-miR-BART9	NA	NA	NA	NA	NA	NA	NA	NA	NA	NA	NA	NA	NA	NA	NA	NA	NA	NA	NA	NA	NA	NA	NA	NA	NA	NA	NA	NA	NA	NA
42824	ebv-miR-BART9*	NA	NA	NA	NA	NA	NA	NA	NA	NA	NA	NA	NA	NA	NA	NA	NA	NA	NA	NA	NA	NA	NA	NA	NA	NA	NA	NA	NA	NA	NA
42906	ebv-miR-BHRF1-1	-0.384535	0.345464	-0.231596	-0.285504	-0.318933	-0.176263	0.0917119	-0.191819	-0.463973	-0.185745	0.526278	-0.374527	-0.324319	-0.363806	-0.257005	-0.388688	-0.420826	1.30631	-0.296303	-0.561007	-0.147941	0.123812	-0.139781	-0.182887	-0.166709	-0.279721	-0.32701	-0.154679	-0.204247	-0.14474
42951	ebv-miR-BHRF1-2	-0.347183	0.581006	-0.28163	-0.0148623	0.263525	-0.183962	0.525405	-0.982623	-0.458952	0.311498	1.15192	0.0748543	-0.292854	-0.704642	-0.309191	-0.253178	-0.286622	0.691108	-0.646817	-0.614769	-0.637201	-0.888095	0.402982	0.546924	-0.547265	0.864364	0.244171	0.488569	-0.53556	-0.260057
17562	ebv-miR-BHRF1-2*	NA	NA	NA	NA	NA	NA	NA	NA	NA	NA	NA	NA	NA	NA	NA	NA	NA	NA	NA	NA	NA	NA	NA	NA	NA	NA	NA	NA	NA	NA
17646	ebv-miR-BHRF1-3	NA	NA	NA	NA	NA	NA	NA	NA	NA	NA	NA	NA	NA	NA	NA	NA	NA	NA	NA	NA	NA	NA	NA	NA	NA	NA	NA	NA	NA	NA
17508	hcmv-miR-UL112	NA	NA	NA	NA	NA	NA	NA	NA	NA	NA	NA	NA	NA	NA	NA	NA	NA	NA	NA	NA	NA	NA	NA	NA	NA	NA	NA	NA	NA	NA
42782	hcmv-miR-UL148D	-0.0760213	0.229243	-0.26526	-0.136132	0.0571975	0.0824201	0.142672	-0.611223	-0.493808	0.528228	0.659592	0.0680065	-0.0300982	-0.167835	-0.147756	-0.0313309	-0.197803	0.319348	-0.225001	-0.351912	-0.256455	0.0574297	0.22484	0.23245	-0.124766	1.07701	0.0419663	0.375081	-0.331949	-0.010773
17631	hcmv-miR-UL22A	NA	NA	NA	NA	NA	NA	NA	NA	NA	NA	NA	NA	NA	NA	NA	NA	NA	NA	NA	NA	NA	NA	NA	NA	NA	NA	NA	NA	NA	NA
17299	hcmv-miR-UL22A*	NA	NA	NA	NA	NA	NA	NA	NA	NA	NA	NA	NA	NA	NA	NA	NA	NA	NA	NA	NA	NA	NA	NA	NA	NA	NA	NA	NA	NA	NA
17439	hcmv-miR-UL36	NA	NA	NA	NA	NA	NA	NA	NA	NA	NA	NA	NA	NA	NA	NA	NA	NA	NA	NA	NA	NA	NA	NA	NA	NA	NA	NA	NA	NA	NA
42610	hcmv-miR-UL36*	NA	NA	NA	NA	NA	NA	NA	NA	NA	NA	NA	NA	NA	NA	NA	NA	NA	NA	NA	NA	NA	NA	NA	NA	NA	NA	NA	NA	NA	NA
27541	hcmv-miR-UL70-3p	NA	NA	NA	NA	NA	NA	NA	NA	NA	NA	NA	NA	NA	NA	NA	NA	NA	NA	NA	NA	NA	NA	NA	NA	NA	NA	NA	NA	NA	NA
42497	hcmv-miR-UL70-5p	NA	NA	NA	NA	NA	NA	NA	NA	NA	NA	NA	NA	NA	NA	NA	NA	NA	NA	NA	NA	NA	NA	NA	NA	NA	NA	NA	NA	NA	NA
42905	hcmv-miR-US25-1	NA	NA	NA	NA	NA	NA	NA	NA	NA	NA	NA	NA	NA	NA	NA	NA	NA	NA	NA	NA	NA	NA	NA	NA	NA	NA	NA	NA	NA	NA
42458	hcmv-miR-US25-1*	NA	NA	NA	NA	NA	NA	NA	NA	NA	NA	NA	NA	NA	NA	NA	NA	NA	NA	NA	NA	NA	NA	NA	NA	NA	NA	NA	NA	NA	NA
17529	hcmv-miR-US25-2-3p	NA	NA	NA	NA	NA	NA	NA	NA	NA	NA	NA	NA	NA	NA	NA	NA	NA	NA	NA	NA	NA	NA	NA	NA	NA	NA	NA	NA	NA	NA
17619	hcmv-miR-US25-2-5p	NA	NA	NA	NA	NA	NA	NA	NA	NA	NA	NA	NA	NA	NA	NA	NA	NA	NA	NA	NA	NA	NA	NA	NA	NA	NA	NA	NA	NA	NA
42755	hcmv-miR-US33-3p	NA	NA	NA	NA	NA	NA	NA	NA	NA	NA	NA	NA	NA	NA	NA	NA	NA	NA	NA	NA	NA	NA	NA	NA	NA	NA	NA	NA	NA	NA
42501	hcmv-miR-US33-5p	NA	NA	NA	NA	NA	NA	NA	NA	NA	NA	NA	NA	NA	NA	NA	NA	NA	NA	NA	NA	NA	NA	NA	NA	NA	NA	NA	NA	NA	NA
42642	hcmv-miR-US4	NA	NA	NA	NA	NA	NA	NA	0.802871	NA	NA	NA	NA	NA	NA	NA	NA	NA	NA	NA	NA	NA	NA	NA	NA	NA	NA	NA	NA	NA	NA
17499	hcmv-miR-US5-1	NA	NA	NA	NA	NA	NA	NA	NA	NA	NA	NA	NA	NA	NA	NA	NA	NA	NA	NA	NA	NA	NA	NA	NA	NA	NA	NA	NA	NA	NA
17520	hcmv-miR-US5-2	NA	NA	NA	NA	NA	NA	NA	NA	NA	NA	NA	NA	NA	NA	NA	NA	NA	NA	NA	NA	NA	NA	NA	NA	NA	NA	NA	NA	NA	NA
42533	hiv1-miR-H1	NA	NA	NA	NA	NA	NA	NA	NA	NA	NA	NA	NA	NA	NA	NA	NA	NA	NA	NA	NA	NA	NA	NA	NA	NA	NA	NA	NA	NA	NA
31038	hiv1-miR-N367	NA	NA	NA	NA	NA	NA	NA	NA	NA	NA	NA	NA	NA	NA	NA	NA	NA	NA	NA	NA	NA	NA	NA	NA	NA	NA	NA	NA	NA	NA
46300	hiv1-miR-TAR-3p	NA	NA	NA	NA	NA	NA	NA	NA	NA	NA	NA	NA	NA	NA	NA	NA	NA	NA	NA	NA	NA	NA	NA	NA	NA	NA	NA	NA	NA	NA
