# Supplementary material for: Genome-wide microRNA profiling of human temporal lobe epilepsy identifies modulators of the immune response
Source: Cell Mol Life Sci. 2012 Apr 26;69(18):3127–45. doi: 10.1007/s00018-012-0992-7 (PMC3428527; doi:10.1007/s00018-012-0992-7)
Supplement: Supplementary file 3 — Supplementary material 3 (XLS 290 kb) [file 18_2012_992_MOESM3_ESM.xls]

## Sheet: Exp. matrix (unsupervised)
	Probe call rate	0.439655	0.430251	0.434169	0.43652	0.435737	0.430251	0.419279	0.442006	0.434169	0.424765	0.429467	0.346395	0.423981	0.434953	0.429467	0.425549	0.418495	0.445141	0.441223	0.412226	0.437304	0.429467	0.418495	0.428683	0.44279	0.431034	0.423981	0.412226	0.438088	0.423197
		LogMedianRatios
	Patient No ->	11	2	23	24	3	13	4	25	14	5	15	16	17	26	27	6	18	7	28	8	29	9	19	20	30	10	12	1	21	22
	Group ->	mTLE-HS (W0)	Control	mTLE+HS (W4)	mTLE+HS (W4)	Control	mTLE-HS (W0)	Control	mTLE+HS (W4)	mTLE-HS (W0)	Control	mTLE-HS (W0)	mTLE-HS (W0)	mTLE-HS (W0)	mTLE+HS (W4)	mTLE+HS (W4)	Control	mTLE-HS (W0)	Control	mTLE+HS (W4)	Control	mTLE+HS (W4)	Control	mTLE-HS (W0)	mTLE-HS (W0)	mTLE+HS (W4)	Control	mTLE-HS (W0)	Control	mTLE+HS (W4)	mTLE+HS (W2)
Probe Id	Annotation	Slide 1	Slide 2	Slide 3	Slide 4	Slide 5	Slide 6	Slide 7	Slide 8	Slide 9	Slide 10	Slide 11	Slide 12	Slide 13	Slide 14	Slide 15	Slide 16	Slide 17	Slide 18	Slide 19	Slide 20	Slide 21	Slide 22	Slide 23	Slide 24	Slide 25	Slide 26	Slide 27	Slide 28	Slide 29	Slide 30	count	SD
17354	hsa-miR-637	-1.63575	0.779915	-1.44139	-1.41592	1.5007	-1.76103	-0.279965	-2.49183	-1.95867	1.09978	0.738979	-1.24592	-1.60987	-2.28333	-1.65238	0.471209	-1.54968	1.77303	-2.24074	0.459234	-1.83075	-1.23743	-0.750984	-0.898004	-1.92852	1.00788	-1.02164	1.06242	-2.0635	-1.33238	30	1.28787
145768	hsa-miR-665	-2.04424	0.915354	-1.64664	-1.56858	1.41526	-0.897631	-0.659373	-2.32164	-2.28563	0.971669	0.420216	-1.33666	-1.48067	-2.22784	-1.90732	0.484644	-1.53677	1.6511	-2.46462	0.319154	-1.57343	-1.31084	-1.09534	-1.16408	-1.60673	1.03397	-1.45503	1.0269	-1.87347	-0.796853	30	1.26086
27540	hsa-miR-198	-0.510553	-1.13443	-0.584755	-0.238861	-1.8392	1.49826	-2.18162	-0.887912	-1.02336	-1.58619	2.74086	0.396968	0.243057	-1.11028	-0.810628	-1.93013	-0.740899	-1.51528	-1.74784	-2.24956	0.129944	-1.52087	1.066	1.13528	-0.849315	-2.14292	-0.497746	-0.897468	-1.09998	1.51242	30	1.23668
46921	hsa-miR-1290	-1.92879	1.551	-1.41821	-1.17962	0.884568	0.312865	-0.101658	-1.18273	-1.85529	0.917428	-0.580321	-0.450593	-2.07419	-2.14303	-1.58009	-0.689537	-1.05597	2.40413	-2.30638	-1.15246	-1.88123	-0.89876	-0.793191	-1.87554	-2.27877	0.105806	-1.77334	0.268682	-2.06033	-0.639189	30	1.20375
146072	hsa-miR-1469	-1.64891	0.93688	-1.34066	-1.3932	1.32188	-0.941159	-0.790062	-2.19248	-1.97726	0.603357	1.34662	-0.947662	-1.44531	-2.15114	-1.75813	0.138934	-1.3663	1.50569	-2.08234	0.0520171	-1.50395	-1.51445	-0.570546	-0.735202	-1.42993	0.678364	-0.9953	0.953913	-1.86616	-0.878663	30	1.15438
46620	hsa-miR-1275	-1.60309	-0.753727	-1.52042	-1.4333	-1.57027	1.27539	-1.07551	-1.55839	-1.78659	-1.94711	2.28615	0.567985	-0.411079	-1.85114	-1.82036	-1.74698	0.473169	-1.63139	-2.30658	-2.49371	-1.14993	-1.80993	-0.112443	0.156297	-0.649254	-2.03882	-0.943811	-0.629327	-1.4584	0.34867	30	1.12094
42866	hsa-miR-451	0.0580373	-0.368196	-0.020967	0.712088	-1.15003	-0.614192	-2.25619	1.48016	1.22324	-0.980977	1.27228	0.532434	0.478075	-1.04784	-0.720827	-0.393013	-0.401252	-1.17005	-1.66951	-0.378505	0.247451	-2.16851	-0.215802	2.12822	0.833293	-1.35857	0.469505	-0.766137	-0.369945	1.62447	30	1.09987
146158	hsa-miR-3202	-1.07536	-0.567862	-1.17531	-0.632234	-1.05697	1.28657	-1.83096	-1.44519	-1.52897	-0.948165	2.18624	0.184743	-0.248351	-1.80244	-1.4248	-1.83535	-1.13374	-0.524182	-2.561	-1.94319	-0.442983	-1.83638	0.566336	0.778649	-1.38305	-1.62131	-0.738467	-0.840653	-1.82889	1.01745	30	1.09768
11053	hsa-miR-32	0.579168	-1.48647	1.11154	1.65142	-0.569663	-1.76078	-0.596927	1.70784	1.01052	-0.111379	-1.0269	-0.664378	1.18168	1.32493	0.822659	0.342483	0.0594245	-0.299514	1.78864	0.422017	1.72424	-0.362483	-0.0565253	1.02929	1.95265	-0.511399	0.541484	-1.08336	1.84992	0.577315	30	1.05819
42654	hsa-miR-483-5p	-1.26497	-0.0133046	-1.35616	-1.1515	-0.353732	0.0140892	-1.6638	-1.79919	-1.84626	-0.707053	0.427049	1.33233	1.39307	-1.7532	-1.44201	-1.40926	-1.35136	0.156741	-0.69883	-1.52329	-0.401303	-1.49246	-0.740924	1.05815	1.72511	-0.946166	-0.406926	0.500946	0.563427	-0.557603	30	1.03806
46514	hsa-miR-1246	-1.53192	1.20117	-1.12577	-0.982552	0.895192	0.316939	-0.0599245	-1.15953	-1.45003	0.993508	-0.386721	-0.425824	-1.86842	-1.59961	-1.12143	-0.469563	-0.811776	2.318	-1.68502	-1.00712	-1.70748	-0.795091	-0.519228	-1.57853	-1.87606	0.0975325	-1.48467	0.210242	-1.68275	-0.742722	30	1.03708
46755	hsa-miRPlus-E1026	-1.23191	1.14976	-0.923478	-0.977403	1.4111	-1.06727	-0.251674	-1.51252	-1.42479	1.15564	0.167845	-0.681484	-0.991173	-1.1852	-1.08228	0.810896	-1.12116	1.52608	-1.36436	0.602683	-1.27223	-0.735218	-0.613218	-0.593611	-1.26283	1.19197	-0.784898	1.03994	-1.06193	-1.03953	30	0.998695
145844	hsa-miR-374a	1.14637	-1.30256	1.2956	1.79566	-0.0833955	-1.6397	-0.132237	1.69777	1.0189	0.159629	-0.732041	-0.241315	1.3722	1.5423	1.15804	0.600441	0.398271	0.0731708	1.86891	0.911878	1.69407	0.189164	0.294197	1.48638	2.04979	-0.00770773	0.928768	-0.737076	2.13841	1.0033	30	0.995578
46944	hsa-miR-1297	0.810788	-1.12389	1.13195	1.85205	-0.383704	-1.21999	-0.303923	1.84375	1.00808	-0.154563	-1.03165	-0.363864	1.08211	1.43756	0.896962	0.619388	-0.160558	-0.257387	1.75849	0.571949	1.51674	-0.134063	-0.276713	1.42308	1.91232	-0.152289	0.645604	-0.780663	1.95707	0.868015	30	0.98525
29802	hsa-miR-144	0.150742	-0.0852013	-0.384187	0.473608	-1.18522	-0.0688475	-2.3306	0.907841	0.934509	-1.34192	1.30424	0.808993	-0.273709	-1.95308	-0.886775	-0.510641	-0.419791	-1.32018	-1.50127	-0.684999	0.297138	-1.598	-0.0538479	1.24369	0.244201	-1.39536	0.123407	-0.0717912	-0.582304	1.19106	30	0.982094
42599	hsa-miR-153	1.64247	-1.14842	0.611288	1.62222	0.333362	-1.76919	-0.123183	0.783876	1.50558	0.308269	-0.720415	-0.461496	1.77081	1.73428	0.896717	1.1934	0.900774	0.188845	1.14664	1.52318	1.11522	0.745511	0.557122	1.70295	1.74593	0.255621	1.11713	-0.695965	1.28134	1.01178	30	0.927993
27536	hsa-miR-190	1.21761	-1.20447	1.20644	1.71126	-0.290933	-1.22337	-0.219544	1.56954	1.181	0.0217784	-0.651058	-0.0662766	1.45598	1.42457	1.09605	0.487248	0.389737	-0.224316	1.6971	0.862305	1.49222	0.130583	0.411786	1.47699	1.90018	-0.127545	0.992419	-0.74127	1.65244	1.09979	30	0.921999
42761	hsa-miR-675	-0.998835	-0.592137	-0.938251	-0.680759	-1.17218	1.19131	-1.3758	-1.13936	-1.38979	-0.988762	2.04145	0.234258	0.165511	-1.37571	-1.37164	-1.45126	-1.05666	-0.710619	-1.56396	-1.73837	-0.203001	-1.47781	0.18376	0.705352	-0.167	-1.51993	-0.600495	-0.227461	-0.845997	0.764448	30	0.918188
11074	hsa-miR-34c-5p	-0.163789	0.458069	1.47861	1.42627	-0.581808	-1.29902	0.3369	1.17704	-0.465724	-0.425697	-1.6374	-0.81332	-0.597844	0.419161	-0.0245555	1.44727	-0.906906	0.125949	0.277125	0.295635	0.272545	-1.188	1.05314	-0.404352	-0.427057	-0.323342	-1.17258	1.3482	1.08969	-0.593928	30	0.893085
33596	hsa-miR-126*	1.0825	-0.999953	1.11517	2.08899	-0.151194	-0.938515	-0.0363759	1.67611	1.36108	-0.0403177	-0.597613	-0.210332	1.27023	1.43172	0.933832	0.894124	0.393286	-0.270395	1.63696	0.797257	1.37113	0.342616	-0.115841	1.599	2.02864	0.117108	0.838394	-0.468089	1.59502	0.816708	30	0.884775
46563	hsa-miRPlus-F1202	-0.886437	-0.954849	-0.986451	-1.14002	-1.33431	1.13268	-0.864725	-1.1066	-1.06648	-1.62586	2.13743	0.578802	-0.118959	-0.957456	-0.992026	-1.15543	0.794701	-1.53379	-1.28951	-1.73118	-0.672195	-0.940093	0.0672511	-0.310209	-0.2292	-1.46908	-0.648096	-0.509494	-0.837657	0.283538	30	0.879845
11073	hsa-miR-34b*	-0.0737869	0.270125	1.49317	1.44441	-0.847555	-1.20962	0.358282	1.24365	-0.39282	-0.604232	-1.59262	-0.687761	-0.504266	0.420756	0.0590129	1.51151	-0.703357	-0.159197	0.401006	0.258665	0.366201	-1.03378	1.09553	-0.353893	-0.419802	-0.485411	-1.00193	1.17305	1.15623	-0.551758	30	0.87484
145845	hsa-miR-20a	0.563091	-1.1291	1.04742	1.41297	-0.497058	-1.36197	-0.428534	1.5263	0.868046	-0.159676	-0.725769	-0.55103	0.849013	0.697634	0.646498	0.361243	-0.226499	-0.32961	1.36637	0.248442	1.2624	-0.372677	-0.219006	1.36333	1.44731	-0.351424	0.586894	-0.677891	1.4281	0.964856	30	0.857187
145805	hsa-miR-765	-0.925921	0.613336	-0.820038	-0.413633	0.485741	0.877187	-0.709369	-1.34278	-1.24556	0.0738863	1.79536	0.0812835	-0.308939	-1.38317	-1.00684	-0.351795	-0.75151	1.17844	-1.5834	-0.553792	-0.558571	-0.989757	0.305211	0.50052	-0.691771	-0.00399857	-0.447088	0.184625	-1.20943	0.572402	30	0.825142
146076	hsa-miR-483-3p	-0.921173	0.745085	-1.15466	-0.344798	1.18682	-0.481097	-0.247691	-2.26538	-0.994181	0.262527	0.565496	-0.628121	-0.756277	-1.14537	-0.411377	0.414418	-0.793575	0.91689	-1.07778	-0.403498	-1.48084	-1.0638	0.220011	-0.311476	-1.50815	0.693268	0.0268401	0.224248	-1.44183	-0.433202	30	0.824701
42839	hsa-miR-135a	0.729131	-0.418982	1.502	1.05525	-0.61457	-1.22849	-0.239134	1.80116	0.773779	-0.787326	-0.913924	-0.774461	0.407759	0.701421	1.00674	0.459609	-0.296302	-0.401292	1.04765	0.113517	1.35141	-0.405609	0.151192	0.56302	1.21002	-0.0872064	0.183292	-0.0327169	1.78189	0.167812	30	0.822446
10986	hsa-miR-193a-3p	0.106956	-0.948012	0.961982	0.498805	-1.02421	-0.245959	0.444025	1.44246	-0.535975	-0.998794	-0.906332	-0.342992	-0.292047	0.755857	1.05008	-0.114763	-0.245979	-0.586564	0.713144	-0.248207	1.22202	-1.01738	0.032755	-0.426211	1.38011	-0.87999	-0.205416	-0.674361	1.68944	-0.463362	30	0.817866
42806	hsa-miR-886-3p	-0.659457	-1.42252	-0.0207578	-0.491812	-0.777319	0.170866	1.5366	0.533965	0.30582	-2.08839	-1.16335	-0.594706	-0.0672613	-0.619517	-0.175664	-1.14776	-0.764943	-0.931262	0.315238	-1.30738	0.328412	-0.578767	-0.851921	-1.09222	0.833301	-1.81116	-0.498108	0.43747	0.122349	-1.29681	30	0.815484
46479	hsa-miR-1304	-1.06817	1.11166	-0.753386	-0.709368	1.16069	-0.348733	-0.381076	-1.20794	-1.03331	0.84002	0.340599	-0.646903	-0.837042	-1.09528	-0.924956	0.036633	-0.545831	1.82991	-1.20948	0.0281344	-0.83711	-0.527199	-0.589617	-0.485967	-0.883375	0.826891	-0.842492	0.343042	-1.01742	-0.361816	30	0.799179
28431	hsa-miR-1908	-0.772555	0.989796	-0.857051	-0.523711	0.884476	0.124664	-0.268975	-1.55468	-1.02131	0.331947	1.57857	-0.305271	-0.492476	-1.21966	-0.889361	-0.128146	-0.517743	1.33519	-1.32936	-0.235441	-0.920082	-1.08728	0.0904457	0.390483	-0.875171	0.149685	-0.149929	0.482167	-1.11434	-0.0636673	30	0.796188
42679	hsa-miR-642	-0.978095	0.947748	-1.08512	-0.76387	0.946917	-0.426459	-0.0726903	-1.54372	-1.21577	0.624637	0.211647	-0.472707	-0.722118	-1.25105	-0.909713	0.139801	-0.904678	1.41811	-1.18515	-0.10832	-1.26202	-0.653807	-0.264343	-0.418878	-1.01207	0.933339	-0.430056	0.474794	-1.19615	-0.546359	30	0.790371
42662	hsa-miR-220c	-0.93541	0.70783	-0.910197	-1.00682	1.17808	-0.766814	-0.290216	-1.25245	-1.05067	0.723954	0.447373	NA	-0.85723	-1.10188	-0.820111	0.21645	-0.833631	1.26614	-1.12344	0.209437	-0.974339	-0.701556	-0.581868	-0.814674	-1.05696	0.691398	-0.757204	0.796651	-0.99539	-0.860113	29	0.78834
17295	hsa-miR-583	-1.09643	0.402235	-0.938906	-0.633979	0.254959	0.822585	-0.89976	-1.34773	-1.31826	-0.131972	1.5749	0.0891748	-0.182547	-1.39236	-1.15243	-0.59065	-0.485763	0.889305	-1.60991	-0.73443	-0.467667	-1.08833	0.0187911	0.450589	-0.428879	-0.159298	-0.427255	0.110467	-1.04161	0.503402	30	0.773985
17904	hsa-miR-185*	-0.647334	0.545564	-0.753733	-0.828344	0.613828	-0.586626	0.676381	-1.28884	-0.986472	0.800546	0.886048	-0.582726	-0.849796	-1.18964	-0.898321	0.0211221	-0.66888	0.979406	-1.21649	-0.118582	-0.868472	-0.406016	-0.292427	-0.302457	-0.898419	1.23766	-0.474956	0.85505	-1.21936	-0.508431	30	0.762236
17848	hsa-miRPlus-A1087	-0.301776	-1.36864	0.223295	-0.363083	-0.973521	-0.199865	1.51853	0.686782	0.468455	-1.84976	-1.26732	-0.484284	0.033857	-0.43907	0.100412	-1.02477	-0.550045	-1.16489	0.481339	-0.980769	0.388455	-0.391616	-0.636715	-0.984457	0.501735	-1.55231	-0.369186	-0.0326109	0.187375	-1.02297	30	0.760039
145938	hsa-miRPlus-E1151	-0.91808	0.730287	-0.881131	-0.595349	0.631253	0.612132	-0.566398	-1.35907	-1.09439	0.208125	1.32348	0.273665	-0.0562352	-1.28317	-0.986026	-0.361661	-0.678693	1.3207	-1.44038	-0.393366	-0.637918	-0.861526	0.104651	0.491157	-0.241642	0.197869	-0.46669	0.338433	-0.878257	0.196199	30	0.756146
46381	hsa-miR-1298	-1.0859	0.80707	-0.678174	-0.880071	1.12919	-0.963479	-0.779476	-1.2648	-1.33393	0.458632	-0.325428	-0.725424	-1.14786	-0.776132	-0.800632	-0.254082	-0.984259	1.85165	-0.670526	-0.118534	-0.904339	-0.713616	-0.798726	-1.17912	-0.854499	-0.13615	-0.976201	0.0308893	-0.645287	-0.903864	30	0.736708
145801	hsa-miR-184	0.191993	0.675977	-0.723829	-0.629123	0.110793	0.933022	-0.232077	-1.44457	0.139266	-0.0733263	0.0371922	-0.0135566	0.19364	-1.48484	-1.21723	-0.060256	0.831316	0.419205	-1.33453	0.378603	-1.44891	0.586221	0.910791	-0.315909	-0.662038	-0.210167	0.18109	0.134636	-1.14129	-0.612173	30	0.729016
42958	hsa-miR-628-3p	-0.626146	1.07902	-0.680108	-0.377101	0.907024	-0.266904	-0.309414	-1.34079	-0.902007	0.450345	1.16445	-0.4514	-0.699044	-1.09117	-0.743818	0.119059	-0.637543	1.26103	-1.14623	-0.00319037	-0.898264	-0.747756	0.0424012	0.289395	-0.777091	0.338639	-0.120747	0.633074	-1.02285	-0.302451	30	0.724845
17885	hsa-miR-886-5p	-0.567313	-0.772493	0.120813	0.0355192	-0.190239	0.28743	1.68946	0.89665	0.448344	-1.35083	-0.811777	-0.359847	0.390298	-0.0268467	0.108849	-0.357595	-0.483717	-0.418613	0.738565	-0.627796	0.453263	-0.390161	-0.605002	-0.424104	1.36288	-1.34185	-0.355205	0.323965	0.497195	-1.04879	30	0.720387
46483	hsa-miR-27a	0.511767	-1.10896	0.902907	1.20552	-0.544215	-0.601635	0.0936561	1.33393	0.461504	-0.207744	-0.671669	-0.309552	0.503296	1.03278	0.613177	0.306623	0.047534	-0.396778	1.11917	0.230072	1.02854	-0.23762	-0.222404	0.550682	1.63042	-0.406869	0.282028	-0.584002	1.44594	0.202429	30	0.71585
46711	hsa-miRPlus-E1245	-0.222845	-0.314494	-0.414402	0.347225	-0.842714	0.990593	-0.713553	-0.0651924	-0.40196	-0.514119	1.1299	0.325792	0.905537	-0.11511	-0.435879	-0.82177	-0.225596	-0.33435	-0.329174	-0.75919	0.551926	-0.662471	0.253967	1.89218	0.875961	-0.651865	0.0273067	-0.464093	-0.06055	1.30699	30	0.707271
46380	hsa-miR-1255a	-0.701089	0.957728	-0.600685	-0.587749	1.19209	-0.140007	0.0526856	-0.91517	-0.784528	0.745022	0.0873455	-0.406403	-0.695252	-0.800822	-0.542811	0.228957	-0.438444	1.75853	-0.981262	0.212238	-0.896459	-0.322537	-0.326268	-0.371507	-0.770426	0.76239	-0.426567	0.57593	-0.898497	-0.537741	30	0.704813
146008	hsa-miR-26b	0.553245	-0.989348	0.71872	1.20821	-0.296817	-1.12593	-0.404074	1.08829	0.534437	-0.0975519	-0.74211	-0.580457	0.642599	0.842593	0.576062	0.441799	-0.253668	-0.147241	1.14675	0.348897	1.07728	-0.135034	-0.239993	0.799015	1.25621	-0.142948	0.476275	-0.606093	1.29643	0.603872	30	0.704157
10947	hsa-miR-142-3p	0.636786	-0.889291	1.11711	0.943454	-0.703388	-0.716381	0.62279	1.51354	0.830486	-0.0626514	-0.088722	0.313895	0.621782	0.481627	0.138223	0.25783	-0.045148	-0.499054	0.631957	0.00802534	0.897178	-0.741368	-0.0898162	1.19011	1.51622	-0.384013	0.2658	-0.335944	1.4879	0.364997	30	0.696262
46594	hsa-miRPlus-F1021	-0.838548	0.791572	-0.693186	-0.680008	0.980747	-0.512521	0.0152072	-1.23401	-0.81511	0.742304	0.376607	-0.608917	-0.734751	-0.856482	-0.788383	0.0793176	-0.620231	1.52611	-1.07414	0.0791337	-0.832977	-0.567657	-0.349319	-0.29679	-0.785564	0.666618	-0.531749	0.51321	-0.9044	-0.451376	30	0.695398
46871	hsa-miRPlus-F1066	-0.785831	0.751346	-0.688253	-0.3334	0.609931	0.637772	-0.502152	-1.0319	-0.901943	0.203379	1.30396	0.240958	-0.158202	-1.12129	-0.877687	-0.279843	-0.52193	1.35278	-1.29576	-0.365022	-0.372998	-0.796442	0.0359422	0.425806	-0.267719	0.188792	-0.36175	0.294293	-0.808907	0.44587	30	0.690546
145749	hsa-miR-137	1.46518	-1.04352	-0.141202	0.711449	0.0154269	-1.41994	0.0248691	0.427922	1.39346	0.175422	-0.292094	-0.166314	1.24049	1.19345	0.163623	0.499606	0.512408	-0.075991	0.257095	1.16653	0.530208	0.538844	0.397857	1.18101	0.523451	0.341118	0.94129	-0.628452	0.581643	1.01552	30	0.687726
146165	hsa-miR-1973	-0.505375	0.56237	-0.374765	-1.06452	0.0719018	1.08099	-0.0482521	-1.30905	-0.767988	-0.182718	0.209966	0.492495	-0.372942	-0.93292	-0.35804	-0.441627	0.318265	0.145308	-1.0899	-0.407017	-1.3731	0.462826	-0.0592685	-0.774732	-1.69381	0.362066	-0.434342	0.631032	-1.32422	-0.243021	30	0.684765
145970	hsa-miR-129-3p	0.353185	-0.963537	0.857115	1.29502	-0.617392	-0.0795211	0.347323	0.772861	0.197768	-0.871842	-0.0724115	0.580774	0.945217	1.29279	0.531563	-0.357909	0.598746	-1.3167	0.710184	-0.252711	0.947109	-0.0511026	-0.0469955	0.207172	0.733262	-0.414989	-0.139027	-0.90126	0.509951	0.464317	30	0.679449
145725	hsa-miR-518b	-0.999818	-0.100232	-1.01782	-0.651008	0.18803	-0.675416	-0.0085895	-1.87891	-0.853085	0.454547	0.742674	-0.604686	-0.773101	-1.20442	-0.653571	-0.206386	-0.824638	0.390938	-1.11536	-0.898926	-1.17275	-0.593762	-0.0996648	-0.554583	-1.13168	1.18996	-0.165739	0.32841	-1.2812	-0.474839	30	0.678247
17752	hsa-let-7f	0.891304	-0.918818	0.71349	1.28769	-0.301813	-0.848615	0.0737687	1.0951	0.877027	-0.00596941	-0.725867	-0.137783	0.959911	0.979653	0.542156	0.467279	0.0673717	-0.344406	1.16084	0.681917	0.989251	0.310753	-0.0333767	1.11561	1.36095	0.073145	0.641399	-0.555227	1.2355	0.603374	30	0.675889
29575	hsa-miR-32*	-0.726098	1.08713	-0.498684	-0.585129	0.938073	0.271691	-0.141218	-1.01907	-0.821379	0.490362	0.663556	-0.102319	-0.656669	-0.911367	-0.641943	-0.0261433	-0.194884	1.64895	-1.03313	-0.0710046	-0.691852	-0.29067	-0.160417	-0.285223	-0.680293	0.587771	-0.468488	0.326809	-0.951089	-0.162745	30	0.670802
46330	hsa-miRPlus-E1097	-0.84008	0.997023	-0.581869	-0.49869	0.979224	0.0259447	-0.176658	-1.02264	-0.852763	0.526433	0.730709	-0.460748	-0.580129	-0.88397	-0.643505	0.0280749	-0.4594	1.56261	-1.03566	-0.0454061	-0.726079	-0.60246	-0.288033	-0.0779706	-0.473628	0.522806	-0.411347	0.36062	-0.837283	-0.295156	30	0.661101
17391	hsa-miR-635	-0.942971	0.558927	-0.852444	-0.813523	0.936148	-0.598724	-0.445485	-1.26645	-1.00552	0.481803	0.135143	NA	-0.878048	-0.943846	-0.850824	0.0639603	-0.603486	1.15977	-0.968812	0.0501794	-0.944451	-0.707095	-0.516772	-0.799846	-0.993834	0.431363	-0.548134	0.377708	-0.934907	-0.747156	29	0.659327
17863	hsa-miR-934	-0.780985	0.874668	-0.678826	-0.695802	0.963401	-0.508903	-0.182874	-1.05309	-0.816886	0.574417	-0.314013	-0.4957	-0.746169	-0.85471	-0.652611	0.239294	-0.606085	1.4378	-0.904411	0.205783	-0.865896	-0.487714	-0.409155	-0.581015	-0.853012	0.652747	-0.528733	0.431485	-0.846665	-0.630302	30	0.656895
146196	hsa-miR-711	-1.17699	0.25606	-1.14002	-0.966357	0.115946	0.834022	-0.295068	-1.17951	-1.21419	-0.176711	0.910035	-0.0990767	-0.280235	-1.08799	-1.18826	-0.730938	-0.451308	0.82908	-1.39712	-0.740217	-0.71159	-0.96339	-0.42553	0.317747	-0.185772	-0.310831	-0.789846	-0.215193	-0.952406	0.220459	30	0.656119
10967	hsa-miR-16	0.587909	-0.902475	0.847946	1.22374	-0.368331	-1.04336	-0.376593	1.06059	0.872896	0.150674	-0.113016	-0.121515	0.840287	0.606141	0.304357	0.452769	-0.027905	-0.164596	0.959327	0.171094	0.913105	-0.150754	-0.112865	1.32346	1.16938	-0.253814	0.574418	-0.501564	0.99944	0.947056	30	0.651591
42696	hsa-miR-943	-0.178139	-0.26442	-0.617154	-0.0462364	-0.0937731	0.278758	0.034631	-0.714079	-0.810043	-0.156522	2.45133	0.405126	-0.233588	-0.89121	0.0628849	-0.869637	-0.291674	-0.265538	-0.909882	-0.708259	-0.341711	-0.695154	0.264752	0.626823	-0.0526295	0.0496595	-0.210875	-0.314291	-0.746885	0.351904	30	0.64668
46519	hsa-miRPlus-F1042	-0.481249	-0.577368	-0.214628	-0.364239	-0.835929	0.183262	-1.31923	-0.793106	-0.826354	-0.928999	1.91816	-0.324201	-0.345329	-0.937864	-0.452084	-1.09355	-0.35528	-0.936718	-0.7947	-1.4172	-0.0988059	-0.790378	0.333731	-0.0842947	-0.290323	-1.48263	-0.292528	-0.0515607	-0.37282	0.163155	30	0.645986
46810	hsa-miR-1827	-0.705357	0.895466	-0.590592	-0.399317	1.02046	-0.326097	-0.084197	-0.559849	-0.569529	0.758883	0.184508	-0.639403	-0.531937	-0.749472	-0.692327	0.0173987	-0.611762	1.82796	-0.852105	0.0139145	-0.659283	-0.506674	-0.45829	-0.315587	-0.577189	0.697357	-0.628909	0.187162	-0.69762	-0.265844	30	0.645013
145972	hsa-miR-141*	-0.492369	0.520785	-0.213482	-0.617918	1.24625	-0.285561	-0.453915	-0.988075	-0.465634	0.924403	-0.661532	-0.26669	-0.258312	-0.55197	-0.091504	0.502347	-0.231976	1.06916	-0.360641	1.0434	-0.754179	0.385599	-0.535912	-0.657373	-0.988033	0.444207	-0.408282	0.590511	-0.850633	-0.495236	30	0.642539
17893	hsa-miR-362-3p	0.256413	-0.948404	0.50351	0.706343	-0.623599	-0.963968	NA	1.05342	0.50684	-0.401027	-0.735802	NA	0.305135	0.633451	0.462892	-0.0150719	-0.112964	-0.474376	0.773244	NA	0.914385	-0.407672	-0.248729	0.454596	1.02788	-0.38724	0.183137	-0.593476	1.21964	0.14865	27	0.639522
13143	hsa-miR-301a	0.716171	-0.707373	0.987179	1.18723	0.00859038	-0.74159	-0.166919	1.18939	0.863966	0.0718406	-0.645391	-0.0287873	0.754035	1.02002	0.932063	0.539016	0.250695	-0.290913	1.21934	0.321525	1.13618	0.254707	0.109861	0.887053	1.30836	0.0490707	0.598008	-0.23426	1.49066	0.680628	30	0.635716
46599	hsa-miRPlus-F1225	-0.720297	0.631963	-0.556091	-0.418842	0.587347	0.444769	-0.404216	-0.996381	-0.824959	0.284043	1.53956	0.0901672	-0.163455	-0.888547	-0.687638	-0.171129	-0.479572	1.25336	-1.09361	-0.350986	-0.424656	-0.742479	0.181359	0.306661	-0.307116	0.12868	-0.256856	0.195793	-0.637811	0.218745	30	0.63253
42775	hsa-miR-187*	-1.05395	0.541528	-0.69197	-0.721537	0.692428	-0.512143	-0.640201	-1.30628	-1.11536	0.321154	0.836078	-0.568062	-0.760801	-1.07209	-0.772749	-0.386487	-0.736853	1.27296	-1.03097	-0.497547	-0.78139	-0.643278	-0.041162	-0.432038	-0.918432	-0.0227297	-0.471974	-0.0430571	-0.939173	3.52938e-05	30	0.630744
145940	hsa-miRPlus-E1110	-0.93648	0.606629	-0.653332	-0.634158	0.817895	-0.184208	-0.282124	-1.14813	-0.920406	0.423264	0.523166	-0.411091	-0.78835	-0.987833	-0.757532	-0.115886	-0.436235	1.47508	-1.07324	-0.155688	-0.68463	-0.561634	-0.357441	-0.515397	-0.775874	0.344328	-0.612498	0.213128	-0.850266	-0.311885	30	0.62533
42703	hsa-miR-490-3p	-0.985474	0.410299	-0.758809	-0.77595	0.820531	-0.436397	-0.269395	-1.23914	-0.850848	0.391855	0.266999	-0.658372	-0.773451	-1.08709	-0.73832	-0.0570698	-0.60893	1.27225	-1.06143	-0.123167	-0.982918	-0.624074	-0.296701	-0.722518	-0.849786	0.347251	-0.57804	0.318538	-0.981643	-0.601163	30	0.621783
145941	hsa-miRPlus-F1086	-0.797599	0.539975	-0.650419	-0.442042	0.580369	0.590835	-0.559217	-1.03172	-0.761144	0.235554	1.16657	-0.0220823	-0.168787	-0.93819	-0.761331	-0.352946	-0.521407	1.19009	-1.12432	-0.524457	-0.462504	-0.694635	-0.133009	0.403541	-0.434609	0.156713	-0.415823	0.0650298	-0.847735	0.242852	30	0.61852
145985	hsa-miRPlus-F1216	-0.973705	0.071491	-0.820218	-0.39977	0.217509	0.673178	-0.738236	-1.15165	-0.894565	-0.243122	1.17053	NA	-0.292335	-1.05982	-0.944633	-0.697641	-0.672036	0.580806	-1.35783	-0.688754	-0.483636	-0.955447	-0.200925	0.454718	-0.636095	-0.385013	-0.539997	-0.102016	-1.02937	0.281275	29	0.616842
42738	hsa-miR-340*	0.65509	-0.635517	0.585944	1.25413	-0.351413	-0.53848	-0.0330182	0.958127	0.823419	-0.0705309	-0.328229	-0.211727	0.828434	0.961462	0.412692	0.18057	0.00177006	-0.313868	1.22813	0.368969	0.988044	-0.0754387	-0.0881638	1.16218	1.34398	-0.0309374	0.430298	-0.653788	1.07785	0.480881	30	0.61628
46923	hsa-miR-1259	0.845196	-0.574473	0.761253	1.28301	-0.134038	-0.514142	0.547585	1.16589	0.810812	-0.0320946	-0.76333	-0.108735	0.891318	1.18455	0.645664	0.44669	0.291833	-0.18463	1.14126	0.435344	0.901206	0.431353	-0.0815463	1.07097	1.3025	-0.0311971	0.410894	-0.444835	1.32005	0.364057	30	0.616194
46742	hsa-miRPlus-E1067	-0.0618675	0.743855	-0.378041	-0.727606	0.0411737	1.42742	0.453225	-1.00651	-0.183159	0.0248357	0.357737	0.602105	-0.601762	-0.405854	-0.402716	-0.138095	0.242408	-0.260711	-0.60947	-0.261573	-0.926352	0.502671	0.375846	-1.10005	-1.16099	0.390317	-0.304216	0.629806	-0.672616	-0.349581	30	0.611431
46343	hsa-miRPlus-E1212	-0.538824	0.980411	-0.381766	-0.549241	0.937032	0.252445	0.0035185	-0.8729	-0.639443	0.588974	0.628489	-0.0966703	-0.564783	-0.672645	-0.472465	0.0577109	-0.0789056	1.66519	-0.821935	-0.0551505	-0.601837	-0.156467	-0.0673667	-0.244093	-0.626223	0.613281	-0.465715	0.303328	-0.696035	-0.12628	30	0.610375
42461	hsa-miR-146b-3p	-0.557222	1.0111	-0.54665	-0.472585	0.977681	-0.207517	-0.00209435	-0.825935	-0.68637	0.653102	0.106571	-0.46018	-0.474871	-0.694291	-0.542233	0.225081	-0.371856	1.51394	-0.788956	0.120749	-0.689967	-0.373889	-0.198052	-0.285663	-0.616378	0.689804	-0.333722	0.550785	-0.648099	-0.407121	30	0.608644
4610	hsa-miR-126	0.79715	-0.901634	0.743774	1.52977	-0.0271777	-0.939112	-0.134049	0.921012	0.813045	-0.0357966	-0.618752	-0.186977	0.727529	0.748402	0.597746	0.562246	0.166361	-0.159774	0.718333	0.512138	0.667432	0.210458	-0.225015	0.978919	1.17522	0.147269	0.600075	-0.533916	0.758723	0.463716	30	0.607923
42818	hsa-miR-597	0.0514654	-1.05201	0.258529	-0.153982	-0.766186	0.0692016	-1.71302	0.4394	0.246529	-1.53401	-0.496991	0.0643387	-0.174756	-0.0597027	0.255659	-0.609071	0.0402551	-1.29131	0.43869	-0.459929	0.285906	-1.25775	-0.116266	-0.840776	-0.262589	-1.16837	-0.0543196	-0.749995	0.070514	-0.441546	30	0.607175
17870	hsa-miR-628-5p	1.18992	-0.6653	0.437821	1.15845	-0.0842934	-0.628152	0.0303144	0.822316	1.24544	-0.0363483	-0.235277	NA	1.1155	1.17475	0.508537	0.567504	0.366697	-0.363468	0.900509	0.920085	0.839357	0.343792	0.147912	1.35105	1.1525	0.228231	0.756243	-0.420978	0.938833	0.829236	29	0.604593
46623	hsa-miR-1273	-0.985707	0.887285	-0.691305	-0.622588	0.536002	-0.150854	-0.316193	-1.01074	-0.881567	0.394867	0.353068	-0.458473	-0.668383	-0.967581	-0.858668	-0.391907	-0.497939	1.3994	-1.15894	-0.277839	-0.617983	-0.692527	-0.562828	-0.134665	-0.672148	0.353413	-0.749095	-0.175686	-0.853551	-0.105034	30	0.604557
145649	hsa-miR-9	0.825109	-1.00711	0.522852	0.995418	-0.264884	-0.930709	-0.347901	0.905857	0.798227	-0.291765	-0.0635182	0.07433	0.79521	0.832734	0.46611	0.313383	-0.059965	-0.311611	0.897739	0.452358	0.927584	-0.169306	0.0179636	0.733292	0.93844	-0.0765286	0.587782	-0.700228	1.08975	0.581227	30	0.603727
32946	hsa-miR-486-5p	0.209669	0.215662	0.141047	0.451692	-0.591934	0.427389	-0.624233	1.42486	0.960401	-0.248064	1.17338	0.775149	0.0799319	-0.28187	-0.028611	-0.116521	0.120061	-0.805698	-0.337133	-0.223186	0.495108	-0.474977	0.283668	1.37509	0.582885	-0.567179	0.588236	-0.023162	-0.154076	1.0423	30	0.603663
17718	hsa-miR-92b	0.128975	-0.381941	0.718419	0.637339	-0.578276	-0.399338	-0.0769619	1.19675	0.170102	-0.314588	-1.04486	-0.517991	-0.188203	0.412555	0.873441	-0.206547	-0.32647	-0.586105	0.788089	-0.274099	1.03149	-0.172878	-0.096859	-0.0247424	0.981123	-0.301439	-0.054882	-0.0771324	1.39627	0.0106666	30	0.602618
46561	hsa-miRPlus-E1168	-0.465913	-1.25602	-0.465717	-0.412908	-0.896639	1.34252	0.394111	-0.464038	-0.670962	-0.763089	0.954882	NA	0.264724	NA	-0.434932	-0.736623	-0.386815	-0.859029	-0.454993	-0.874328	-0.22417	-0.55508	-0.196898	0.351883	0.180718	-0.901233	-0.265774	-0.540853	-0.171916	0.537522	28	0.594487
11181	hsa-miR-95	0.700138	NA	0.130631	0.865373	-0.475717	-1.18059	NA	0.485064	0.885272	-0.226162	-0.663418	NA	0.477526	0.471052	0.0673009	-0.00849454	NA	-0.787016	0.561872	0.444692	0.572751	0.141692	NA	0.908743	0.796896	-0.410921	0.317998	-0.884166	0.237041	0.423746	25	0.594314
13148	hsa-miR-195	0.381172	-0.659073	-0.0153649	0.9263	-0.204622	-0.709748	-0.225488	1.11671	0.232075	-0.41604	-0.761489	-0.295142	0.0679729	0.611067	0.72307	0.00829249	-0.160893	-0.382191	0.796208	-0.0406113	1.09487	-0.333718	-0.227185	0.433486	1.01539	-0.239154	0.33777	-0.341609	1.39351	0.333131	30	0.591393
11014	hsa-miR-214	-0.850117	0.34408	-0.396868	-0.612787	0.778088	-0.557151	-0.151206	-0.57182	-0.798139	0.552521	-0.549273	-0.712249	-0.840675	-0.754486	-0.611854	0.0884981	-0.672404	1.42292	-0.729234	0.0714883	-0.742787	-0.479384	-0.740766	-0.961719	-0.560457	0.474659	-0.679414	0.345607	-0.540129	-0.679674	30	0.580786
46720	hsa-miRPlus-E1185	-0.520033	0.893724	-0.485655	-0.509184	0.856078	-0.0435702	-0.0978314	-1.05749	-0.564627	0.538806	0.638902	-0.308217	-0.570336	-0.756975	-0.475494	0.158674	-0.33945	1.33693	-0.844501	-0.050401	-0.58899	-0.481932	-0.0775195	0.0152967	-0.542683	0.505652	-0.209955	0.482408	-0.695224	-0.398902	30	0.580609
46861	hsa-miRPlus-E1098	-0.661166	0.42871	-0.541904	-0.522643	0.797879	0.0545107	-0.139587	-0.929744	-0.678241	0.442379	1.0192	-0.17606	-0.494257	-0.861703	-0.646941	-0.043837	-0.383487	1.35851	-0.981043	-0.175387	-0.637278	-0.651741	-0.0247351	-0.152618	-0.547637	0.436765	-0.361104	0.260967	-0.559988	-0.159554	30	0.578131
17338	hsa-miR-660	0.414717	-0.601139	0.647193	0.820451	-0.428005	-0.602024	-0.0657619	1.23425	0.538504	-0.0786465	-0.654529	NA	0.31645	0.962246	0.796942	0.148765	-0.0379527	-0.34843	0.908026	0.0712611	0.923721	-0.24277	-0.127119	0.471636	0.926628	-0.312958	0.251318	-0.321843	1.29249	0.191528	29	0.576459
145935	hsa-miRPlus-E1232	-0.425001	0.839651	-0.490186	-0.414147	0.904098	-0.105328	-0.0129922	-0.791281	-0.460634	0.505566	0.5257	-0.475577	-0.602628	-0.749482	-0.519262	0.120793	-0.297504	1.41946	-0.84232	0.0780786	-0.75387	-0.226798	-0.172973	0.042464	-0.569354	0.636986	-0.263551	0.408782	-0.742282	-0.316897	30	0.573889
46630	hsa-miRPlus-F1064	-0.550769	0.780898	-0.611704	-0.418199	0.588697	-0.12813	0.0471325	-1.20477	-0.708474	0.361206	0.911921	-0.345689	-0.477734	-0.861594	-0.43779	0.152743	-0.540683	0.670863	-0.819162	-0.368806	-0.819206	-0.381241	0.108898	-0.00365989	-0.686434	0.794935	-0.0475557	0.389623	-0.873821	-0.179591	30	0.569682
46258	hsa-miR-1184	-0.713411	0.00407138	-0.443837	-0.447783	-0.394386	-0.123898	-0.846368	-1.01045	-1.01084	-0.111563	1.87707	-0.191894	-0.314445	-0.912472	-0.709259	-0.579167	-0.545825	0.0494936	-0.980603	-0.891237	-0.593029	-0.862951	-0.0204229	0.326155	-0.363097	-0.729402	-0.364877	0.212887	-0.7274	-0.10037	30	0.569237
145942	hsa-miRPlus-F1055	-0.616402	0.0317193	-0.367491	-0.243123	-0.151554	1.05228	-0.698418	-0.644906	-0.71406	-0.345018	1.51351	0.0723604	-0.00787546	-0.679948	-0.545054	-0.620243	-0.25259	0.410529	-0.86037	-0.910157	-0.127882	-0.711674	0.305067	0.491317	-0.0973167	-0.483826	-0.377597	0.0205369	-0.347044	0.593376	30	0.564921
11024	hsa-miR-223	0.469784	-0.821527	0.987381	0.693942	-0.484012	-0.45151	0.307536	1.20287	1.00473	0.127369	-0.204293	0.569022	0.259718	0.492176	0.186445	-0.0562216	-0.22973	-0.382888	0.547243	-0.245806	0.682721	-0.558868	-0.00540681	0.778939	0.982264	-0.42265	0.24207	-0.106886	1.18146	-0.132428	30	0.562751
42550	hsa-miR-516a-5p	-0.632515	-0.713462	-0.231088	-0.21961	-0.30384	1.25411	-0.502528	-0.630289	-0.795357	-0.405349	1.1659	0.523495	0.444491	-0.458566	-0.629509	-0.640606	-0.412077	0.240961	-0.265709	-0.809052	0.0498357	-0.726344	-0.168612	0.449344	0.402199	-0.634108	-0.303403	-0.422408	-0.164423	0.640654	30	0.561895
46389	hsa-miRPlus-E1072	-0.666312	0.790648	-0.527499	-0.458704	0.855228	0.180645	-0.183556	-0.736233	-0.641727	0.501452	0.536148	-0.0632249	-0.514805	-0.788187	-0.597014	1.14493e-05	-0.369624	1.34196	-0.891976	-0.0727068	-0.615711	-0.39097	-0.223044	-0.126969	-0.549662	0.542628	-0.439561	0.269894	-0.734186	-0.110509	30	0.560598
46466	hsa-miRPlus-E1016	1.08721	-0.508948	0.880685	1.29721	-0.0639209	-0.326326	0.684622	1.15093	0.930024	0.333895	-0.497841	0.0753363	1.0337	1.17353	0.697227	0.49534	0.410916	0.181916	0.923598	0.885037	0.881974	0.522073	0.163324	1.31385	1.26634	0.0376601	0.550696	-0.287348	1.32672	0.682278	30	0.559874
42932	hsa-miR-920	-0.752077	0.663992	-0.494695	-0.524472	0.766677	-0.423948	-0.103461	-1.03369	-0.763794	0.524835	0.347243	-0.440604	-0.659689	-0.765968	-0.574113	0.00694167	-0.398217	1.26599	-0.706903	0.00414907	-0.693091	-0.610802	-0.281078	-0.359598	-0.723358	0.453616	-0.328963	0.288456	-0.719127	-0.541112	30	0.558252
5740	hsa-miR-21	0.228429	-1.06232	1.46876	0.421181	-0.516015	-0.694329	1.35516	0.517359	0.160432	-0.0188362	-0.54608	-0.176135	0.081765	0.11407	0.103081	0.0182867	-0.251658	-0.450213	0.411263	0.268487	0.469002	-0.315758	-0.255767	0.40276	0.993691	-0.423138	0.155036	-0.0838801	0.532147	0.0424005	30	0.557116
46715	hsa-miRPlus-E1090	-0.721121	0.709671	-0.691917	-0.467567	0.69719	0.208069	-0.302658	-0.968181	-0.629446	0.302578	0.755339	-0.253509	-0.381968	-0.823026	-0.595818	-0.0658875	-0.494737	1.1799	-0.976415	-0.107916	-0.602514	-0.601558	-0.0520554	0.19731	-0.412228	0.339535	-0.331395	0.376202	-0.689707	-0.0562058	30	0.556303
145901	hsa-miR-494	-0.756888	0.00231818	-0.564069	-1.04606	-0.0798017	0.929634	-0.0818038	-1.10833	-0.881215	-0.457788	0.10542	0.252595	-0.873339	-0.945952	-0.318326	-0.583561	0.173465	-0.382865	-0.982955	-0.685677	-1.12362	0.0569317	0.192578	-1.41783	-1.24905	-0.307308	-0.505867	0.318669	-0.874525	-0.415172	30	0.555597
42650	hsa-miR-17	0.433107	-0.654414	0.86621	0.950473	-0.323178	-0.627898	-0.272749	1.01554	0.70574	-0.0605934	-0.334926	-0.0757661	0.529136	0.452767	0.483431	0.200243	-0.0951002	-0.410501	0.964315	-0.0115962	0.854103	-0.14635	-0.0419413	0.96236	1.00005	-0.341387	0.487322	-0.423584	0.927106	0.700716	30	0.555228
17953	hsa-miR-183*	-0.46324	-0.355656	-0.376307	-0.313426	-0.437897	1.0242	-0.446189	-0.505195	-0.609056	-0.314816	1.64171	0.261018	0.397315	-0.436205	-0.521333	-0.59719	-0.150081	-0.117908	-0.688076	-0.766017	-0.042651	-0.558239	0.283276	0.434387	0.259102	-0.662153	-0.278316	-0.229675	-0.22044	0.725335	30	0.551644
42929	hsa-miR-25*	-0.792367	0.639354	-0.614554	-0.731523	0.573593	-0.0750467	0.586781	-0.92177	-0.879005	0.326889	0.404953	-0.4911	-0.616735	-0.901978	-0.741259	-0.22915	-0.432532	1.11887	-0.845292	-0.303614	-0.681462	-0.655895	-0.439081	-0.267425	-0.554254	0.174732	-0.582877	0.0825235	-0.690437	-0.431009	30	0.545435
46580	hsa-miRPlus-E1077	-0.547405	-0.284926	-0.505869	-0.367962	-0.589032	0.595763	-0.0114872	-0.4365	-0.3742	-0.853312	1.29211	0.556073	-0.0290412	-0.667376	-0.528894	-0.563862	1.01041	-0.586552	-0.68505	-0.870458	-0.4742	-0.627006	0.0392673	0.38969	0.0587647	-0.833152	-0.327555	-0.219572	-0.27139	0.347725	30	0.545075
46348	hsa-miRPlus-E1175	-0.232101	0.929955	-0.228043	-0.352267	1.04909	0.0819278	0.281112	-0.60725	-0.466658	0.699684	0.46229	NA	-0.322555	-0.403364	-0.399609	0.0700209	-0.0934372	1.57662	-0.478328	-0.00882551	-0.222603	-0.11984	-0.0194666	NA	-0.378566	0.725018	-0.36365	0.246388	-0.405628	0.0413367	28	0.536718
42793	hsa-miRPlus-A1072	-0.689844	0.599065	-0.593467	-0.596746	0.464723	0.328814	-0.631371	-0.969354	-0.708333	0.0172437	0.763236	-0.178995	-0.420948	-1.02029	-0.68295	-0.266077	-0.520858	1.02664	-1.00944	-0.360005	-0.611528	-0.793377	-0.121424	-0.00571462	-0.54559	0.120651	-0.383393	0.12476	-0.866127	-0.148699	30	0.53516
46924	hsa-miR-1252	-0.732281	0.467205	-0.710875	-0.56347	0.43415	0.179028	-0.402824	-1.13479	-0.708758	0.24562	0.766861	NA	-0.436237	-0.892378	-0.685885	-0.305648	-0.655751	0.905977	-0.910988	-0.416775	-0.669139	-0.629066	-0.203051	0.178132	-0.731112	0.171362	-0.452892	-0.0517928	-0.903613	0.0140723	29	0.535083
13140	hsa-miR-138	0.76162	0.390666	-0.639388	-0.474518	0.175924	0.695943	0.185282	-1.06643	0.545793	0.173751	0.394646	0.513244	0.295105	-0.307472	-0.29182	0.2077	0.62738	-0.157491	-0.807824	0.509346	-0.741007	0.714003	0.622198	0.141619	-0.600795	0.393671	0.560575	0.353364	-0.783987	0.208558	30	0.534826
13177	hsa-miR-143	0.547419	-0.575164	0.519732	0.844385	0.0447186	-0.205207	-0.0695408	1.74766	0.404326	-0.329067	-0.430721	0.0798152	-0.0247458	0.143693	0.186124	0.542248	-0.127969	-0.334691	0.08954	0.244522	0.100053	0.172828	-0.527383	1.04458	1.28987	-0.217749	0.463518	0.403312	0.657058	-0.0109764	30	0.530855
11151	hsa-miR-516b	-0.679173	0.645925	-0.596083	-0.466335	0.676728	0.0578569	-0.275892	-0.932638	-0.71805	0.336331	0.602761	-0.351922	-0.449278	-0.697612	-0.578934	-0.0915327	-0.410544	1.24193	-0.877111	-0.0848152	-0.643433	-0.665142	-0.162604	0.0519035	-0.525535	0.283413	-0.410547	0.227671	-0.699274	-0.108728	30	0.529603
4700	hsa-miR-140-5p	0.667342	-0.747395	0.783806	0.673319	-0.339924	-0.721395	-0.0872917	1.00804	0.590724	-0.105503	-0.570549	-0.329263	0.418618	0.521351	0.437084	0.276093	-0.0777469	-0.585015	0.916012	-0.132375	0.72922	0.0411575	-0.0431225	0.450205	0.691977	-0.208464	0.342355	-0.444612	0.861652	0.501419	30	0.525187
46221	hsa-miR-519d	-0.252815	-0.0656847	-0.0624545	-0.462423	-0.295697	-0.49998	0.874055	-0.0395142	-0.222078	0.610126	-0.823426	-0.225027	-0.539767	-0.208719	-0.0812954	0.0488507	-0.421626	0.281864	0.0133027	-0.225309	-0.0613892	1.19022	-0.521106	-1.41547	-0.101522	0.767543	-0.303532	0.332727	-0.0276513	-0.770594	30	0.521049
11065	hsa-miR-335	1.40257	-0.683791	0.50268	1.03367	0.219736	-0.586416	0.0429873	0.618926	1.1657	0.139107	-0.160663	0.115491	0.750717	0.993979	0.595832	0.247601	0.69943	-0.106988	0.638914	0.728034	0.851738	0.575684	0.597515	1.26096	0.652893	0.0925071	0.969567	-0.222313	0.663488	0.944851	30	0.520999
14302	hsa-miR-374b	0.457086	-0.596167	0.68198	0.88018	-0.348692	-0.65966	-0.394588	0.92038	0.340291	-0.181914	-0.718917	-0.0742789	0.181774	0.567018	0.561792	-0.125631	0.0130392	-0.439057	0.887597	0.12207	0.832664	0.0318573	0.00891054	0.469154	0.790608	-0.317321	0.347298	-0.341262	1.04823	0.289389	30	0.520721
11004	hsa-miR-203	1.04858	-0.666337	0.625163	0.41846	-0.484971	0.204175	0.00818466	0.551254	0.307256	-0.573927	0.360101	NA	0.330857	1.33721	0.442919	NA	0.519459	-0.535375	0.647489	NA	1.13169	NA	0.272673	0.0912037	0.235489	-0.315237	0.334489	-0.369672	0.485318	0.565134	26	0.520214
46801	hsa-miR-106a	0.362861	-0.704734	0.878842	0.952573	-0.302699	-0.46444	-0.0665076	1.06882	0.730776	0.0808772	-0.257054	0.18806	0.722538	0.665741	0.594863	0.18098	0.0422962	-0.323833	0.924719	0.121985	0.841262	0.0492551	0.064675	0.836238	1.01138	-0.312196	0.476505	-0.276208	0.983838	0.675886	30	0.519544
46498	hsa-miRPlus-F1099	-0.722853	0.611452	-0.700004	-0.479457	0.542205	-0.427688	-0.0893155	-0.837674	-0.809343	0.124517	0.556757	-0.660871	-0.69291	-0.775242	-0.628433	-0.256785	-0.735688	1.02016	-0.808613	-0.309837	-0.71347	-0.634211	-0.332626	0.0310484	-0.540656	0.457997	-0.409075	0.299053	-0.596136	-0.410768	30	0.516704
11005	hsa-miR-204	0.300437	0.0394886	0.288053	0.735607	-0.115907	-0.348052	-0.175275	1.36937	0.382843	-0.35142	-0.933536	-0.504713	-0.143503	0.510981	0.799244	0.493599	-0.0568283	-0.23488	0.840057	0.573893	0.980834	-0.213649	-0.320472	0.244548	0.657606	-0.171964	-0.161128	0.0485553	0.771409	0.0162078	30	0.516026
42496	hsa-miR-181c	0.759165	-0.985157	0.288666	0.653978	-0.424297	-0.503663	0.0578497	0.347316	0.588914	-0.481957	-0.400778	-0.0821778	0.521901	1.08612	0.433741	0.0995156	0.351298	-0.859612	0.506954	-0.0122434	0.499823	0.174579	-0.139729	0.386951	0.631243	-0.200285	0.180077	-0.762881	0.626715	0.396244	30	0.515889
42581	hsa-miR-513a-5p	-0.641513	0.391417	-0.512703	-0.846569	0.0366692	0.996516	0.0153891	-0.710317	-0.592298	-0.321022	0.204706	0.442562	-0.720488	-0.813428	-0.291328	-0.286878	0.138777	-0.289206	-0.848372	-0.671478	-1.031	0.109376	0.0615862	-0.88472	-1.05813	-0.255641	-0.585813	0.488777	-0.772327	-0.558408	30	0.514889
42571	hsa-miR-129*	0.490329	-0.887912	0.757241	1.1206	-0.263722	-0.218851	0.447381	0.381132	0.248691	-0.45432	0.159355	0.688548	0.849918	1.08579	0.464616	-0.0281749	0.588441	-0.712233	0.528538	0.0844469	0.793457	0.0943355	0.127979	0.162296	0.685723	-0.0920079	0.0602373	-0.714706	0.361345	0.511529	30	0.512836
46359	hsa-miRPlus-F1231	-0.474044	0.0337881	0.936779	-0.145793	-0.0143051	0.210226	0.457925	1.85797	0.325776	0.154906	-0.20444	0.0766551	0.0728552	-0.00523489	0.593447	-0.274659	0.293041	-0.31148	0.166857	0.15748	-0.974609	0.650957	-0.166081	-0.0437852	-0.0490226	0.311601	-0.199592	0.0614359	0.443945	-0.699032	30	0.510523
46507	hsa-miR-921	-0.833991	0.338791	-0.720755	-0.693847	0.572487	-0.413331	-0.373141	-1.12616	-0.745085	0.173587	0.288982	NA	-0.753556	-0.850919	-0.678984	-0.268541	-0.383659	1.02818	-1.05347	-0.343662	-0.768323	-0.615777	-0.42116	-0.485631	-0.758791	0.0718995	-0.694343	0.0194669	-0.895449	-0.481715	29	0.509461
13137	hsa-miR-518e*/hsa-miR-519a*/hsa-miR-519b-5p/hsa-miR-519c-5p/hsa-miR-522*/hsa-miR-523*	-0.554744	0.297849	-0.503445	-0.0821329	0.351652	0.0961127	-0.69618	-1.09817	-0.614737	-0.131307	1.31538	-0.317602	-0.35255	-0.690056	-0.418512	-0.36447	-0.263322	0.660938	-0.86656	-0.723883	-0.468756	-0.928146	0.144853	0.195952	-0.40531	-0.287068	0.20629	0.019578	-0.576416	0.021951	30	0.508895
17493	hsa-miR-622	-0.231201	1.00143	-0.240847	-0.296451	0.943969	0.0262161	0.0635829	-0.534246	-0.57211	0.785715	0.854633	0.123216	-0.0478402	-0.232076	-0.300413	0.455678	-0.159657	1.18442	-0.526916	0.318063	-0.295039	-0.208176	-0.0224454	0.0450806	-0.250105	0.865353	-0.165225	0.677916	-0.32052	-0.0519458	30	0.508312
46700	hsa-miRPlus-F1091	-0.596107	0.590402	-0.738409	-0.556123	0.740879	-0.324665	-0.387531	-1.25717	-0.649097	0.0835278	0.146599	-0.700486	-0.645762	-0.860659	-0.615328	-0.0604935	-0.507231	0.902227	-0.836001	0.00408886	-0.777913	-0.75204	-0.181215	-0.0711596	-0.740725	-0.00826605	-0.320581	0.190457	-0.803765	-0.43786	30	0.507882
21526	hsa-miRPlus-E1031	0.886766	0.45488	-0.289203	-0.706332	0.130229	0.804111	-0.0462008	-0.645536	0.497885	0.026153	0.690638	0.670118	-0.0660031	-0.492702	-0.0220757	0.291546	0.48293	-0.831363	-0.754679	-0.0573066	-0.495397	0.53122	0.397394	0.117451	-0.735858	0.317729	0.358011	0.281535	-0.552453	0.109105	30	0.50746
42744	hsa-miR-23a	0.1156	-0.501468	0.859764	0.617738	-0.668123	-0.112576	0.23825	0.980432	-0.091316	-0.435988	-0.469018	-0.184407	-0.266932	0.352537	0.355933	-0.0114387	-0.139182	-0.465067	0.577171	-0.30222	0.62148	-0.259198	-0.305931	0.140588	1.26229	-0.401113	-0.0486321	-0.168659	0.920504	-0.150794	30	0.504395
17676	hsa-miR-152	0.441362	-0.189617	0.726356	0.719393	-0.514618	0.0600631	-0.0266609	1.09918	0.317384	-0.286071	-0.622402	-0.110674	0.0345141	0.658048	0.85294	0.245631	0.114109	-0.397666	0.824385	0.160554	0.857063	0.0356616	-0.100809	0.0326977	1.13801	-0.108509	0.157535	0.114531	1.30952	0.077289	30	0.50212
42531	hsa-miR-602	-0.748879	-0.0327508	-0.569313	-0.717626	-0.391981	0.426865	0.0597223	-0.813389	-0.897304	-0.485415	1.35183	-0.152703	-0.576195	-0.979194	-0.671956	-0.725897	-0.167195	-0.000821041	-0.946199	-1.06157	-0.70495	-0.784773	0.0532913	-0.0508406	-0.6153	-0.521838	-0.511578	-0.0769218	-0.684271	-0.117779	30	0.499638
11038	hsa-miR-299-5p	0.213681	-0.344791	-0.540683	-0.0572172	-0.443319	0.161148	-0.363842	-0.51141	-0.264013	-0.231969	1.86759	0.0965148	0.300823	-0.195652	-0.381921	-0.50107	-0.224905	-0.563892	-0.281603	-0.326779	-0.131706	-0.392943	0.131589	0.614187	0.136854	-0.370829	-0.0607399	-0.211176	-0.499936	0.801046	30	0.49892
46707	hsa-miR-1253	-1.15335	0.447214	-1.01294	-0.704858	0.304843	-0.355002	-0.555839	-1.1603	-0.993399	-0.0143881	0.488164	NA	NA	-1.25907	-1.04744	-0.316272	-0.938389	0.585007	-1.40881	NA	-1.05817	-0.982191	-0.479426	-0.0707211	-1.06095	-0.0867167	NA	NA	-1.22115	NA	24	0.620528
32608	hsa-miR-761	-0.812252	0.487002	-0.723155	-0.684168	0.729848	-0.541221	-0.243628	-1.00721	-0.738717	0.324785	-0.216681	NA	NA	NA	NA	-0.0877516	-0.624333	1.26224	NA	NA	-0.860518	-0.639364	-0.540236	-0.495763	-0.871093	0.324191	NA	0.137981	-0.785753	-0.588595	23	0.593892
145831	hsa-miR-625	0.234497	NA	0.90065	0.915776	-0.481693	-0.860387	NA	0.637727	0.42602	NA	NA	NA	0.919671	0.794969	0.290365	0.18316	NA	-0.522415	1.181	0.296456	1.06098	-0.335099	-0.156112	0.908079	0.971621	-0.368204	0.331968	NA	0.911074	0.516933	23	0.58993
17503	hsa-miR-590-5p	0.494373	-0.976773	0.844236	1.28845	NA	-0.813836	NA	1.15031	0.662909	NA	NA	NA	0.691473	0.809604	0.537633	NA	NA	-0.322493	1.34063	0.286527	1.1982	NA	NA	0.985711	1.39085	-0.196522	0.37765	NA	1.35149	0.608285	20	0.698389
42950	hsa-miR-24-2*	-0.0284802	NA	0.350466	0.52182	-0.662855	-0.704835	NA	0.540413	0.192042	-0.43975	-0.605403	NA	-0.00467754	0.28884	NA	NA	NA	-0.576617	0.478859	NA	0.502689	NA	NA	0.0583499	0.946897	NA	NA	NA	0.543585	NA	17	0.512277
46877	hsa-miRPlus-E1042	NA	0.816404	NA	NA	0.897362	-0.498989	0.127911	NA	NA	0.488061	-0.149998	NA	-0.615214	NA	NA	0.257886	NA	1.04243	NA	NA	-0.665803	NA	NA	NA	NA	0.194122	NA	0.970642	NA	NA	12	0.622946
46757	hsa-miRPlus-F1050	NA	0.200319	-0.622888	-0.380856	0.202176	0.56726	-0.496348	NA	-0.63845	NA	0.877191	NA	NA	NA	NA	NA	NA	0.682464	NA	NA	NA	NA	NA	0.38088	NA	NA	NA	NA	NA	0.299929	11	0.543659
42660	hsa-miR-144*	NA	NA	NA	1.60313	NA	NA	NA	2.43065	1.83218	NA	NA	NA	1.10539	NA	NA	NA	NA	NA	NA	NA	1.09946	NA	NA	3.1792	1.92046	NA	NA	NA	NA	1.61706	8	0.690976
42700	hsa-miR-631	NA	-0.331541	-1.2491	NA	NA	NA	NA	NA	NA	NA	NA	NA	NA	NA	NA	NA	NA	0.268349	NA	NA	NA	NA	NA	-0.673833	-1.20387	-0.717402	NA	NA	NA	NA	6	0.568431
46230	hsa-miRPlus-E1180	NA	0.491106	NA	NA	0.604512	NA	NA	-0.676594	NA	0.337866	NA	NA	NA	NA	NA	NA	NA	0.965763	NA	NA	NA	NA	NA	NA	NA	0.373761	NA	NA	NA	NA	6	0.551082
46516	hsa-miRPlus-E1192	NA	-0.376502	NA	NA	0.295738	NA	NA	NA	NA	NA	NA	NA	NA	NA	NA	NA	NA	0.588255	NA	NA	NA	NA	NA	-0.912625	NA	NA	NA	NA	NA	NA	4	0.675058
42838	hsa-miRPlus-C1076	NA	-0.527381	NA	NA	NA	NA	NA	NA	NA	NA	0.917441	NA	NA	NA	NA	NA	NA	NA	NA	NA	NA	NA	NA	-0.286972	NA	NA	NA	NA	NA	NA	3	0.774158
46804	hsa-miRPlus-E1027	NA	NA	NA	NA	NA	0.378625	NA	NA	-0.653753	NA	NA	NA	NA	NA	NA	NA	NA	NA	NA	NA	NA	NA	NA	-1.52058	NA	NA	NA	NA	NA	NA	3	0.950804
42812	hsa-miR-508-5p	NA	NA	NA	NA	NA	NA	NA	NA	-0.74424	NA	0.975664	NA	NA	NA	NA	NA	NA	NA	NA	NA	NA	NA	NA	NA	NA	NA	NA	NA	NA	NA	2	1.21616
46769	hsa-miRPlus-E1014	NA	NA	NA	NA	NA	NA	NA	NA	NA	NA	1.32732	NA	NA	NA	NA	NA	NA	NA	NA	NA	NA	NA	NA	0.381046	NA	NA	NA	NA	NA	NA	2	0.669113
