# Supplementary material for: Genome-wide microRNA profiling of human temporal lobe epilepsy identifies modulators of the immune response
Source: Cell Mol Life Sci. 2012 Apr 26;69(18):3127–45. doi: 10.1007/s00018-012-0992-7 (PMC3428527; doi:10.1007/s00018-012-0992-7)
Supplement: Supplementary file 4 — Supplementary material 4 (XLS 615 kb) [file 18_2012_992_MOESM4_ESM.xls]

## Sheet: Exp. matrix (TTEST)
	Probe call rate	0.430251	0.435737	0.419279	0.424765	0.425549	0.445141	0.412226	0.429467	0.431034	0.412226	0.439655	0.430251	0.434169	0.429467	0.346395	0.423981	0.418495	0.418495	0.428683	0.423981	0.434169	0.43652	0.442006	0.434953	0.429467	0.441223	0.437304	0.44279	0.438088	0.423197
												LogMedianRatios
	Patient No ->	2	3	4	5	6	7	8	9	10	1	11	13	14	15	16	17	18	19	20	12	23	24	25	26	27	28	29	30	21	22
	Group ->	Control	Control	Control	Control	Control	Control	Control	Control	Control	Control	mTLE-HS (W0)	mTLE-HS (W0)	mTLE-HS (W0)	mTLE-HS (W0)	mTLE-HS (W0)	mTLE-HS (W0)	mTLE-HS (W0)	mTLE-HS (W0)	mTLE-HS (W0)	mTLE-HS (W0)	mTLE+HS (W4)	mTLE+HS (W4)	mTLE+HS (W4)	mTLE+HS (W4)	mTLE+HS (W4)	mTLE+HS (W4)	mTLE+HS (W4)	mTLE+HS (W4)	mTLE+HS (W4)	mTLE+HS (W2)		W0 vs. Control		W4 vs. Control		W4 vs. W0		min p-value	max DLMR
Probe Id	Annotation	Slide 2	Slide 5	Slide 7	Slide 10	Slide 16	Slide 18	Slide 20	Slide 22	Slide 26	Slide 28	Slide 1	Slide 6	Slide 9	Slide 11	Slide 12	Slide 13	Slide 17	Slide 23	Slide 24	Slide 27	Slide 3	Slide 4	Slide 8	Slide 14	Slide 15	Slide 19	Slide 21	Slide 25	Slide 29	Slide 30	count	DLMR	p-value	DLMR	p-value	DLMR	p-value
17354	hsa-miR-637	0.779915	1.5007	-0.279965	1.09978	0.471209	1.77303	0.459234	-1.23743	1.00788	1.06242	-1.63575	-1.76103	-1.95867	0.738979	-1.24592	-1.60987	-1.54968	-0.750984	-0.898004	-1.02164	-1.44139	-1.41592	-2.49183	-2.28333	-1.65238	-2.24074	-1.83075	-1.92852	-2.0635	-1.33238	30	-1.83293	0.00010818	-2.53175	1.55524e-07	-0.698817	0.0213175	1.55524e-07	2.53175
145768	hsa-miR-665	0.915354	1.41526	-0.659373	0.971669	0.484644	1.6511	0.319154	-1.31084	1.03397	1.0269	-2.04424	-0.897631	-2.28563	0.420216	-1.33666	-1.48067	-1.53677	-1.09534	-1.16408	-1.45503	-1.64664	-1.56858	-2.32164	-2.22784	-1.90732	-2.46462	-1.57343	-1.60673	-1.87347	-0.796853	30	-1.87237	8.9054e-05	-2.3835	1.01046e-06	-0.511127	0.0815133	1.01046e-06	2.3835
146072	hsa-miR-1469	0.93688	1.32188	-0.790062	0.603357	0.138934	1.50569	0.0520171	-1.51445	0.678364	0.953913	-1.64891	-0.941159	-1.97726	1.34662	-0.947662	-1.44531	-1.3663	-0.570546	-0.735202	-0.9953	-1.34066	-1.3932	-2.19248	-2.15114	-1.75813	-2.08234	-1.50395	-1.42993	-1.86616	-0.878663	30	-1.31676	0.00524289	-2.04832	6.80449e-06	-0.731562	0.0330734	6.80449e-06	2.04832
46755	hsa-miRPlus-E1026	1.14976	1.4111	-0.251674	1.15564	0.810896	1.52608	0.602683	-0.735218	1.19197	1.03994	-1.23191	-1.06727	-1.42479	0.167845	-0.681484	-0.991173	-1.12116	-0.613218	-0.593611	-0.784898	-0.923478	-0.977403	-1.51252	-1.1852	-1.08228	-1.36436	-1.27223	-1.26283	-1.06193	-1.03953	30	-1.62429	1.20321e-05	-1.95829	1.81296e-07	-0.334007	0.0428109	1.81296e-07	1.95829
11053	hsa-miR-32	-1.48647	-0.569663	-0.596927	-0.111379	0.342483	-0.299514	0.422017	-0.362483	-0.511399	-1.08336	0.579168	-1.76078	1.01052	-1.0269	-0.664378	1.18168	0.0594245	-0.0565253	1.02929	0.541484	1.11154	1.65142	1.70784	1.32493	0.822659	1.78864	1.72424	1.95265	1.84992	0.577315	30	0.51497	0.169842	1.87679	2.7626e-07	1.36182	0.000910538	2.7626e-07	1.87679
46944	hsa-miR-1297	-1.12389	-0.383704	-0.303923	-0.154563	0.619388	-0.257387	0.571949	-0.134063	-0.152289	-0.780663	0.810788	-1.21999	1.00808	-1.03165	-0.363864	1.08211	-0.160558	-0.276713	1.42308	0.645604	1.13195	1.85205	1.84375	1.43756	0.896962	1.75849	1.51674	1.91232	1.95707	0.868015	30	0.401603	0.24883	1.72741	2.08091e-07	1.3258	0.000634849	2.08091e-07	1.72741
145844	hsa-miR-374a	-1.30256	-0.0833955	-0.132237	0.159629	0.600441	0.0731708	0.911878	0.189164	-0.00770773	-0.737076	1.14637	-1.6397	1.0189	-0.732041	-0.241315	1.3722	0.398271	0.294197	1.48638	0.928768	1.2956	1.79566	1.69777	1.5423	1.15804	1.86891	1.69407	2.04979	2.13841	1.0033	30	0.436073	0.261257	1.65725	1.07251e-06	1.22118	0.00214017	1.07251e-06	1.65725
27536	hsa-miR-190	-1.20447	-0.290933	-0.219544	0.0217784	0.487248	-0.224316	0.862305	0.130583	-0.127545	-0.74127	1.21761	-1.22337	1.181	-0.651058	-0.0662766	1.45598	0.389737	0.411786	1.47699	0.992419	1.20644	1.71126	1.56954	1.42457	1.09605	1.6971	1.49222	1.90018	1.65244	1.09979	30	0.649098	0.0766518	1.61558	2.65639e-07	0.96648	0.00539045	2.65639e-07	1.61558
42679	hsa-miR-642	0.947748	0.946917	-0.0726903	0.624637	0.139801	1.41811	-0.10832	-0.653807	0.933339	0.474794	-0.978095	-0.426459	-1.21577	0.211647	-0.472707	-0.722118	-0.904678	-0.264343	-0.418878	-0.430056	-1.08512	-0.76387	-1.54372	-1.25105	-0.909713	-1.18515	-1.26202	-1.01207	-1.19615	-0.546359	30	-1.0272	0.000412588	-1.54058	1.4486e-06	-0.513376	0.00423174	1.4486e-06	1.54058
10986	hsa-miR-193a-3p	-0.948012	-1.02421	0.444025	-0.998794	-0.114763	-0.586564	-0.248207	-1.01738	-0.87999	-0.674361	0.106956	-0.245959	-0.535975	-0.906332	-0.342992	-0.292047	-0.245979	0.032755	-0.426211	-0.205416	0.961982	0.498805	1.44246	0.755857	1.05008	0.713144	1.22202	1.38011	1.68944	-0.463362	30	0.298705	0.113374	1.52988	7.80373e-06	1.23117	1.76266e-05	7.80373e-06	1.52988
145845	hsa-miR-20a	-1.1291	-0.497058	-0.428534	-0.159676	0.361243	-0.32961	0.248442	-0.372677	-0.351424	-0.677891	0.563091	-1.36197	0.868046	-0.725769	-0.55103	0.849013	-0.226499	-0.219006	1.36333	0.586894	1.04742	1.41297	1.5263	0.697634	0.646498	1.36637	1.2624	1.44731	1.4281	0.964856	30	0.448238	0.156949	1.51361	4.73756e-08	1.06538	0.00174562	4.73756e-08	1.51361
42662	hsa-miR-220c	0.70783	1.17808	-0.290216	0.723954	0.21645	1.26614	0.209437	-0.701556	0.691398	0.796651	-0.93541	-0.766814	-1.05067	0.447373	NA	-0.85723	-0.833631	-0.581868	-0.814674	-0.757204	-0.910197	-1.00682	-1.25245	-1.10188	-0.820111	-1.12344	-0.974339	-1.05696	-0.99539	-0.860113	29	-1.16316	0.00023494	-1.48999	7.26482e-07	-0.326823	0.0391358	7.26482e-07	1.48999
17904	hsa-miR-185*	0.545564	0.613828	0.676381	0.800546	0.0211221	0.979406	-0.118582	-0.406016	1.23766	0.85505	-0.647334	-0.586626	-0.986472	0.886048	-0.582726	-0.849796	-0.66888	-0.292427	-0.302457	-0.474956	-0.753733	-0.828344	-1.28884	-1.18964	-0.898321	-1.21649	-0.868472	-0.898419	-1.21936	-0.508431	30	-0.971058	0.000568618	-1.4875	2.06764e-07	-0.516442	0.010864	2.06764e-07	1.4875
33596	hsa-miR-126*	-0.999953	-0.151194	-0.0363759	-0.0403177	0.894124	-0.270395	0.797257	0.342616	0.117108	-0.468089	1.0825	-0.938515	1.36108	-0.597613	-0.210332	1.27023	0.393286	-0.115841	1.599	0.838394	1.11517	2.08899	1.67611	1.43172	0.933832	1.63696	1.37113	2.02864	1.59502	0.816708	30	0.449741	0.194763	1.45095	4.28734e-06	1.00121	0.00491862	4.28734e-06	1.45095
46479	hsa-miR-1304	1.11166	1.16069	-0.381076	0.84002	0.036633	1.82991	0.0281344	-0.527199	0.826891	0.343042	-1.06817	-0.348733	-1.03331	0.340599	-0.646903	-0.837042	-0.545831	-0.589617	-0.485967	-0.842492	-0.753386	-0.709368	-1.20794	-1.09528	-0.924956	-1.20948	-0.83711	-0.883375	-1.01742	-0.361816	30	-1.13262	0.000550081	-1.42688	2.19188e-05	-0.294266	0.0689317	2.19188e-05	1.42688
42839	hsa-miR-135a	-0.418982	-0.61457	-0.239134	-0.787326	0.459609	-0.401292	0.113517	-0.405609	-0.0872064	-0.0327169	0.729131	-1.22849	0.773779	-0.913924	-0.774461	0.407759	-0.296302	0.151192	0.56302	0.183292	1.502	1.05525	1.80116	0.701421	1.00674	1.04765	1.35141	1.21002	1.78189	0.167812	30	0.200871	0.442617	1.40391	1.02072e-06	1.20304	0.000385271	1.02072e-06	1.40391
145801	hsa-miR-184	0.675977	0.110793	-0.232077	-0.0733263	-0.060256	0.419205	0.378603	0.586221	-0.210167	0.134636	0.191993	0.933022	0.139266	0.0371922	-0.0135566	0.19364	0.831316	0.910791	-0.315909	0.18109	-0.723829	-0.629123	-1.44457	-1.48484	-1.21723	-1.33453	-1.44891	-0.662038	-1.14129	-0.612173	30	0.135924	0.436291	-1.24281	2.69159e-07	-1.37874	4.43926e-07	2.69159e-07	1.37874
46380	hsa-miR-1255a	0.957728	1.19209	0.0526856	0.745022	0.228957	1.75853	0.212238	-0.322537	0.76239	0.57593	-0.701089	-0.140007	-0.784528	0.0873455	-0.406403	-0.695252	-0.438444	-0.326268	-0.371507	-0.426567	-0.600685	-0.587749	-0.91517	-0.800822	-0.542811	-0.981262	-0.896459	-0.770426	-0.898497	-0.537741	30	-1.03657	0.000102506	-1.36946	1.96602e-06	-0.33289	0.00371869	1.96602e-06	1.36946
145970	hsa-miR-129-3p	-0.963537	-0.617392	0.347323	-0.871842	-0.357909	-1.3167	-0.252711	-0.0511026	-0.414989	-0.90126	0.353185	-0.0795211	0.197768	-0.0724115	0.580774	0.945217	0.598746	-0.0469955	0.207172	-0.139027	0.857115	1.29502	0.772861	1.29279	0.531563	0.710184	0.947109	0.733262	0.509951	0.464317	30	0.794502	0.000662107	1.35143	6.95633e-07	0.556926	0.00143528	6.95633e-07	1.35143
46483	hsa-miR-27a	-1.10896	-0.544215	0.0936561	-0.207744	0.306623	-0.396778	0.230072	-0.23762	-0.406869	-0.584002	0.511767	-0.601635	0.461504	-0.671669	-0.309552	0.503296	0.047534	-0.222404	0.550682	0.282028	0.902907	1.20552	1.33393	1.03278	0.613177	1.11917	1.02854	1.63042	1.44594	0.202429	30	0.340739	0.108828	1.33706	1.21166e-06	0.996326	9.31833e-05	1.21166e-06	1.33706
46594	hsa-miRPlus-F1021	0.791572	0.980747	0.0152072	0.742304	0.0793176	1.52611	0.0791337	-0.567657	0.666618	0.51321	-0.838548	-0.512521	-0.81511	0.376607	-0.608917	-0.734751	-0.620231	-0.349319	-0.29679	-0.531749	-0.693186	-0.680008	-1.23401	-0.856482	-0.788383	-1.07414	-0.832977	-0.785564	-0.9044	-0.451376	30	-0.975789	0.000303278	-1.31271	3.6225e-06	-0.336919	0.0192434	3.6225e-06	1.31271
17863	hsa-miR-934	0.874668	0.963401	-0.182874	0.574417	0.239294	1.4378	0.205783	-0.487714	0.652747	0.431485	-0.780985	-0.508903	-0.816886	-0.314013	-0.4957	-0.746169	-0.606085	-0.409155	-0.581015	-0.528733	-0.678826	-0.695802	-1.05309	-0.85471	-0.652611	-0.904411	-0.865896	-0.853012	-0.846665	-0.630302	30	-1.04966	2.27899e-05	-1.27443	1.68382e-06	-0.224768	0.00348638	1.68382e-06	1.27443
17893	hsa-miR-362-3p	-0.948404	-0.623599	NA	-0.401027	-0.0150719	-0.474376	NA	-0.407672	-0.38724	-0.593476	0.256413	-0.963968	0.50684	-0.735802	NA	0.305135	-0.112964	-0.248729	0.454596	0.183137	0.50351	0.706343	1.05342	0.633451	0.462892	0.773244	0.914385	1.02788	1.21964	0.14865	27	0.441876	0.0480127	1.2257	1.97222e-07	0.783824	0.00097001	1.97222e-07	1.2257
17391	hsa-miR-635	0.558927	0.936148	-0.445485	0.481803	0.0639603	1.15977	0.0501794	-0.707095	0.431363	0.377708	-0.942971	-0.598724	-1.00552	0.135143	NA	-0.878048	-0.603486	-0.516772	-0.799846	-0.548134	-0.852444	-0.813523	-1.26645	-0.943846	-0.850824	-0.968812	-0.944451	-0.993834	-0.934907	-0.747156	29	-0.930545	0.000559075	-1.22235	3.71636e-06	-0.291807	0.0238354	3.71636e-06	1.22235
145972	hsa-miR-141*	0.520785	1.24625	-0.453915	0.924403	0.502347	1.06916	1.0434	0.385599	0.444207	0.590511	-0.492369	-0.285561	-0.465634	-0.661532	-0.26669	-0.258312	-0.231976	-0.535912	-0.657373	-0.408282	-0.213482	-0.617918	-0.988075	-0.55197	-0.091504	-0.360641	-0.754179	-0.988033	-0.850633	-0.495236	30	-1.05364	4.14219e-06	-1.21844	2.88983e-06	-0.164803	0.154077	2.88983e-06	1.21844
146008	hsa-miR-26b	-0.989348	-0.296817	-0.404074	-0.0975519	0.441799	-0.147241	0.348897	-0.135034	-0.142948	-0.606093	0.553245	-1.12593	0.534437	-0.74211	-0.580457	0.642599	-0.253668	-0.239993	0.799015	0.476275	0.71872	1.20821	1.08829	0.842593	0.576062	1.14675	1.07728	1.25621	1.29643	0.603872	30	0.209182	0.417537	1.18428	6.03207e-07	0.9751	0.000520293	6.03207e-07	1.18428
29575	hsa-miR-32*	1.08713	0.938073	-0.141218	0.490362	-0.0261433	1.64895	-0.0710046	-0.29067	0.587771	0.326809	-0.726098	0.271691	-0.821379	0.663556	-0.102319	-0.656669	-0.194884	-0.160417	-0.285223	-0.468488	-0.498684	-0.585129	-1.01907	-0.911367	-0.641943	-1.03313	-0.691852	-0.680293	-0.951089	-0.162745	30	-0.703029	0.0103014	-1.17254	3.59845e-05	-0.469508	0.0124066	3.59845e-05	1.17254
42461	hsa-miR-146b-3p	1.0111	0.977681	-0.00209435	0.653102	0.225081	1.51394	0.120749	-0.373889	0.689804	0.550785	-0.557222	-0.207517	-0.68637	0.106571	-0.46018	-0.474871	-0.371856	-0.198052	-0.285663	-0.333722	-0.54665	-0.472585	-0.825935	-0.694291	-0.542233	-0.788956	-0.689967	-0.616378	-0.648099	-0.407121	30	-0.883515	0.000196841	-1.15985	5.08518e-06	-0.276333	0.00332442	5.08518e-06	1.15985
42703	hsa-miR-490-3p	0.410299	0.820531	-0.269395	0.391855	-0.0570698	1.27225	-0.123167	-0.624074	0.347251	0.318538	-0.985474	-0.436397	-0.850848	0.266999	-0.658372	-0.773451	-0.60893	-0.296701	-0.722518	-0.57804	-0.758809	-0.77595	-1.23914	-1.08709	-0.73832	-1.06143	-0.982918	-0.849786	-0.981643	-0.601163	30	-0.813075	0.000941747	-1.15633	6.23763e-06	-0.343252	0.0148273	6.23763e-06	1.15633
42818	hsa-miR-597	-1.05201	-0.766186	-1.71302	-1.53401	-0.609071	-1.29131	-0.459929	-1.25775	-1.16837	-0.749995	0.0514654	0.0692016	0.246529	-0.496991	0.0643387	-0.174756	0.0402551	-0.116266	-0.840776	-0.0543196	0.258529	-0.153982	0.4394	-0.0597027	0.255659	0.43869	0.285906	-0.262589	0.070514	-0.441546	30	0.939034	2.02946e-05	1.14325	1.26334e-06	0.20422	0.160831	1.26334e-06	1.14325
13143	hsa-miR-301a	-0.707373	0.00859038	-0.166919	0.0718406	0.539016	-0.290913	0.321525	0.254707	0.0490707	-0.23426	0.716171	-0.74159	0.863966	-0.645391	-0.0287873	0.754035	0.250695	0.109861	0.887053	0.598008	0.987179	1.18723	1.18939	1.02002	0.932063	1.21934	1.13618	1.30836	1.49066	0.680628	30	0.291874	0.202497	1.13058	9.66243e-08	0.838703	0.000618888	9.66243e-08	1.13058
17718	hsa-miR-92b	-0.381941	-0.578276	-0.0769619	-0.314588	-0.206547	-0.586105	-0.274099	-0.172878	-0.301439	-0.0771324	0.128975	-0.399338	0.170102	-1.04486	-0.517991	-0.188203	-0.32647	-0.096859	-0.0247424	-0.054882	0.718419	0.637339	1.19675	0.412555	0.873441	0.788089	1.03149	0.981123	1.39627	0.0106666	30	0.0615698	0.634283	1.10161	2.40504e-07	1.04004	8.35898e-06	2.40504e-07	1.10161
10967	hsa-miR-16	-0.902475	-0.368331	-0.376593	0.150674	0.452769	-0.164596	0.171094	-0.150754	-0.253814	-0.501564	0.587909	-1.04336	0.872896	-0.113016	-0.121515	0.840287	-0.027905	-0.112865	1.32346	0.574418	0.847946	1.22374	1.06059	0.606141	0.304357	0.959327	0.913105	1.16938	0.99944	0.947056	30	0.47239	0.0741765	1.09747	7.83009e-07	0.625077	0.0154516	7.83009e-07	1.09747
146165	hsa-miR-1973	0.56237	0.0719018	-0.0482521	-0.182718	-0.441627	0.145308	-0.407017	0.462826	0.362066	0.631032	-0.505375	1.08099	-0.767988	0.209966	0.492495	-0.372942	0.318265	-0.0592685	-0.774732	-0.434342	-0.374765	-1.06452	-1.30905	-0.93292	-0.35804	-1.0899	-1.3731	-1.69381	-1.32422	-0.243021	30	-0.196882	0.396097	-1.09192	3.23978e-05	-0.895043	0.00192044	3.23978e-05	1.09192
42738	hsa-miR-340*	-0.635517	-0.351413	-0.0330182	-0.0705309	0.18057	-0.313868	0.368969	-0.0754387	-0.0309374	-0.653788	0.65509	-0.53848	0.823419	-0.328229	-0.211727	0.828434	0.00177006	-0.0881638	1.16218	0.430298	0.585944	1.25413	0.958127	0.961462	0.412692	1.22813	0.988044	1.34398	1.07785	0.480881	30	0.434956	0.0539797	1.09062	7.27931e-07	0.655665	0.00610514	7.27931e-07	1.09062
17338	hsa-miR-660	-0.601139	-0.428005	-0.0657619	-0.0786465	0.148765	-0.34843	0.0712611	-0.24277	-0.312958	-0.321843	0.414717	-0.602024	0.538504	-0.654529	NA	0.31645	-0.0379527	-0.127119	0.471636	0.251318	0.647193	0.820451	1.23425	0.962246	0.796942	0.908026	0.923721	0.926628	1.29249	0.191528	29	0.281397	0.100148	1.0883	4.87495e-08	0.806903	0.000248622	4.87495e-08	1.0883
145935	hsa-miRPlus-E1232	0.839651	0.904098	-0.0129922	0.505566	0.120793	1.41946	0.0780786	-0.226798	0.636986	0.408782	-0.425001	-0.105328	-0.460634	0.5257	-0.475577	-0.602628	-0.297504	-0.172973	0.042464	-0.263551	-0.490186	-0.414147	-0.791281	-0.749482	-0.519262	-0.84232	-0.75387	-0.569354	-0.742282	-0.316897	30	-0.690865	0.00180665	-1.08627	4.46741e-06	-0.395405	0.00354527	4.46741e-06	1.08627
13148	hsa-miR-195	-0.659073	-0.204622	-0.225488	-0.41604	0.00829249	-0.382191	-0.0406113	-0.333718	-0.239154	-0.341609	0.381172	-0.709748	0.232075	-0.761489	-0.295142	0.0679729	-0.160893	-0.227185	0.433486	0.33777	-0.0153649	0.9263	1.11671	0.611067	0.72307	0.796208	1.09487	1.01539	1.39351	0.333131	30	0.213223	0.17324	1.08291	5.63119e-07	0.869686	0.000227164	5.63119e-07	1.08291
11014	hsa-miR-214	0.34408	0.778088	-0.151206	0.552521	0.0884981	1.42292	0.0714883	-0.479384	0.474659	0.345607	-0.850117	-0.557151	-0.798139	-0.549273	-0.712249	-0.840675	-0.672404	-0.740766	-0.961719	-0.679414	-0.396868	-0.612787	-0.57182	-0.754486	-0.611854	-0.729234	-0.742787	-0.560457	-0.540129	-0.679674	30	-1.08092	5.84325e-06	-0.964736	2.13634e-05	0.116181	0.04594	5.84325e-06	1.08092
46343	hsa-miRPlus-E1212	0.980411	0.937032	0.0035185	0.588974	0.0577109	1.66519	-0.0551505	-0.156467	0.613281	0.303328	-0.538824	0.252445	-0.639443	0.628489	-0.0966703	-0.564783	-0.0789056	-0.0673667	-0.244093	-0.465715	-0.381766	-0.549241	-0.8729	-0.672645	-0.472465	-0.821935	-0.601837	-0.626223	-0.696035	-0.12628	30	-0.67527	0.00716693	-1.07592	3.20003e-05	-0.400646	0.0123832	3.20003e-05	1.07592
13140	hsa-miR-138	0.390666	0.175924	0.185282	0.173751	0.2077	-0.157491	0.509346	0.714003	0.393671	0.353364	0.76162	0.695943	0.545793	0.394646	0.513244	0.295105	0.62738	0.622198	0.141619	0.560575	-0.639388	-0.474518	-1.06643	-0.307472	-0.29182	-0.807824	-0.741007	-0.600795	-0.783987	0.208558	30	0.221191	0.0324742	-0.845089	6.60642e-06	-1.06628	1.30462e-07	1.30462e-07	1.06628
42650	hsa-miR-17	-0.654414	-0.323178	-0.272749	-0.0605934	0.200243	-0.410501	-0.0115962	-0.14635	-0.341387	-0.423584	0.433107	-0.627898	0.70574	-0.334926	-0.0757661	0.529136	-0.0951002	-0.0419413	0.96236	0.487322	0.86621	0.950473	1.01554	0.452767	0.483431	0.964315	0.854103	1.00005	0.927106	0.700716	30	0.438614	0.0232418	1.06588	4.11347e-09	0.627267	0.00183908	4.11347e-09	1.06588
11004	hsa-miR-203	-0.666337	-0.484971	0.00818466	-0.573927	NA	-0.535375	NA	NA	-0.315237	-0.369672	1.04858	0.204175	0.307256	0.360101	NA	0.330857	0.519459	0.272673	0.0912037	0.334489	0.625163	0.41846	0.551254	1.33721	0.442919	0.647489	1.13169	0.235489	0.485318	0.565134	26	0.80504	1.96483e-05	1.06363	2.66293e-06	0.258591	0.0858357	2.66293e-06	1.06363
145649	hsa-miR-9	-1.00711	-0.264884	-0.347901	-0.291765	0.313383	-0.311611	0.452358	-0.169306	-0.0765286	-0.700228	0.825109	-0.930709	0.798227	-0.0635182	0.07433	0.79521	-0.059965	0.0179636	0.733292	0.587782	0.522852	0.995418	0.905857	0.832734	0.46611	0.897739	0.927584	0.93844	1.08975	0.581227	30	0.518131	0.0338328	1.05613	1.5638e-06	0.537999	0.0121816	1.5638e-06	1.05613
46720	hsa-miRPlus-E1185	0.893724	0.856078	-0.0978314	0.538806	0.158674	1.33693	-0.050401	-0.481932	0.505652	0.482408	-0.520033	-0.0435702	-0.564627	0.638902	-0.308217	-0.570336	-0.33945	-0.0775195	0.0152967	-0.209955	-0.485655	-0.509184	-1.05749	-0.756975	-0.475494	-0.844501	-0.58899	-0.542683	-0.695224	-0.398902	30	-0.612162	0.00835135	-1.04972	1.97565e-05	-0.437559	0.00381713	1.97565e-05	1.04972
17752	hsa-let-7f	-0.918818	-0.301813	0.0737687	-0.00596941	0.467279	-0.344406	0.681917	0.310753	0.073145	-0.555227	0.891304	-0.848615	0.877027	-0.725867	-0.137783	0.959911	0.0673717	-0.0333767	1.11561	0.641399	0.71349	1.28769	1.0951	0.979653	0.542156	1.16084	0.989251	1.36095	1.2355	0.603374	30	0.332635	0.240233	1.04874	1.49143e-05	0.716103	0.00895463	1.49143e-05	1.04874
42708	hsa-miR-99a	-0.896916	-0.636456	-0.150142	-0.470373	-0.173939	-0.467501	-0.11356	-0.292342	-0.443343	-0.454439	0.22623	-0.46765	0.138878	-0.488243	-0.250154	0.132379	-0.0697624	-0.0593746	0.0243035	0.0878793	0.483208	0.551396	0.71413	0.683442	0.589536	0.614709	0.825974	0.599975	0.969534	0.214864	30	0.33735	0.0067692	1.03458	4.82163e-09	0.697228	2.15529e-06	4.82163e-09	1.03458
145831	hsa-miR-625	NA	-0.481693	NA	NA	0.18316	-0.522415	0.296456	-0.335099	-0.368204	NA	0.234497	-0.860387	0.42602	NA	NA	0.919671	NA	-0.156112	0.908079	0.331968	0.90065	0.915776	0.637727	0.794969	0.290365	1.181	1.06098	0.971621	0.911074	0.516933	23	0.462309	0.136277	1.02274	1.20915e-05	0.560433	0.0217315	1.20915e-05	1.02274
46801	hsa-miR-106a	-0.704734	-0.302699	-0.0665076	0.0808772	0.18098	-0.323833	0.121985	0.0492551	-0.312196	-0.276208	0.362861	-0.46444	0.730776	-0.257054	0.18806	0.722538	0.0422962	0.064675	0.836238	0.476505	0.878842	0.952573	1.06882	0.665741	0.594863	0.924719	0.841262	1.01138	0.983838	0.675886	30	0.425554	0.0177435	1.0151	8.6811e-09	0.589547	0.000819153	8.6811e-09	1.0151
14302	hsa-miR-374b	-0.596167	-0.348692	-0.394588	-0.181914	-0.125631	-0.439057	0.12207	0.0318573	-0.317321	-0.341262	0.457086	-0.65966	0.340291	-0.718917	-0.0742789	0.181774	0.0130392	0.00891054	0.469154	0.347298	0.68198	0.88018	0.92038	0.567018	0.561792	0.887597	0.832664	0.790608	1.04823	0.289389	30	0.29554	0.067641	1.00505	7.20243e-09	0.709514	0.000196934	7.20243e-09	1.00505
42932	hsa-miR-920	0.663992	0.766677	-0.103461	0.524835	0.00694167	1.26599	0.00414907	-0.610802	0.453616	0.288456	-0.752077	-0.423948	-0.763794	0.347243	-0.440604	-0.659689	-0.398217	-0.281078	-0.359598	-0.328963	-0.494695	-0.524472	-1.03369	-0.765968	-0.574113	-0.706903	-0.693091	-0.723358	-0.719127	-0.541112	30	-0.732112	0.00145018	-1.00369	1.88882e-05	-0.271581	0.0261544	1.88882e-05	1.00369
46630	hsa-miRPlus-F1064	0.780898	0.588697	0.0471325	0.361206	0.152743	0.670863	-0.368806	-0.381241	0.794935	0.389623	-0.550769	-0.12813	-0.708474	0.911921	-0.345689	-0.477734	-0.540683	0.108898	-0.00365989	-0.0475557	-0.611704	-0.418199	-1.20477	-0.861594	-0.43779	-0.819162	-0.819206	-0.686434	-0.873821	-0.179591	30	-0.481793	0.0287185	-0.994832	1.1194e-05	-0.51304	0.00890853	1.1194e-05	0.994832
46923	hsa-miR-1259	-0.574473	-0.134038	0.547585	-0.0320946	0.44669	-0.18463	0.435344	0.431353	-0.0311971	-0.444835	0.845196	-0.514142	0.810812	-0.76333	-0.108735	0.891318	0.291833	-0.0815463	1.07097	0.410894	0.761253	1.28301	1.16589	1.18455	0.645664	1.14126	0.901206	1.3025	1.32005	0.364057	30	0.239356	0.325868	0.960974	1.38409e-05	0.721617	0.00493828	1.38409e-05	0.960974
17888	hsa-let-7a*	-0.641154	-0.481922	0.0543627	-0.222917	0.260579	-0.529294	0.229319	0.132879	-0.201381	-0.234049	0.568867	0.000638766	0.647618	-0.414718	NA	0.548924	0.24323	0.137692	0.488142	0.344778	0.74894	0.888637	0.867552	0.740782	0.58937	1.04075	0.858228	0.798289	0.940244	0.412065	29	0.448377	0.00900385	0.951843	1.97138e-07	0.503466	0.000744838	1.97138e-07	0.951843
42847	hsa-miR-497	-0.772785	-0.435572	-0.239607	-0.508566	-0.300063	-0.711895	-0.332751	-0.234999	-0.514723	-0.376883	0.0234696	-0.341451	0.0712431	-0.879399	-0.521834	-0.24306	-0.246035	-0.39147	-0.330619	-0.0389054	0.374195	0.426616	0.731867	0.545397	0.608318	0.499286	0.628755	0.536411	0.901085	-0.168416	30	0.152978	0.168635	0.951136	5.12081e-08	0.798158	5.63205e-06	5.12081e-08	0.951136
14313	hsa-miR-499-5p	-0.370386	-0.554721	-0.438539	-0.216172	0.12626	-0.607519	-0.202303	-0.113143	-0.554185	-0.265365	-0.119856	-0.372932	-0.0494845	-0.835511	NA	0.16532	-0.196536	-0.0277044	0.184172	-0.0703831	0.715094	0.568335	0.518346	0.390337	0.448652	0.910897	0.649221	0.772399	0.882277	0.428123	29	0.172617	0.182797	0.947975	7.93757e-09	0.775359	3.82829e-06	7.93757e-09	0.947975
11024	hsa-miR-223	-0.821527	-0.484012	0.307536	0.127369	-0.0562216	-0.382888	-0.245806	-0.558868	-0.42265	-0.106886	0.469784	-0.45151	1.00473	-0.204293	0.569022	0.259718	-0.22973	-0.00540681	0.778939	0.24207	0.987381	0.693942	1.20287	0.492176	0.186445	0.547243	0.682721	0.982264	1.18146	-0.132428	30	0.507728	0.0126564	0.946803	3.42888e-05	0.439075	0.0430178	3.42888e-05	0.946803
4700	hsa-miR-140-5p	-0.747395	-0.339924	-0.0872917	-0.105503	0.276093	-0.585015	-0.132375	0.0411575	-0.208464	-0.444612	0.667342	-0.721395	0.590724	-0.570549	-0.329263	0.418618	-0.0777469	-0.0431225	0.450205	0.342355	0.783806	0.673319	1.00804	0.521351	0.437084	0.916012	0.72922	0.691977	0.861652	0.501419	30	0.30605	0.112405	0.945721	1.22854e-07	0.639671	0.0012341	1.22854e-07	0.945721
42929	hsa-miR-25*	0.639354	0.573593	0.586781	0.326889	-0.22915	1.11887	-0.303614	-0.655895	0.174732	0.0825235	-0.792367	-0.0750467	-0.879005	0.404953	-0.4911	-0.616735	-0.432532	-0.439081	-0.267425	-0.582877	-0.614554	-0.731523	-0.92177	-0.901978	-0.741259	-0.845292	-0.681462	-0.554254	-0.690437	-0.431009	30	-0.64853	0.00526898	-0.942762	3.84247e-05	-0.294232	0.0327724	3.84247e-05	0.942762
21526	hsa-miRPlus-E1031	0.45488	0.130229	-0.0462008	0.026153	0.291546	-0.831363	-0.0573066	0.53122	0.317729	0.281535	0.886766	0.804111	0.497885	0.690638	0.670118	-0.0660031	0.48293	0.397394	0.117451	0.358011	-0.289203	-0.706332	-0.645536	-0.492702	-0.0220757	-0.754679	-0.495397	-0.735858	-0.552453	0.109105	30	0.374088	0.026315	-0.568355	0.00176223	-0.942443	1.45893e-06	1.45893e-06	0.942443
42744	hsa-miR-23a	-0.501468	-0.668123	0.23825	-0.435988	-0.0114387	-0.465067	-0.30222	-0.259198	-0.401113	-0.168659	0.1156	-0.112576	-0.091316	-0.469018	-0.184407	-0.266932	-0.139182	-0.305931	0.140588	-0.0486321	0.859764	0.617738	0.980432	0.352537	0.355933	0.577171	0.62148	1.26229	0.920504	-0.150794	30	0.161322	0.130537	0.937208	7.29771e-06	0.775886	2.62853e-05	7.29771e-06	0.937208
42588	hsa-miR-18a	-0.487956	-0.423036	-0.205764	0.0128164	0.0518089	-0.532062	-0.0579189	-0.108359	-0.416949	-0.279179	0.19416	-0.403868	0.616927	-0.131068	0.0734478	0.372099	-0.025559	-0.0441833	0.86201	0.464775	0.822526	0.773239	0.912539	0.25131	0.444556	0.862071	0.74135	0.743474	0.643638	0.65835	30	0.442534	0.00501333	0.929965	8.93339e-09	0.487431	0.00218612	8.93339e-09	0.929965
42827	hsa-miR-652	-0.37469	-0.470475	-0.143874	-0.488383	-0.143253	-0.872869	-0.0761627	-0.112963	-0.609008	-0.225172	0.0545699	-0.193362	0.336388	-0.64232	-0.265621	-0.100407	-0.166786	-0.274528	0.0682224	8.03241e-06	0.446479	0.483302	0.795922	0.294549	0.448828	0.550889	0.729347	0.94385	0.991634	0.0807086	30	0.233301	0.0604845	0.928236	5.33756e-07	0.694934	2.32115e-05	5.33756e-07	0.928236
46264	hsa-miR-298	0.705596	0.732987	0.0775022	0.467655	0.042399	1.24619	0.0845401	-0.296901	0.44375	0.291058	-0.49485	-0.346895	-0.501271	-0.317858	-0.353673	-0.575629	-0.313612	-0.320185	-0.347603	-0.315163	-0.447183	-0.401518	-0.711078	-0.56249	-0.482024	-0.549096	-0.610715	-0.584919	-0.602089	-0.531393	30	-0.768151	4.12381e-05	-0.927728	3.96366e-06	-0.159577	0.00120474	3.96366e-06	0.927728
17676	hsa-miR-152	-0.189617	-0.514618	-0.0266609	-0.286071	0.245631	-0.397666	0.160554	0.0356616	-0.108509	0.114531	0.441362	0.0600631	0.317384	-0.622402	-0.110674	0.0345141	0.114109	-0.100809	0.0326977	0.157535	0.726356	0.719393	1.09918	0.658048	0.85294	0.824385	0.857063	1.13801	1.30952	0.077289	30	0.129055	0.296888	0.922894	1.6448e-06	0.79384	2.17071e-05	1.6448e-06	0.922894
42571	hsa-miR-129*	-0.887912	-0.263722	0.447381	-0.45432	-0.0281749	-0.712233	0.0844469	0.0943355	-0.0920079	-0.714706	0.490329	-0.218851	0.248691	0.159355	0.688548	0.849918	0.588441	0.127979	0.162296	0.0602373	0.757241	1.1206	0.381132	1.08579	0.464616	0.528538	0.793457	0.685723	0.361345	0.511529	30	0.568385	0.0038065	0.921689	1.99738e-05	0.353304	0.0172499	1.99738e-05	0.921689
10997	hsa-miR-19a	-0.64326	-0.260397	-0.141527	0.0477016	0.234618	-0.241173	0.00942372	-0.0446152	-0.370654	-0.247084	0.295483	-0.554051	0.37053	-0.468478	-0.0536345	0.502411	0.00367499	-0.132453	0.599418	0.421478	0.855669	0.870197	0.890867	0.40022	0.599959	0.77955	0.89663	1.0082	0.799665	0.441765	30	0.264134	0.0938744	0.919969	3.73161e-08	0.655835	0.000229183	3.73161e-08	0.919969
11023	hsa-miR-222	0.27192	0.230868	0.16655	0.128147	0.121841	-0.33438	0.398007	0.641675	0.27482	0.312695	0.799788	0.396099	0.367499	0.522196	0.339132	0.137206	0.238986	0.366599	0.276353	0.173428	-0.685293	-0.468029	-0.902092	-0.180048	-0.486347	-0.758972	-0.465018	-0.68989	-0.899937	-0.00802008	30	0.140514	0.172352	-0.775579	5.18779e-06	-0.916093	1.51902e-07	1.51902e-07	0.916093
17493	hsa-miR-622	1.00143	0.943969	0.0635829	0.785715	0.455678	1.18442	0.318063	-0.208176	0.865353	0.677916	-0.231201	0.0262161	-0.57211	0.854633	0.123216	-0.0478402	-0.159657	-0.0224454	0.0450806	-0.165225	-0.240847	-0.296451	-0.534246	-0.232076	-0.300413	-0.526916	-0.295039	-0.250105	-0.32052	-0.0519458	30	-0.623729	0.00290586	-0.913651	7.42291e-06	-0.289923	0.0299189	7.42291e-06	0.913651
11022	hsa-miR-221	0.0444721	0.0233224	-0.00104251	-0.0829355	0.161872	-0.523042	0.275976	0.620848	0.164966	0.219063	0.677188	0.338547	0.344292	0.344655	0.309507	0.0548227	0.222009	0.249949	0.116641	0.152351	-0.792612	-0.56522	-0.981134	-0.190596	-0.559336	-0.852144	-0.63043	-0.708412	-0.86029	-0.0480766	30	0.190646	0.0920002	-0.709175	4.0868e-05	-0.899821	1.53046e-07	1.53046e-07	0.899821
42496	hsa-miR-181c	-0.985157	-0.424297	0.0578497	-0.481957	0.0995156	-0.859612	-0.0122434	0.174579	-0.200285	-0.762881	0.759165	-0.503663	0.588914	-0.400778	-0.0821778	0.521901	0.351298	-0.139729	0.386951	0.180077	0.288666	0.653978	0.347316	1.08612	0.433741	0.506954	0.499823	0.631243	0.626715	0.396244	30	0.505645	0.0166276	0.886528	1.67461e-05	0.380884	0.0233702	1.67461e-05	0.886528
32825	hsa-miR-620	0.662671	0.89177	0.175204	0.58555	0.289791	1.2261	0.401873	0.113325	0.630529	0.277866	-0.144585	-0.119405	-0.240793	-0.153888	-0.0838858	-0.304948	-0.0465975	-0.103832	0.0675739	-0.156649	-0.207141	-0.150962	-0.440976	-0.350137	-0.203433	-0.458819	-0.546848	-0.492044	-0.436396	-0.243356	30	-0.654169	2.00302e-05	-0.878479	7.07443e-07	-0.22431	0.000709147	7.07443e-07	0.878479
46742	hsa-miRPlus-E1067	0.743855	0.0411737	0.453225	0.0248357	-0.138095	-0.260711	-0.261573	0.502671	0.390317	0.629806	-0.0618675	1.42742	-0.183159	0.357737	0.602105	-0.601762	0.242408	0.375846	-1.10005	-0.304216	-0.378041	-0.727606	-1.00651	-0.405854	-0.402716	-0.60947	-0.926352	-1.16099	-0.672616	-0.349581	30	-0.137104	0.590624	-0.876524	1.54226e-05	-0.73942	0.00621497	1.54226e-05	0.876524
46328	hsa-miR-1274b	-0.438942	-0.514138	-1.20001	-1.10371	-0.562748	-0.944696	-0.509649	-0.835783	-0.786425	-0.558433	0.0215677	-0.00602916	-0.148801	-0.413105	-0.00836805	-0.406427	-0.16186	-0.108328	-0.60465	-0.0360475	0.300903	-0.0952883	0.230616	-0.113941	0.248085	0.281322	0.266534	0.0512438	0.27836	-0.234309	30	0.558248	7.12577e-05	0.866805	1.92097e-07	0.308557	0.0038238	1.92097e-07	0.866805
145943	hsa-miR-100	-0.575271	-0.671589	-0.360167	-0.36596	-0.176187	-0.56183	-0.304274	-0.24961	-0.55783	-0.348116	-0.0680909	-0.378389	-0.089681	-0.877268	-0.527276	-0.0569827	-0.313268	-0.323425	-0.0782122	0.0702772	0.592495	0.52145	0.398363	0.103495	0.288444	0.537574	0.572024	0.546595	0.665286	0.251242	30	0.152852	0.156638	0.86478	1.41816e-09	0.711928	2.74183e-06	1.41816e-09	0.86478
145677	hsa-miR-139-5p	0.211697	-0.00604499	-0.101515	-0.0586253	-0.0897844	-0.427183	0.298122	0.758787	-0.0620535	0.226804	0.70409	0.588584	0.456047	0.30574	0.376007	0.0116009	0.299231	0.525933	0.261561	0.314273	-0.788069	-0.404617	-0.834279	-0.189384	-0.382455	-0.58201	-0.305598	-0.539416	-0.845905	0.0951484	30	0.309286	0.0173594	-0.552679	0.000892409	-0.861965	5.45317e-07	5.45317e-07	0.861965
46788	hsa-miR-1299	0.913181	0.805598	0.30565	0.476008	0.0467035	1.28227	0.0404654	-0.00980703	0.56213	0.277861	-0.400815	0.204239	-0.499216	0.217441	0.0259165	-0.518453	-0.171482	-0.158549	-0.114926	-0.408857	-0.194307	-0.302167	-0.470068	-0.482383	-0.331375	-0.431259	-0.493484	-0.370864	-0.529438	-0.263999	30	-0.652476	0.000708018	-0.85694	8.30595e-06	-0.204464	0.041725	8.30595e-06	0.85694
46602	hsa-miRPlus-F1194	0.585908	0.99614	0.600211	0.735757	0.622893	0.781144	0.100555	0.503336	0.797699	0.475612	-0.166966	0.0092054	-0.227415	1.05836	0.0145809	-0.0872533	-0.146342	0.644287	-0.0101392	0.232044	-0.341715	0.048966	-0.701221	-0.252943	0.119847	-0.225214	-0.32951	-0.296306	-0.333385	-0.0468567	30	-0.487889	0.00455452	-0.855759	2.15982e-07	-0.36787	0.0243794	2.15982e-07	0.855759
146010	hsa-miR-2116	0.825266	0.735761	-0.0891159	0.458527	0.0667947	1.21778	0.0505822	-0.28961	0.509859	0.322223	-0.407461	-0.0888133	-0.511302	0.432753	-0.392955	-0.414571	-0.329699	-0.185412	-0.0201286	-0.339426	-0.413647	-0.338226	-0.668729	-0.582383	-0.416276	-0.623777	-0.445123	-0.435111	-0.502676	-0.259436	30	-0.606508	0.00228558	-0.849345	2.61405e-05	-0.242837	0.0219973	2.61405e-05	0.849345
146086	hsa-miR-30a	-0.616255	-0.2359	-0.150577	-0.246046	0.101893	-0.372161	0.198484	0.100504	-0.0762116	-0.146074	0.432815	-0.414393	0.356442	-0.448847	-0.194904	0.17244	-0.106754	0.0150195	0.102231	0.313894	0.61767	0.70593	1.00294	0.570369	0.661135	0.649864	0.788351	0.758864	1.00909	0.261285	30	0.167029	0.198209	0.846785	1.65756e-07	0.679756	2.18794e-05	1.65756e-07	0.846785
17474	hsa-miR-421	-0.535061	-0.436895	-0.287812	-0.27862	0.0935326	-0.548477	0.181809	0.156026	-0.177944	-0.427276	0.441221	-0.480364	0.575421	-0.139914	-0.143026	0.373066	0.0709905	0.0770747	0.556029	0.353816	0.484671	0.711416	0.583773	0.547417	0.362475	0.897812	0.746093	0.683686	0.747576	0.400208	30	0.394503	0.0122078	0.842584	1.97889e-07	0.448081	0.00184379	1.97889e-07	0.842584
145676	hsa-miR-30e*	-0.433352	-0.253376	-0.097618	-0.10717	0.182812	-0.30324	0.26671	0.139804	-0.0576635	-0.198438	0.555236	-0.304748	0.566751	-0.492311	-0.181353	0.223636	-0.0339559	-0.0340655	0.384437	0.353836	0.674174	0.724448	0.975493	0.569443	0.639238	0.773723	0.896449	0.809452	1.0864	0.396962	30	0.189899	0.18062	0.840731	6.2199e-08	0.650832	0.000112566	6.2199e-08	0.840731
145841	hsa-miR-23b	-0.594121	-0.299095	0.297264	0.0289226	0.16425	-0.118841	0.249303	0.11694	-0.112587	-0.365991	0.455504	-0.401768	0.385119	-0.126243	0.0845815	0.538162	0.292647	0.0806212	0.662805	0.321944	0.756757	1.06124	0.737723	0.811045	0.436689	0.823061	0.775847	1.0797	0.748234	0.495232	30	0.292733	0.0468841	0.835949	6.46905e-07	0.543216	0.000278134	6.46905e-07	0.835949
146049	hsa-miR-28-5p	-0.988261	-0.509683	-0.0205746	-0.047135	0.0262281	-0.681827	0.224541	0.121174	-0.416608	-0.396884	0.460251	-0.497304	0.562678	-0.677136	-0.382745	0.410774	-0.0218319	-0.173741	0.224124	0.183505	0.47139	0.639546	0.622314	0.589704	0.301311	0.812758	0.664542	0.504879	0.675362	0.332931	30	0.27776	0.14813	0.830377	7.26943e-06	0.552616	0.00127804	7.26943e-06	0.830377
17280	hsa-miR-15b	-0.46334	-0.533753	-0.146955	-0.100286	0.190037	-0.60212	0.0866644	0.125287	-0.363066	-0.301831	0.742633	-0.125025	0.709484	-0.0432606	0.153927	0.410657	-0.0246156	0.0324925	1.03267	0.374218	0.530154	0.793578	0.980234	0.306745	0.220786	0.647765	0.626983	0.778639	0.759512	0.513943	30	0.537254	0.00264389	0.82677	1.23275e-06	0.289516	0.0610712	1.23275e-06	0.82677
145944	hsa-miR-27b	-0.73176	-0.340417	0.0112899	0.0181894	0.151226	-0.267654	0.0921554	-0.000872829	-0.28503	-0.359336	0.438623	-0.357204	0.27929	-0.414894	-0.146419	0.461659	0.138448	-0.128115	0.424374	0.281324	0.681342	0.89389	0.563662	0.658221	0.317462	0.737145	0.682115	0.870746	0.799645	0.224734	30	0.26893	0.0643385	0.814117	8.34513e-07	0.545187	0.000425358	8.34513e-07	0.814117
145878	hsa-miR-18b	-0.699434	-0.483081	-0.334499	-0.123759	-0.17833	-0.720764	-0.202126	-0.246796	-0.482581	-0.390835	-0.0247334	-0.522788	0.439093	-0.170271	NA	0.272111	-0.189372	-0.200008	0.621871	0.321796	0.563127	0.490917	0.729186	-0.0437555	0.149426	0.670458	0.495712	0.384491	0.325204	0.481044	29	0.447076	0.0044514	0.810801	1.84436e-07	0.363725	0.0192652	1.84436e-07	0.810801
46695	hsa-miR-1228	-0.960032	-0.591246	-0.329381	-0.0436212	0.038804	-0.500875	-0.233866	0.0373301	-0.416291	-0.480993	0.0890181	-0.247994	0.0581497	-0.670026	0.00612973	0.263501	-0.0376852	-0.0389585	-0.125335	0.187479	0.796673	0.515381	0.154435	0.314769	0.309649	1.05859	0.603755	0.217019	0.318585	0.232978	30	0.296445	0.033989	0.800201	1.33636e-05	0.503756	0.000723506	1.33636e-05	0.800201
27720	hsa-miR-15a	-0.649359	-0.487421	-0.390645	-0.0110989	0.314113	-0.338726	-0.0829782	-0.12352	-0.274074	-0.24981	0.329835	-0.661766	0.372502	-0.545286	-0.247865	0.367936	-0.117723	-0.245373	0.682297	0.318494	0.740981	0.870108	0.509934	0.236753	0.174	0.699719	0.611232	0.64676	0.713182	0.391575	30	0.254657	0.141887	0.788776	1.40211e-06	0.534119	0.00352362	1.40211e-06	0.788776
13485	hsa-miR-10a	NA	-0.51766	-0.138558	-0.35084	-0.0871965	-0.505549	-0.0451417	-0.189917	-0.295571	-0.302509	0.167932	-0.347904	0.149095	-0.656577	NA	0.722413	-0.102102	-0.186211	0.0551602	0.114672	0.487835	0.656804	0.60538	0.382665	0.313995	0.597053	0.491148	0.723816	0.804951	0.112187	28	0.261047	0.0813187	0.78791	7.05851e-08	0.526864	0.00151263	7.05851e-08	0.78791
46756	hsa-miRPlus-F1001	-0.656556	-0.670075	-0.330937	-0.603789	-0.521487	-0.809097	-0.512849	-0.0643602	-0.619284	-0.285366	0.0134553	0.0954267	0.0242308	0.504627	-0.104622	-0.145661	-0.143265	0.0572344	-0.481628	-0.0417568	0.37449	-0.00346165	0.419603	0.0383229	0.299849	0.425572	0.507706	0.335717	0.454741	-0.0525486	30	0.485184	0.00020748	0.787379	1.62652e-07	0.302195	0.00826974	1.62652e-07	0.787379
28191	hsa-miR-30e	-0.458288	0.0581025	-0.0942798	0.187019	0.30032	-0.123638	0.35856	0.230507	0.0297696	-0.116704	0.606716	-0.513769	0.594412	-0.457208	-0.065141	0.669768	0.179297	0.192735	0.602573	0.581087	0.666352	0.909639	0.904906	0.704181	0.642756	0.801747	0.872237	1.04724	1.11515	0.529599	30	0.20191	0.231347	0.782244	2.34114e-07	0.580334	0.00146668	2.34114e-07	0.782244
145983	hsa-miRPlus-E1114	-0.536536	-0.821602	-0.848127	-1.10219	-0.945777	-0.89439	-0.84527	-0.628492	-1.03451	-0.467514	-0.39714	0.768844	-0.459087	0.581334	0.0801599	-0.19598	-0.397096	-0.167002	0.0903438	-0.225299	-0.118493	-0.294284	-0.0937407	-0.471941	-0.24624	-0.222448	0.126378	-0.0276419	-0.0328255	0.12772	30	0.780349	5.08305e-05	0.687089	3.87876e-07	-0.0932592	0.528613	3.87876e-07	0.780349
42739	hsa-miR-339-5p	-0.136993	-0.22485	-0.136265	-0.267	-0.164537	-0.25834	0.118237	-0.0198724	-0.496979	-0.0540282	-0.0814557	-0.280689	0.216741	-0.771378	-0.234193	0.0526987	-0.265592	-0.32949	0.0192517	-0.130779	0.632057	0.489802	0.778782	0.336521	0.496034	0.777189	0.777935	0.686464	0.848448	0.162607	30	-0.0164259	0.871638	0.762646	7.70485e-08	0.779072	1.46212e-06	7.70485e-08	0.779072
146163	hsa-miR-224*	0.355305	0.246056	-0.12055	0.202298	-0.130908	0.570309	-0.505664	-0.0331138	0.178152	0.317595	-0.725329	-0.550804	-0.777339	-0.0773183	-0.667464	-0.896152	-0.611316	-0.619407	-1.20925	-0.540788	-0.323042	-0.698507	-0.599735	-0.666821	-0.540142	-0.321462	-0.340656	-0.486458	-0.254624	-0.640566	30	-0.775464	1.65971e-05	-0.595149	4.1531e-05	0.180315	0.102805	1.65971e-05	0.775464
46866	hsa-miR-1321	0.52727	0.673918	0.0214363	0.393474	0.012041	1.12995	-0.0142415	-0.0836655	0.464545	0.260514	-0.294278	-0.00795917	-0.316828	0.495347	-0.171252	-0.474472	-0.13725	-0.0904927	-0.0513152	-0.28604	-0.314492	-0.280867	-0.650487	-0.485523	-0.274451	-0.531684	-0.518407	-0.43757	-0.569528	-0.287607	30	-0.471978	0.00471321	-0.773586	1.04768e-05	-0.301607	0.00474476	1.04768e-05	0.773586
42682	hsa-miR-25	-0.109285	-0.64183	-0.238839	-0.184045	-0.11519	-0.752654	-0.334708	-0.119155	-0.440638	-0.131531	0.163313	0.154435	0.270754	-0.16353	0.0467917	0.0412795	-0.112664	-0.0407137	0.380415	0.213502	0.56198	0.435069	0.844802	0.0977249	0.268102	0.607933	0.526729	0.50101	0.630498	0.175985	30	0.402146	0.000362394	0.771771	6.18892e-07	0.369625	0.000678011	6.18892e-07	0.771771
11078	hsa-miR-365	-0.878023	-0.403607	-0.157762	-0.0253217	0.0619439	-0.271045	-0.197313	-0.0378984	-0.407366	-0.455014	0.152532	-0.390729	-0.0706934	-0.355974	0.00770478	0.295113	-0.0310177	-0.0227181	-0.0573561	0.144289	0.642097	0.485636	0.24245	0.413951	0.334454	0.850124	0.689223	0.374011	0.493347	0.366141	30	0.244256	0.0396623	0.766284	8.97571e-07	0.522028	1.60694e-05	8.97571e-07	0.766284
146011	hsa-let-7a	-0.629813	-0.217605	0.0868454	0.17276	0.271098	-0.0747746	0.254726	0.0891444	0.0961529	-0.361343	0.422081	-0.454918	0.546852	-0.151071	0.203817	0.652892	0.174844	0.0539327	0.596171	0.425371	0.630929	0.920151	0.770161	0.691799	0.47807	0.942619	0.744215	0.746723	0.944299	0.458954	30	0.278278	0.0713453	0.764073	1.27184e-06	0.485795	0.00110128	1.27184e-06	0.764073
145981	hsa-miR-1285	0.66315	0.35202	0.23271	0.340001	-0.300827	1.06957	0.500926	0.125605	0.361624	-0.0275193	0.449331	0.0556904	0.374008	-0.0983861	-0.298054	0.122661	0.386057	0.121024	0.3461	0.228018	-0.49284	-0.385202	-0.634057	-0.450127	-0.369585	-0.57386	-0.581914	-0.359894	-0.438172	-0.0141374	30	-0.163081	0.260739	-0.761705	1.61676e-05	-0.598624	4.8375e-06	4.8375e-06	0.761705
11077	hsa-miR-363	-0.500702	0.186648	-0.0942038	-0.0449485	0.0227572	-0.432715	0.271766	0.209018	-0.124207	-0.431313	0.348328	-0.39769	0.724974	-0.25204	0.00092446	0.647349	0.127838	-0.0453431	0.844318	0.522763	0.506144	0.699911	0.892483	0.971558	0.299823	0.733058	0.831039	0.745447	0.584646	0.406037	30	0.345932	0.0471313	0.760805	2.37012e-06	0.414873	0.0136627	2.37012e-06	0.760805
45587	hsa-miRPlus-E1200	0.798965	0.723703	0.0536951	0.481697	0.0984426	1.19205	-0.00450702	-0.147438	0.46603	0.190404	-0.355038	0.124345	-0.355821	0.312204	-0.210818	-0.469907	-0.115612	-0.160677	-0.126862	-0.435433	-0.252518	-0.250596	-0.497303	-0.430732	-0.375707	-0.459157	-0.40836	-0.392618	-0.412378	-0.234504	30	-0.564666	0.00189566	-0.756692	3.11023e-05	-0.192025	0.0342204	3.11023e-05	0.756692
46329	hsa-miRPlus-F1181	-0.390646	-0.328965	-0.237662	-0.220145	-0.0276493	-0.670221	-0.132095	-0.0131722	-0.459587	-0.160955	-0.000476838	-0.251945	0.321714	-0.610747	-0.0185914	0.130553	-0.167897	-0.251271	0.230271	0.218089	0.655856	0.61092	0.774704	0.245976	0.334534	0.555003	0.549467	0.540516	0.529477	0.0990836	30	0.22408	0.0583893	0.753663	1.48011e-07	0.529584	0.000149889	1.48011e-07	0.753663
42566	hsa-miR-224	-0.926199	-0.517631	-0.381049	-0.0578108	-0.0463191	-0.363322	-0.264972	-0.0304776	-0.481632	-0.533804	0.0718057	-0.269673	-0.0614642	-0.682807	-0.0464518	0.276315	-0.123826	-0.142416	-0.138826	0.143341	0.745979	0.424764	0.0722083	0.257215	0.237344	0.978389	0.543567	0.197514	0.289512	0.141333	30	0.262921	0.0424976	0.749104	1.36083e-05	0.486183	0.000915022	1.36083e-05	0.749104
29852	hsa-miR-9*	-0.318483	0.10367	-0.187205	-0.0867854	0.203588	0.0155699	0.400924	0.155667	0.159721	-0.210438	0.722752	-0.291511	0.550312	-0.147849	-0.0845811	0.419619	0.330196	0.33972	0.553746	0.649965	0.62802	0.790299	0.799333	0.803253	0.632569	0.748725	0.829873	0.686748	1.06535	0.706867	30	0.280614	0.0489275	0.74548	3.1034e-08	0.464866	0.0010786	3.1034e-08	0.74548
10987	hsa-miR-193b	-0.417687	-0.279004	0.438922	-0.245572	-0.0353128	-0.626186	-0.147759	0.172083	-0.700618	-0.433431	0.589702	0.349779	0.381766	0.0593502	0.177339	0.00972259	0.318066	0.104645	0.0491033	0.103362	0.228743	0.325546	0.501057	0.785889	0.370492	0.437302	0.861611	0.6735	0.517073	0.267327	30	0.44174	0.00252038	0.72431	2.87119e-05	0.282571	0.00592467	2.87119e-05	0.72431
42683	hsa-miR-922	0.355321	0.357208	-0.0714426	0.245332	0.110153	0.891055	0.0756865	-0.397255	0.325229	0.121787	-0.494774	-0.293407	-0.539728	-0.190804	NA	-0.471052	-0.50636	-0.165366	-0.166006	NA	-0.545864	-0.455915	NA	-0.447695	-0.429824	-0.539527	-0.633926	-0.674572	-0.598418	-0.380878	27	-0.554744	0.000578346	-0.724265	8.97724e-06	-0.169521	0.0207186	8.97724e-06	0.724265
146112	hsa-miR-30b	-0.255311	0.154432	-0.123028	0.102682	0.359376	0.0637878	0.449526	0.0311128	0.0939674	-0.195652	0.594492	-0.65702	0.595314	-0.209725	-0.00466171	0.513789	0.0549955	0.129032	0.565031	0.475701	0.633069	0.974272	0.782767	0.793537	0.570618	0.812019	0.837908	0.896769	1.01073	0.608735	30	0.137605	0.372954	0.723953	1.03817e-07	0.586348	0.000594511	1.03817e-07	0.723953
46387	hsa-miRPlus-F1009	0.162147	-0.105847	0.169769	-0.0375658	0.133617	-0.601218	0.406702	0.677617	0.02511	0.152217	0.710596	0.513074	0.734417	-0.18654	NA	0.376582	0.523994	0.381504	0.189969	0.514972	-0.433838	-0.216085	-0.543025	-0.0344383	-0.158312	-0.400593	-0.585045	-0.313864	-0.373663	0.0220874	29	0.319364	0.0386345	-0.401933	0.00441731	-0.721296	6.14007e-06	6.14007e-06	0.721296
17927	hsa-miR-491-3p	0.492339	0.706976	-0.205672	0.178963	0.157551	0.800809	-0.138763	-0.154097	-0.048337	-0.27551	-0.456091	-0.491024	-0.657575	-0.799329	-0.559764	-0.430939	-0.462816	-0.323405	-1.04824	-0.452485	0.0355379	-0.180665	-0.081525	-0.265797	-0.0155835	0.0184418	0.102475	0.0845817	0.0949347	-0.331684	30	-0.719593	7.40264e-05	-0.205354	0.140214	0.514239	8.62175e-06	8.62175e-06	0.719593
11142	hsa-miR-510	0.0249805	0.337104	-0.267741	0.0648041	-0.306117	0.847508	-0.27112	0.0420087	0.100862	0.0382224	-0.722788	0.175807	-0.701633	0.525347	NA	-0.413327	-0.438526	-0.279093	-0.196026	-0.363068	-0.465054	-0.626625	-0.966914	-0.822302	-0.637327	-0.866719	-0.591631	-0.662474	-0.742035	-0.199235	29	-0.329196	0.070179	-0.719083	2.5258e-05	-0.389886	0.0160309	2.5258e-05	0.719083
19595	hsa-miR-30a*	-0.19612	-0.463083	-0.167955	-0.344543	0.0666901	-0.589574	-0.098533	0.0825304	-0.157044	-0.0925472	0.340282	-0.0227953	0.292623	-0.497118	NA	-0.117829	-0.0697661	-0.113233	0.129575	0.18285	0.513994	0.464516	0.961732	0.285284	0.527069	0.525448	0.630509	0.463673	0.728178	-0.0289777	29	0.209861	0.0697178	0.70316	3.54562e-06	0.493299	0.000678716	3.54562e-06	0.70316
145746	hsa-let-7i*	-0.752133	-0.285084	-0.0197557	-0.291493	0.176982	-0.365065	0.310611	-0.0387382	-0.237179	-0.380637	0.389895	-0.449303	0.25004	-0.463498	-0.333103	0.252873	-0.116328	-0.037648	-0.0437815	0.12805	0.379281	0.487662	0.474691	0.55018	0.358497	0.750041	0.558301	0.493081	0.764283	0.299473	30	0.145969	0.297113	0.699798	4.40405e-06	0.553829	6.48185e-05	4.40405e-06	0.699798
145736	hsa-miR-605	0.368517	0.160684	-0.571169	0.155272	-0.0976567	0.492206	-0.333584	-0.275314	-0.0079112	0.0916873	-0.695591	-0.713317	-0.738769	-0.110021	-0.876424	-0.828178	-0.745913	-0.71588	-0.941883	-0.525455	-0.151775	-0.483756	-0.531376	-0.493208	-0.540632	-0.249371	-0.284688	-0.375743	0.0224511	-0.589765	30	-0.687416	3.76123e-05	-0.366059	0.00721271	0.321357	0.0037976	3.76123e-05	0.687416
11182	hsa-miR-98	-0.651066	-0.349073	-0.198149	-0.202876	0.0728868	-0.413039	0.231972	0.0720954	-0.0902641	-0.336569	0.481093	-0.458799	0.372589	-0.405002	-0.0218614	0.395552	0.117737	-0.0645632	0.455944	0.270373	0.345921	0.755299	0.526112	0.57579	0.131093	0.558755	0.507191	0.500733	0.634955	0.346858	30	0.300715	0.042377	0.674679	2.72904e-06	0.373964	0.00676271	2.72904e-06	0.674679
42874	hsa-miR-16-2*	-0.436253	-0.445005	-0.36761	-0.182258	0.012964	-0.500764	-0.233854	-0.146989	-0.379312	-0.349879	0.163809	-0.256063	0.161508	-0.537378	NA	0.261866	-0.0661281	-0.126625	0.312933	0.0474366	0.561079	0.522016	0.258516	0.246583	0.0852215	0.83685	0.443437	0.225561	0.256596	0.270461	29	0.298603	0.00909484	0.673528	3.40052e-07	0.374926	0.00411731	3.40052e-07	0.673528
46248	hsa-miR-1261	0.351895	0.589736	0.129886	0.414591	0.247288	0.615307	0.0693997	-0.404626	0.554318	0.428464	-0.625655	-0.146444	-0.779123	0.819933	-0.48991	-0.390514	-0.613787	-0.133582	0.0124881	-0.362618	-0.386623	-0.424864	-0.518537	-0.514318	-0.431369	-0.371892	-0.315662	-0.274007	-0.495906	0.00573522	30	-0.570547	0.00424736	-0.67237	8.54882e-06	-0.101823	0.513096	8.54882e-06	0.67237
30687	hsa-miR-93	-0.200591	-0.454766	-0.213331	-0.132726	0.0056102	-0.55324	-0.132543	0.0433585	-0.20113	-0.0615958	0.247894	0.100495	0.352782	-0.270944	0.0716428	0.168443	-0.0306323	-0.0672592	0.286942	0.340002	0.639699	0.458975	0.627375	0.175192	0.371686	0.54378	0.489308	0.508178	0.684598	0.320802	30	0.310032	0.0022183	0.672055	7.89134e-08	0.362023	0.000287526	7.89134e-08	0.672055
42742	hsa-let-7f-2*	-0.556681	-0.584215	-0.158072	-0.381116	-0.0420903	-0.746568	0.0730024	-0.060139	-0.365162	-0.436342	0.305332	-0.241126	0.434433	-0.579476	NA	0.289646	0.0888882	-0.0181575	0.255184	0.218587	0.254807	0.446201	0.365518	0.455216	0.242874	0.498013	0.378792	0.291466	0.338375	0.117681	29	0.409439	0.00754993	0.664633	1.11448e-06	0.255193	0.030217	1.11448e-06	0.664633
145847	hsa-miR-766	0.349895	0.356446	-0.161827	0.217679	0.052818	0.767263	-0.0639169	-0.112431	0.250398	0.044923	-0.407378	-0.382929	-0.441147	-0.212576	-0.396423	-0.371158	-0.408327	-0.319856	-0.342819	-0.28419	-0.441966	-0.37971	-0.808882	-0.568396	-0.340445	-0.488927	-0.483132	-0.488861	-0.584597	-0.290291	30	-0.526805	1.79319e-05	-0.657645	3.53867e-06	-0.13084	0.0198665	3.53867e-06	0.657645
42917	hsa-miR-551b	-0.0308179	-0.032783	0.228952	0.739053	0.265371	0.208123	0.307699	0.41868	0.879918	0.00583959	-0.115756	-0.699145	0.0957114	-0.515361	-0.470354	0.173637	-0.336772	-0.177193	-0.178056	-0.118127	-0.542389	0.00332291	-0.514579	-0.493736	-0.303099	-0.361459	-0.410014	-0.109188	-0.558995	-0.278606	30	-0.533145	0.000699532	-0.655878	2.04162e-05	-0.122732	0.257737	2.04162e-05	0.655878
46632	hsa-miRPlus-F1222	-0.192465	-0.424544	-0.292415	-0.482486	-0.439258	-0.651258	-0.41343	0.00951876	-0.480649	-0.0308543	0.0740495	0.207743	0.029468	0.537858	0.0296958	-0.0479486	0.000315578	0.115164	-0.0655109	0.0998576	0.339354	0.128739	0.401026	0.119548	0.346293	0.448677	0.542989	0.348011	0.479912	0.00238935	30	0.437853	8.19133e-05	0.655478	5.56072e-07	0.217625	0.0123229	5.56072e-07	0.655478
42769	hsa-let-7b*	-0.193391	-0.446912	-0.165923	-0.248387	-0.0481304	-0.479771	-0.22232	-0.0308647	-0.386568	-0.34225	0.20956	-0.0226394	0.0792468	-0.481099	-0.103953	0.0754466	-0.041725	-0.0417697	-0.0026767	0.0407388	0.571911	0.343457	0.509421	0.394199	0.305824	0.745534	0.531787	0.149469	0.47538	-0.0512007	30	0.227565	0.0074807	0.65403	5.83097e-07	0.426465	0.000200228	5.83097e-07	0.65403
46492	hsa-miRPlus-E1064	0.279171	-0.0534011	0.103707	-0.0748456	-0.294343	0.0798863	-0.592514	0.0949789	0.0675905	0.179194	-0.638643	-0.104648	-0.772285	-0.674379	-0.554638	-1.00679	-0.686665	-0.553688	-1.02154	-0.706432	-0.338315	-0.926932	-0.419931	-0.731221	-0.378212	-0.615218	-0.63438	-1.05303	-0.529829	-0.84402	30	-0.650913	2.1527e-05	-0.626051	2.33369e-05	0.0248624	0.826115	2.1527e-05	0.650913
145692	hsa-miR-499-3p	-0.328992	0.134352	-0.487164	0.0945923	-0.182388	0.38216	NA	-0.651052	0.000947924	NA	-0.807351	-0.760022	-0.674801	-0.940461	NA	-0.629272	-0.706344	NA	-0.8998	-0.826797	-0.575825	-0.556286	-0.337287	NA	-0.283608	-0.286066	-0.232299	-0.531012	-0.499977	-0.407663	25	-0.650913	0.000171576	-0.282532	0.0381134	0.368381	1.62436e-05	1.62436e-05	0.650913
145915	hsa-miR-20b	-0.562207	-0.14976	NA	-0.147565	-0.0901078	-0.301281	NA	-0.261375	-0.251511	NA	-0.0397012	-0.471467	0.619554	NA	NA	0.390275	NA	-0.166317	0.579735	0.336461	0.305502	0.472189	0.674197	0.375574	0.0751554	0.368501	0.574342	0.519157	0.306601	0.317025	24	0.430335	0.0237124	0.650797	7.88415e-07	0.220461	0.145142	7.88415e-07	0.650797
27568	hsa-miR-744	0.504279	0.547324	-0.058241	0.205003	0.306784	0.525722	0.292218	0.145177	0.468693	0.373366	0.509743	-0.0115129	-0.0872205	0.400871	0.0364058	0.047611	0.133356	-0.00257724	0.0951774	0.0628697	-0.380423	-0.187262	-0.489883	-0.116305	-0.271275	-0.440071	-0.292431	-0.44488	-0.544545	0.030705	30	-0.21256	0.023313	-0.64467	4.51378e-07	-0.432109	5.95984e-05	4.51378e-07	0.64467
145693	hsa-miR-92a	-0.287136	-0.412712	-0.154178	-0.0842979	-0.142518	-0.484821	-0.383683	0.0124646	-0.311555	-0.0809158	-0.00431492	-0.0143838	0.147282	-0.415375	-0.00263822	0.0417007	-0.224904	-0.108807	0.223242	0.116224	0.668548	0.433035	0.54867	-0.111386	0.323751	0.585897	0.449488	0.366396	0.519975	0.1504	30	0.208738	0.0167088	0.626412	1.60827e-06	0.417675	0.000309881	1.60827e-06	0.626412
146043	hsa-miR-24-1*	-0.194567	-0.0438842	-0.0157096	-0.0918502	0.115121	0.11687	0.223127	-0.0279022	-0.0473394	-0.290997	0.486388	-0.466904	0.28214	-0.494865	-0.152763	0.501745	0.219149	-0.0391188	0.254782	0.20218	0.567597	0.832022	0.619182	0.675738	0.286154	0.739935	0.661158	0.79718	0.609133	0.203722	30	0.104987	0.403093	0.624895	3.83659e-07	0.519909	0.000852174	3.83659e-07	0.624895
46473	hsa-miRPlus-E1112	0.513474	0.725175	0.187535	0.293562	0.273946	0.819482	0.207522	-0.10179	0.348177	0.450099	-0.16426	-0.0514384	-0.170006	-0.0347406	NA	-0.205833	-0.0410824	0.0008548	-0.142378	-0.0809728	-0.117081	-0.138827	-0.463546	-0.224681	-0.0839224	-0.226703	-0.360405	-0.340295	-0.294148	-0.205702	29	-0.470591	9.60189e-05	-0.617249	3.2198e-06	-0.146658	0.00545746	3.2198e-06	0.617249
10138	hsa-miR-130a	-0.302437	-0.0352724	-0.22508	-0.253849	0.198593	-0.438316	0.21137	0.360422	-0.0390702	-0.0300506	0.470027	-0.365343	0.489872	-0.522776	0.0234414	0.189017	-0.0691224	0.0524068	0.403158	0.563803	0.691525	0.585691	0.771734	0.273283	0.478458	0.400369	0.534259	0.86524	0.838617	0.134162	30	0.178817	0.225293	0.612703	3.16588e-05	0.433886	0.0062541	3.16588e-05	0.612703
146178	hsa-miR-502-3p	NA	-0.59392	-0.108114	-0.357265	-0.331454	-0.671697	-0.35745	-0.225431	-0.424182	-0.195276	0.0174889	-0.167625	NA	-0.558154	NA	-0.283958	-0.249797	-0.230272	NA	-0.136625	0.20914	0.039177	0.501365	0.119423	0.157314	0.189695	0.364492	0.0878565	0.474959	NA	25	0.132905	0.163538	0.600912	1.89566e-06	0.468007	9.15479e-05	1.89566e-06	0.600912
19582	hsa-miR-106b	-0.0651637	-0.178602	-0.0958318	0.0338159	0.0408931	-0.288156	-0.0763426	0.11187	-0.0596221	-0.0419111	0.344001	-0.00442935	0.385852	-0.0338711	0.143718	0.295726	0.078482	0.110506	0.476377	0.386489	0.780937	0.524567	0.737622	0.228906	0.393702	0.455125	0.462539	0.596453	0.688557	0.491156	30	0.28019	0.000607909	0.597861	2.73832e-08	0.317672	0.000734224	2.73832e-08	0.597861
46661	hsa-miR-1294	-0.415226	-0.39966	-0.0987592	-0.0821521	0.117942	-0.34283	-0.1745	0.180742	-0.235765	-0.259772	0.165765	0.0934546	0.187066	-0.372366	NA	0.317766	0.155511	0.0216068	0.185054	0.194614	0.661844	0.534642	0.274871	0.321127	0.261625	0.833308	0.497723	0.265001	0.287305	0.248375	29	0.276384	0.00798131	0.58958	4.44295e-06	0.313196	0.00340471	4.44295e-06	0.58958
42923	hsa-miR-30c	-0.158615	-0.0212574	-0.353014	-0.091634	0.103908	-0.160431	0.139543	-0.0995858	-0.0577218	-0.125543	0.349335	-0.39219	0.312667	-0.300737	-0.301232	0.140104	-0.116696	0.0459288	0.292537	0.211704	0.401007	0.596364	0.642179	0.392082	0.364471	0.421629	0.62494	0.607089	0.680295	0.304182	30	0.106577	0.298102	0.585859	2.2626e-08	0.479282	0.000135746	2.2626e-08	0.585859
42778	hsa-let-7g*	-0.76443	-0.509396	-0.385027	-0.335752	-0.178766	-0.550142	-0.385392	NA	-0.535387	-0.477535	-0.194442	-0.304923	-0.0227827	-0.604675	NA	NA	-0.218152	-0.258301	-0.157306	-0.151414	0.278493	0.178341	NA	-0.0260287	NA	0.473196	0.1304	-0.0521991	0.00883296	0.0158509	25	0.218981	0.0163499	0.583841	4.29464e-06	0.36486	0.00094875	4.29464e-06	0.583841
145745	hsa-miR-335*	0.367541	0.509805	0.329029	0.39596	0.0247429	0.956215	-0.0457467	0.170794	0.335399	0.202428	-0.18905	-0.0421157	-0.257099	-0.154574	-0.209791	-0.418886	-0.199712	-0.105872	-0.731386	-0.183791	-0.0630549	-0.298291	-0.203933	-0.275608	-0.069609	-0.275817	-0.146572	-0.125721	-0.206564	-0.436622	30	-0.573844	4.7829e-05	-0.534796	2.68459e-05	0.0390486	0.593977	2.68459e-05	0.573844
17460	hsa-miR-657	0.0191574	0.205424	NA	0.189396	-0.0670714	0.547081	NA	-0.213698	0.289741	NA	-0.341331	NA	-0.302298	0.15276	NA	NA	-0.334086	NA	-0.28626	NA	-0.489989	-0.365389	NA	-0.46137	-0.42325	-0.453163	-0.544476	-0.393034	-0.50186	-0.253651	21	-0.360819	0.0258142	-0.570374	1.64724e-05	-0.209555	0.0204686	1.64724e-05	0.570374
17506	hsa-miR-24	-0.376555	-0.206303	0.150325	-0.100585	0.0726154	-0.234352	0.0923777	-0.0598167	-0.154587	-0.170041	0.36536	-0.186088	0.0842221	-0.206344	-0.00953877	0.199399	0.125697	-0.0663474	0.391954	0.18314	0.53141	0.708623	0.348228	0.522124	0.14046	0.394459	0.43616	0.740116	0.330162	0.240689	30	0.186838	0.0387617	0.537935	2.59165e-06	0.351098	0.0009717	2.59165e-06	0.537935
42475	hsa-miR-221*	0.143314	0.518525	0.0306744	0.427068	0.288689	0.698353	0.528848	-0.125744	0.340193	0.0901257	0.25508	-0.579871	0.218995	-0.291353	-0.43505	0.134931	-0.248262	-0.207049	0.0728441	-0.160119	-0.515984	-0.279953	-0.27163	0.1172	-0.329508	-0.359783	-0.289666	-0.175587	-0.189401	-0.0826369	30	-0.41799	0.00286495	-0.5317	3.65701e-05	-0.11371	0.291639	3.65701e-05	0.5317
11260	hsa-miR-151-5p	-0.35589	-0.209358	0.141647	0.118627	0.140276	-0.256649	0.361078	0.256137	-0.17708	-0.251565	0.617623	-0.226628	0.522847	-0.478085	-0.0960023	0.529608	0.0747484	-0.0283931	0.594842	0.397614	0.501727	0.642999	0.447809	0.530493	0.23924	0.702786	0.591081	0.473245	0.457314	0.4545	30	0.214095	0.16344	0.527397	1.4099e-05	0.313302	0.0270272	1.4099e-05	0.527397
145865	hsa-miR-361-3p	0.356681	0.102281	0.588581	0.236941	0.458493	0.223819	0.130009	0.499096	0.109243	0.494036	0.548604	1.17585	0.534288	1.65702	0.748703	0.692567	0.530688	0.859366	0.944134	0.74398	0.689669	0.746027	0.583523	0.672535	0.573637	0.604682	0.940581	0.980667	0.97674	0.978406	30	0.523602	0.000547371	0.454729	2.15969e-05	-0.0688736	0.585105	2.15969e-05	0.523602
145820	hsa-let-7c	-0.436241	-0.418304	-0.143598	-0.288664	-0.152026	-0.524393	-0.36426	-0.000509935	-0.140733	-0.168753	0.192459	-0.0452752	0.120832	-0.0224225	0.328518	-0.0238522	-0.0199115	0.0243819	-0.256132	0.0390865	0.335652	0.157466	0.351107	0.286065	0.285378	0.314076	0.494452	-0.0661441	0.374051	-0.0273511	30	0.297517	0.000660409	0.514223	3.03577e-06	0.216707	0.00964292	3.03577e-06	0.514223
10998	hsa-miR-19b	-0.170116	-0.110047	-0.126173	-0.0438196	0.0405634	-0.263544	-0.0504215	-0.00060833	-0.311723	0.0460591	0.0826802	-0.0788823	0.148791	-0.288497	0.262312	0.116901	-0.15993	-0.0926357	0.338284	0.255929	0.555464	0.643186	0.533899	0.0638869	0.269991	0.377177	0.463495	0.485613	0.407475	0.206646	30	0.157478	0.05183	0.499666	7.79975e-07	0.342188	0.000854475	7.79975e-07	0.499666
14285	hsa-miR-487b	-0.914331	-0.40221	-0.560442	-0.655996	-0.323466	-0.747091	-0.104389	-0.138683	-0.342916	-0.535813	0.271377	-0.105778	0.0847729	-0.278613	0.0446456	0.234786	0.0445022	0.0962698	-0.868579	0.132528	0.151218	0.139971	-0.150082	0.156256	0.0135496	0.0558102	0.00386942	-0.00875936	-0.0248089	-0.113005	30	0.438125	0.0041542	0.494936	2.69376e-05	0.0568108	0.613483	2.69376e-05	0.494936
145968	hsa-let-7d	-0.439296	-0.20698	0.0452606	0.0410878	0.16016	-0.276696	0.1448	0.210805	-0.0700962	-0.267536	0.38255	-0.251994	0.236782	-0.411312	0.00905215	0.380832	0.0905594	-0.0578413	0.32538	0.257227	0.353069	0.605353	0.371479	0.484716	0.26484	0.542967	0.354476	0.464336	0.573292	0.237407	30	0.161973	0.16224	0.491043	9.63735e-06	0.32907	0.00285656	9.63735e-06	0.491043
46292	hsa-miR-1274a	-0.454143	-0.212541	0.0298948	-0.384481	-0.374867	-0.538393	-0.287854	0.249266	0.0105231	-0.664587	-0.0367303	0.0735343	-0.0894666	-0.0051422	0.0120266	-0.242812	-0.044488	0.0933666	-0.579121	0.0298524	-0.340896	-0.793029	-0.694117	-0.638175	-0.207953	-0.40801	-0.621923	-0.62732	-0.787936	-0.543437	30	0.18382	0.111494	-0.303561	0.0119346	-0.487382	2.8258e-05	2.8258e-05	0.487382
28534	hsa-miRPlus-D1058	-0.340252	-0.2244	-0.00066037	-0.1915	0.115866	-0.263508	0.204717	0.170074	-0.144411	-0.158945	0.26518	-0.439727	0.35856	-0.29456	-0.123725	0.159762	0.135244	-0.183488	0.407588	0.214585	0.382886	0.587642	0.504281	0.336165	0.172783	0.557507	0.3267	0.410959	0.539538	0.150073	30	0.133244	0.242117	0.480155	8.19199e-06	0.346911	0.0036769	8.19199e-06	0.480155
46334	hsa-miRPlus-F1059	0.0706946	0.112764	-0.12359	0.0113131	-0.258082	0.418215	-0.218238	-0.109349	0.0531521	-0.00859877	-0.478843	-0.350933	-0.410774	-0.475032	-0.601373	-0.624931	-0.382905	-0.419449	-0.661706	-0.384187	-0.178824	-0.355169	-0.195214	-0.392032	-0.236473	-0.111147	-0.188976	-0.276789	-0.143934	-0.484769	30	-0.473841	2.74289e-06	-0.251161	0.00261186	0.22268	0.000433678	2.74289e-06	0.473841
145950	hsa-miR-33b	0.144812	-0.0659677	-0.12225	0.115716	0.151861	-0.00539716	-0.0398664	0.293914	-0.24095	0.0834954	0.354903	0.448379	-0.250973	-0.446726	0.201547	0.00380748	0.129933	0.179047	-0.118435	0.303339	0.672181	0.554234	0.190117	0.212182	0.419514	0.695248	0.754373	0.513	0.563245	0.308435	30	0.0489454	0.637793	0.456716	2.14405e-05	0.407771	0.00156267	2.14405e-05	0.456716
42454	hsa-miR-138-2*	0.0266945	-0.222529	-0.28224	-0.239	0.111033	-0.57399	0.298334	0.399956	0.148161	-0.0892997	0.643525	0.3417	0.617231	-0.0987116	0.368479	0.424577	0.373023	0.448652	0.117344	0.41917	-0.0437467	-0.11019	-0.0854036	-0.0781948	-0.142305	0.00616605	-0.180722	-0.162549	-0.0146358	-0.094132	30	0.407787	0.0025547	-0.0482833	0.619891	-0.45607	5.64531e-06	5.64531e-06	0.45607
46417	hsa-miRPlus-F1058	-0.162923	0.0767909	0.095687	0.0824224	0.169323	0.127917	0.144916	0.190369	0.0527044	-0.0805835	0.324288	0.026789	0.379303	-0.230596	0.00319525	0.269473	0.159887	0.0481987	0.164895	0.18103	0.431042	0.546534	0.68224	0.5584	0.421205	0.71616	0.540073	0.361198	0.744812	0.100708	30	0.062984	0.35662	0.440575	6.76761e-06	0.377591	0.000254781	6.76761e-06	0.440575
145840	hsa-let-7f-1*	-0.459819	-0.424907	0.0296414	-0.285415	-0.193774	-0.48713	-0.199733	0.049411	-0.262413	-0.126285	0.0203179	0.150996	0.0773143	0.142662	-0.101325	0.000718669	-0.10056	-0.0119794	-0.17193	-0.0243472	0.247897	0.0690841	0.201042	-0.0319327	0.0701316	0.287836	0.34647	0.253619	0.374946	0.118437	30	0.234229	0.00297642	0.429795	1.39383e-05	0.195566	0.00185531	1.39383e-05	0.429795
42887	hsa-miR-331-3p	-0.21605	-0.0477356	-0.0375615	-0.0121438	0.0611193	-0.372281	0.332592	0.318345	0.0383201	-0.0869779	0.664363	-0.12032	0.559874	-0.262218	-0.155397	0.383746	0.252722	0.108932	0.47551	0.352521	0.281738	0.61211	0.341204	0.588069	0.275694	0.394641	0.501259	0.458859	0.419547	0.375803	30	0.228211	0.0776709	0.42713	2.94841e-05	0.198919	0.0816312	2.94841e-05	0.42713
31026	hsa-miR-101	-0.392948	-0.0454652	-0.231555	-0.120912	0.15989	-0.161961	0.00823368	-0.0238031	0.0241303	0.0303414	0.431086	-0.530481	0.277278	-0.35174	-0.124504	0.140557	-0.0438322	-0.0441727	0.349819	0.216265	0.39079	0.46903	0.346505	0.110992	0.123008	0.342376	0.416622	0.39827	0.441195	0.443915	30	0.107432	0.341392	0.423675	3.33864e-06	0.316243	0.00804545	3.33864e-06	0.423675
11045	hsa-miR-302c*	-0.168557	-0.0468302	0.01928	-0.207284	-0.118983	-0.19603	-0.070309	0.0549379	-0.200658	-0.116179	0.274274	0.313063	0.240162	0.979052	0.252044	0.204979	0.222483	0.44339	-0.181383	0.235147	0.204298	-0.032643	0.0864689	0.0630739	0.120926	0.157964	0.0578547	0.165205	0.118357	0.251148	30	0.403382	0.000499914	0.224327	1.90495e-05	-0.179056	0.0734661	1.90495e-05	0.403382
145753	hsa-miR-484	-0.0420417	-0.259945	0.024995	-0.157487	0.0413754	-0.490132	-0.0360636	0.197376	-0.164702	-0.0530471	0.225335	0.215464	0.297372	-0.00116773	0.208097	0.247144	0.120641	0.153439	0.193681	0.142854	0.318687	0.210389	0.354258	0.359179	0.333299	0.281509	0.37844	0.128012	0.368214	0.146014	30	0.274253	0.000511611	0.381767	1.90963e-05	0.107514	0.0138324	1.90963e-05	0.381767
42630	hsa-miR-140-3p	-0.196041	-0.154596	0.00628765	-0.0958134	0.0236157	-0.405835	-0.138047	0.265441	-0.162391	0.188299	0.384151	0.0751002	0.0884881	-0.325335	0.00510664	0.0250353	-0.0228313	-0.080212	0.151179	0.27655	0.453774	0.349141	0.372358	0.231247	0.279352	0.298918	0.3148	0.374107	0.287514	0.185985	30	0.124631	0.169923	0.381627	1.89067e-05	0.256996	0.001083	1.89067e-05	0.381627
10988	hsa-miR-194	-0.231199	-0.119938	-0.298947	-0.0684756	-0.0429344	-0.304604	0.0531127	0.0458708	-0.166152	-0.101061	0.0582583	-0.559991	0.287654	-0.57668	NA	0.212933	-0.302118	-0.229195	0.310628	0.0664468	0.181642	0.319266	0.209833	0.266481	0.232778	0.38962	0.241471	0.267474	0.164641	0.255066	29	0.0420925	0.724334	0.37626	1.48589e-07	0.334167	0.00811711	1.48589e-07	0.37626
28047	hsa-miR-890	0.130871	0.0106952	-0.149768	-0.0813308	0.254764	0.242731	-0.250625	-0.313225	-0.034461	0.0876802	-0.482795	-0.34828	-0.438809	-0.180466	-0.433039	-0.412597	-0.330163	-0.350213	-0.41462	-0.356396	-0.156005	-0.0823016	-0.306028	-0.208394	-0.0892849	-0.049511	0.00750962	-0.0950993	0.106306	-0.255837	30	-0.364471	3.53873e-05	-0.102598	0.175337	0.261873	2.89275e-05	2.89275e-05	0.364471
19588	hsa-miR-17*	-0.352608	-0.297706	-0.18322	-0.177643	-0.168342	-0.354363	-0.158585	-0.016966	-0.329753	-0.0703045	0.0337619	-0.15366	0.0564666	-0.171517	0.0473478	0.0621547	-0.222457	-0.12165	-0.0684936	0.04928	0.321141	0.128053	0.14257	-0.125816	0.171735	0.30826	0.366524	0.0658403	0.194102	-0.0405631	30	0.162073	0.00544619	0.364134	1.5603e-05	0.202061	0.00385753	1.5603e-05	0.364134
46290	hsa-miRPlus-F1243	0.0274985	-0.200667	-0.0236426	-0.249124	-0.348605	-0.0653657	-0.38641	-0.150401	-0.346851	-0.0842527	-0.480142	0.215853	-0.488021	-0.167945	-0.234809	-0.642854	-0.262527	-0.228641	-0.560393	-0.433495	-0.557769	-0.588933	-0.508887	-0.55336	-0.381698	-0.547034	-0.660404	-0.666864	-0.472568	-0.47831	30	-0.145515	0.128799	-0.358801	3.10485e-06	-0.213285	0.0197196	3.10485e-06	0.358801
11030	hsa-miR-26a	-0.137434	0.0159522	-0.135988	0.0591441	0.226672	0.0206196	0.171535	0.0183565	0.0880589	0.061775	0.226878	-0.234653	0.181956	-0.117693	-0.0887012	0.188354	0.0119356	0.0873855	0.212942	0.258448	0.376738	0.490125	0.361111	0.285545	0.277383	0.404951	0.425612	0.409588	0.564399	0.355855	30	0.0338163	0.610549	0.356262	3.40779e-07	0.322445	4.76017e-05	3.40779e-07	0.356262
17928	hsa-miR-181a-2*	-0.512796	-0.234598	-0.108626	-0.198458	-0.0917112	-0.126138	-0.194469	-0.201046	-0.280989	-0.295153	-0.0662016	-0.167969	-0.113534	-0.263068	NA	-0.105395	-0.16158	-0.189677	-0.23296	-0.0646156	0.173893	0.119661	0.159407	0.0471482	0.0958466	0.322382	0.0859389	-0.099513	0.119014	-0.141168	29	0.0727319	0.135633	0.31266	3.33062e-05	0.239928	0.000154189	3.33062e-05	0.31266
30787	hsa-miR-125b	-0.270858	-0.27686	-0.0637866	-0.175521	-0.0731186	-0.323027	-0.191171	-0.172912	-0.127287	-0.182247	0.128596	0.0607113	0.0697674	0.246925	0.0581963	0.0220644	0.0118407	0.0868546	0.202131	0.0123752	0.0493842	0.0737161	0.0117176	0.132776	0.0804162	-0.014566	0.113372	0.0321817	0.114606	0.138834	30	0.275625	6.73763e-07	0.258922	1.85136e-07	-0.0167023	0.588407	1.85136e-07	0.275625
146113	hsa-miRPlus-G1246-3p	0.0262681	-0.218611	0.0427445	-0.175206	-0.175189	-0.235125	-0.14794	0.194646	-0.179761	-0.124681	0.127178	0.126281	0.10207	-0.162067	-0.0907924	0.144607	-0.0278559	-0.090047	0.0170483	0.0974426	0.316545	0.129736	0.282339	0.154948	0.13773	0.383885	0.23455	0.259233	0.250156	-0.0295504	30	0.123672	0.0418428	0.311243	3.98062e-05	0.187571	0.00172434	3.98062e-05	0.311243
10947	hsa-miR-142-3p	-0.889291	-0.703388	0.62279	-0.0626514	0.25783	-0.499054	0.00802534	-0.741368	-0.384013	-0.335944	0.636786	-0.716381	0.830486	-0.088722	0.313895	0.621782	-0.045148	-0.0898162	1.19011	0.2658	1.11711	0.943454	1.51354	0.481627	0.138223	0.631957	0.897178	1.51622	1.4879	0.364997	30	0.564585	0.0250913	1.18193	3.99705e-05	0.617342	0.01748	3.99705e-05	1.18193
146140	hsa-miR-1976	0.639416	0.621944	0.0302883	0.360533	0.124523	0.925617	0.169112	0.0119099	0.440215	0.268296	-0.0576187	0.102333	-0.213193	0.335138	0.0723454	-0.133116	-0.0234133	0.090167	0.063747	-0.0101082	-0.219562	-0.121006	-0.293974	-0.160918	-0.0130102	-0.159608	-0.245082	-0.174864	-0.218229	-0.082572	30	-0.336557	0.00513786	-0.528068	4.02422e-05	-0.191511	0.00232245	4.02422e-05	0.528068
42702	hsa-miR-30c-1*	0.655723	0.255446	0.578901	0.239425	0.40045	0.272579	0.391577	0.671992	0.282704	0.411538	0.916402	1.46081	0.467548	1.3016	1.20539	0.955899	0.950104	0.752268	0.986469	0.797317	0.607651	0.61541	0.400842	0.814384	0.681902	0.842679	0.701822	0.844654	0.730189	0.817101	30	0.563347	4.05504e-05	0.28963	0.000492016	-0.273717	0.0141125	4.05504e-05	0.563347
42958	hsa-miR-628-3p	1.07902	0.907024	-0.309414	0.450345	0.119059	1.26103	-0.00319037	-0.747756	0.338639	0.633074	-0.626146	-0.266904	-0.902007	1.16445	-0.4514	-0.699044	-0.637543	0.0424012	0.289395	-0.120747	-0.680108	-0.377101	-1.34079	-1.09117	-0.743818	-1.14623	-0.898264	-0.777091	-1.02285	-0.302451	30	-0.593538	0.0462472	-1.21077	4.1252e-05	-0.617233	0.0114943	4.1252e-05	1.21077
32946	hsa-miR-486-5p	0.215662	-0.591934	-0.624233	-0.248064	-0.116521	-0.805698	-0.223186	-0.474977	-0.567179	-0.023162	0.209669	0.427389	0.960401	1.17338	0.775149	0.0799319	0.120061	0.283668	1.37509	0.588236	0.141047	0.451692	1.42486	-0.28187	-0.028611	-0.337133	0.495108	0.582885	-0.154076	1.0423	30	0.945226	4.16875e-05	0.679549	0.00447418	-0.265677	0.269947	4.16875e-05	0.945226
46815	hsa-miRPlus-F1127	0.344961	0.338227	0.0638042	0.195625	0.00394317	0.444798	-0.0851243	-0.14135	0.175126	0.16168	-0.0799141	0.108644	-0.215163	0.445238	NA	-0.014565	-0.111245	0.0517776	0.215508	-0.0718375	-0.222644	-0.160164	-0.477234	-0.249262	-0.190845	-0.308479	-0.228964	-0.168415	-0.19468	-0.0574741	29	-0.113675	0.222757	-0.375985	4.18037e-05	-0.26231	0.00218543	4.18037e-05	0.375985
27672	hsa-miR-615-3p	-0.502781	-0.217497	0.479351	-0.044643	-0.305867	0.219565	-0.296777	0.60377	0.0777657	-0.0737632	-0.471686	-0.469451	-0.408741	-0.0974779	-0.431368	-0.618247	-0.395448	-0.53899	-1.22134	-0.472211	-0.603061	-0.788546	-0.599971	-0.650645	-0.495181	-0.570426	-0.574761	-0.770648	-0.591697	-0.644095	30	-0.506408	0.00243214	-0.622815	4.20052e-05	-0.116407	0.231749	4.20052e-05	0.622815
14328	hsa-miR-124	0.222649	0.351323	-0.0922714	0.288142	0.213333	-0.0219775	0.148312	0.428667	0.34924	0.312278	0.280629	0.34098	0.14034	0.563982	0.511963	0.165109	0.220193	0.337389	-0.102415	0.208731	-0.466822	-0.34392	-1.09482	-0.0482455	-0.107473	-0.778447	-0.541846	-0.586929	-0.760363	0.158998	30	0.0467206	0.567527	-0.676956	6.83046e-05	-0.723676	4.20731e-05	4.20731e-05	0.723676
42899	hsa-miR-377*	0.325722	0.0571151	0.393627	0.177477	0.127257	-0.0929858	0.14284	0.642397	0.289669	0.148935	0.255192	0.138478	0.0548072	0.00486499	NA	0.0209728	0.168569	0.210346	-0.274288	0.0871023	-0.0315562	-0.146226	-0.276964	-0.0207797	-0.0857335	-0.115675	-0.183087	-0.27824	-0.36496	-0.205814	29	-0.1472	0.0967028	-0.392109	4.46882e-05	-0.244909	0.0010199	4.46882e-05	0.392109
27540	hsa-miR-198	-1.13443	-1.8392	-2.18162	-1.58619	-1.93013	-1.51528	-2.24956	-1.52087	-2.14292	-0.897468	-0.510553	1.49826	-1.02336	2.74086	0.396968	0.243057	-0.740899	1.066	1.13528	-0.497746	-0.584755	-0.238861	-0.887912	-1.11028	-0.810628	-1.74784	0.129944	-0.849315	-1.09998	1.51242	30	2.13055	4.77806e-05	1.13104	0.00213615	-0.999508	0.0470407	4.77806e-05	2.13055
46210	hsa-miR-1249	0.73442	0.490905	1.04966	0.710858	1.0193	0.29664	0.907179	1.19951	0.664544	0.756008	1.43686	1.29794	1.2465	1.09584	1.14184	1.11004	1.28042	1.22674	1.29346	1.12876	1.18192	1.26058	1.24107	1.48274	1.21064	1.35288	1.30947	1.15482	1.32349	1.162	30	0.442938	0.000141593	0.485058	4.86685e-05	0.0421194	0.381213	4.86685e-05	0.485058
145639	hsa-miR-302a	0.0686525	0.282029	-0.325943	0.225713	0.0258471	0.456405	0.238279	-0.206013	0.0764299	-0.108591	-0.369043	-0.352486	-0.300288	-0.534227	NA	-0.4601	-0.302661	-0.311365	-0.413736	-0.34627	-0.130733	-0.278843	-0.138208	-0.242683	0.221878	0.0406718	0.130554	-0.323819	0.077428	0.271017	29	-0.449967	5.01571e-05	-0.110555	0.28981	0.339412	0.000327082	5.01571e-05	0.449967
46817	hsa-miRPlus-E1172	0.0379807	-0.257872	-0.56864	-0.311949	-0.344898	-0.698975	-0.409461	0.098844	0.019121	0.0608917	-0.084397	0.25673	-0.50637	0.206529	0.0325478	-0.604574	-0.0681208	0.0916294	-1.22991	-0.152418	-0.525599	-0.881025	-1.27496	-1.03406	-0.626897	-0.993595	-0.871031	-1.12075	-1.41248	-0.518286	30	0.0316607	0.853686	-0.688373	5.42101e-05	-0.720034	0.000589598	5.42101e-05	0.720034
46389	hsa-miRPlus-E1072	0.790648	0.855228	-0.183556	0.501452	1.14493e-05	1.34196	-0.0727068	-0.39097	0.542628	0.269894	-0.666312	0.180645	-0.641727	0.536148	-0.0632249	-0.514805	-0.369624	-0.223044	-0.126969	-0.439561	-0.527499	-0.458704	-0.736233	-0.788187	-0.597014	-0.891976	-0.615711	-0.549662	-0.734186	-0.110509	30	-0.598306	0.0103407	-0.966427	5.49663e-05	-0.368121	0.0159367	5.49663e-05	0.966427
145940	hsa-miRPlus-E1110	0.606629	0.817895	-0.282124	0.423264	-0.115886	1.47508	-0.155688	-0.561634	0.344328	0.213128	-0.93648	-0.184208	-0.920406	0.523166	-0.411091	-0.78835	-0.436235	-0.357441	-0.515397	-0.612498	-0.653332	-0.634158	-1.14813	-0.987833	-0.757532	-1.07324	-0.68463	-0.775874	-0.850266	-0.311885	30	-0.740393	0.00509115	-1.06419	5.94419e-05	-0.323794	0.0512782	5.94419e-05	1.06419
17503	hsa-miR-590-5p	-0.976773	NA	NA	NA	NA	-0.322493	0.286527	NA	-0.196522	NA	0.494373	-0.813836	0.662909	NA	NA	0.691473	NA	NA	0.985711	0.37765	0.844236	1.28845	1.15031	0.809604	0.537633	1.34063	1.1982	1.39085	1.35149	0.608285	20	0.702029	0.102952	1.35428	6.29287e-05	0.652255	0.0151427	6.29287e-05	1.35428
46886	hsa-miRPlus-E1081	0.412189	0.399285	0.126028	0.210105	-0.19458	0.622361	-0.282497	-0.39815	0.504055	0.191387	-0.417662	-0.126493	-0.491972	0.397157	NA	-0.482991	-0.354134	-0.0597553	0.0651049	-0.225681	-0.393765	-0.257617	-0.523809	-0.586242	-0.400236	-0.569923	-0.551529	-0.452065	-0.455606	-0.250127	29	-0.34751	0.0318502	-0.60311	6.34627e-05	-0.2556	0.0213724	6.34627e-05	0.60311
29190	hsa-miR-708	-0.436004	-0.0967418	0.0122027	-0.0619718	0.093135	-0.305346	0.510334	0.398297	-0.0448543	-0.24802	0.927514	-0.277917	0.876221	-0.327442	0.0311714	0.542726	0.348321	0.191081	0.841394	0.675612	0.207211	0.492353	0.861027	0.861028	0.34852	0.395432	0.760984	0.774633	1.0925	0.642749	30	0.400765	0.0341046	0.661541	6.43946e-05	0.260776	0.146191	6.43946e-05	0.661541
27740	hsa-miR-574-5p	0.85175	0.783568	0.00735119	0.435185	-0.0823756	1.3088	-0.0478047	-0.11658	0.4779	0.227743	-0.397641	0.221642	-0.467706	0.347872	-0.0068716	-0.473441	-0.161818	-0.113122	-0.210137	-0.410291	-0.266824	-0.366707	-0.526897	-0.486825	-0.392859	-0.573383	-0.422099	-0.482003	-0.475223	-0.198818	30	-0.551705	0.00587945	-0.803717	6.65471e-05	-0.252012	0.0192846	6.65471e-05	0.803717
46507	hsa-miR-921	0.338791	0.572487	-0.373141	0.173587	-0.268541	1.02818	-0.343662	-0.615777	0.0718995	0.0194669	-0.833991	-0.413331	-0.745085	0.288982	NA	-0.753556	-0.383659	-0.42116	-0.485631	-0.694343	-0.720755	-0.693847	-1.12616	-0.850919	-0.678984	-1.05347	-0.768323	-0.758791	-0.895449	-0.481715	29	-0.553859	0.0120769	-0.86317	6.68551e-05	-0.309311	0.0233797	6.68551e-05	0.86317
42513	hsa-miR-300	0.824587	0.617258	-0.0823225	0.309498	-0.0825664	1.09073	-0.0919278	-0.29733	0.441428	0.273707	-0.391701	-0.0602223	-0.55671	0.362415	-0.257882	-0.296068	-0.318473	-0.00141021	-0.0719378	-0.174371	-0.472194	-0.351815	-0.895188	-0.483121	-0.457368	-0.64999	-0.632391	-0.359232	-0.581111	-0.151682	30	-0.476942	0.0091563	-0.803715	6.74349e-05	-0.326773	0.00510541	6.74349e-05	0.803715
46698	hsa-miR-1280	0.0129109	-0.28387	0.836475	0.428562	-0.161227	0.179672	-0.39044	0.657711	0.454437	0.235284	-0.582644	-0.405787	-0.49523	-0.448747	-0.413057	-0.72713	-0.480027	-0.457963	-1.16952	-0.449354	-0.25342	-0.559634	-0.143983	-0.436703	-0.251759	-0.224292	-0.218676	-0.219136	-0.272685	-0.584491	30	-0.759897	6.96385e-05	-0.513429	0.00149173	0.246468	0.01216	6.96385e-05	0.759897
46707	hsa-miR-1253	0.447214	0.304843	-0.555839	-0.0143881	-0.316272	0.585007	NA	-0.982191	-0.0867167	NA	-1.15335	-0.355002	-0.993399	0.488164	NA	NA	-0.938389	-0.479426	-0.0707211	NA	-1.01294	-0.704858	-1.1603	-1.25907	-1.04744	-1.40881	-1.05817	-1.06095	-1.22115	NA	24	-0.42301	0.165081	-1.02645	7.07791e-05	-0.603442	0.0111776	7.07791e-05	1.02645
46700	hsa-miRPlus-F1091	0.590402	0.740879	-0.387531	0.0835278	-0.0604935	0.902227	0.00408886	-0.75204	-0.00826605	0.190457	-0.596107	-0.324665	-0.649097	0.146599	-0.700486	-0.645762	-0.507231	-0.181215	-0.0711596	-0.320581	-0.738409	-0.556123	-1.25717	-0.860659	-0.615328	-0.836001	-0.777913	-0.740725	-0.803765	-0.43786	30	-0.515296	0.0116441	-0.892721	7.17508e-05	-0.377425	0.00376667	7.17508e-05	0.892721
11123	hsa-miR-491-5p	0.234988	-0.00646178	0.104125	-0.217089	-0.0502604	-0.560645	0.277973	0.571928	0.0865701	0.173168	0.85154	0.624099	0.784822	-0.00511505	0.289765	0.0404543	0.486757	0.528136	0.246095	0.497138	-0.315228	-0.142152	-0.210695	0.127743	-0.0538262	-0.333673	-0.302908	-0.188795	-0.419204	0.289161	30	0.37294	0.0116277	-0.216388	0.0857825	-0.589327	7.22419e-05	7.22419e-05	0.589327
42829	hsa-miR-127-3p	0.1676	-0.0357221	-0.0408603	-0.204757	-0.0553713	-0.557743	0.120957	0.63124	0.130443	0.0666844	0.532356	0.444011	0.432103	0.0750197	0.36287	0.234448	0.446354	0.371056	-0.110013	0.416514	-0.0984869	0.0325042	-0.525209	0.118353	-0.0894801	-0.238606	-0.22303	-0.386455	-0.538069	0.103797	30	0.298225	0.0175858	-0.206715	0.107642	-0.50494	7.36182e-05	7.36182e-05	0.50494
46330	hsa-miRPlus-E1097	0.997023	0.979224	-0.176658	0.526433	0.0280749	1.56261	-0.0454061	-0.60246	0.522806	0.36062	-0.84008	0.0259447	-0.852763	0.730709	-0.460748	-0.580129	-0.4594	-0.288033	-0.0779706	-0.411347	-0.581869	-0.49869	-1.02264	-0.88397	-0.643505	-1.03566	-0.726079	-0.473628	-0.837283	-0.295156	30	-0.736608	0.00900895	-1.11507	7.37311e-05	-0.378466	0.035533	7.37311e-05	1.11507
4610	hsa-miR-126	-0.901634	-0.0271777	-0.134049	-0.0357966	0.562246	-0.159774	0.512138	0.210458	0.147269	-0.533916	0.79715	-0.939112	0.813045	-0.618752	-0.186977	0.727529	0.166361	-0.225015	0.978919	0.600075	0.743774	1.52977	0.921012	0.748402	0.597746	0.718333	0.667432	1.17522	0.758723	0.463716	30	0.247346	0.344841	0.868436	7.94121e-05	0.62109	0.0162438	7.94121e-05	0.868436
146100	hsa-miR-296-5p	-0.307215	-0.0637184	0.498262	0.242523	0.305859	0.0148141	0.103424	0.320139	0.0472339	0.407696	0.39385	0.668276	0.427138	0.908971	0.609468	0.544557	0.431115	0.50847	0.155226	0.455695	0.417586	0.524958	0.581299	0.589508	0.619475	0.438849	0.61603	0.684769	0.891978	0.671325	30	0.353375	0.00222448	0.446676	7.95213e-05	0.093301	0.23289	7.95213e-05	0.446676
46870	hsa-miR-320d	0.206263	-0.218204	-0.100519	-0.0381522	0.00562508	-0.232881	-0.195887	0.193336	-0.140493	0.179086	0.113693	0.402562	0.157869	0.0107784	0.233806	0.0907702	-0.0343054	0.281254	0.0170842	0.139003	0.630025	0.265396	0.473427	0.177239	0.59748	0.302784	0.570987	0.0791603	0.545819	0.235226	30	0.175434	0.0212668	0.421937	8.12931e-05	0.246503	0.00441877	8.12931e-05	0.421937
145725	hsa-miR-518b	-0.100232	0.18803	-0.0085895	0.454547	-0.206386	0.390938	-0.898926	-0.593762	1.18996	0.32841	-0.999818	-0.675416	-0.853085	0.742674	-0.604686	-0.773101	-0.824638	-0.0996648	-0.554583	-0.165739	-1.01782	-0.651008	-1.87891	-1.20442	-0.653571	-1.11536	-1.17275	-1.13168	-1.2812	-0.474839	30	-0.555205	0.0373229	-1.13256	8.21232e-05	-0.577351	0.0120522	8.21232e-05	1.13256
46273	hsa-miRPlus-F1166	0.707774	0.643946	-0.283162	0.183231	-0.223433	1.17094	-0.0772457	-0.337076	0.328328	0.170939	-0.375337	-0.126835	-0.544245	0.106529	-0.387961	-0.504624	-0.325129	-0.270554	-0.316674	-0.324348	-0.586075	-0.451033	-0.798093	-0.649673	-0.557646	-0.722098	-0.675685	-0.592564	-0.83073	-0.22108	30	-0.535342	0.00481432	-0.836892	8.26304e-05	-0.30155	0.00160453	8.26304e-05	0.836892
42965	hsa-miR-424	-0.488558	-0.112166	-0.0797899	0.0602171	-0.0398303	0.174464	-0.355217	-0.486304	-0.0508616	-0.361572	0.558821	-0.542259	0.307466	-0.463194	-0.21358	0.311089	-0.125413	0.194664	0.445181	0.364406	0.86306	0.430817	0.611051	0.872794	0.269902	0.44622	0.495661	0.0972106	0.937871	-0.113037	30	0.25768	0.0898038	0.665117	8.28152e-05	0.407437	0.0236463	8.28152e-05	0.665117
42743	hsa-let-7e*	NA	-0.258878	0.117377	NA	0.0467212	-0.403598	0.122615	0.291206	0.0180117	-0.072251	0.438033	0.165439	0.40375	NA	NA	0.364294	0.329523	0.16958	NA	0.331029	0.394648	0.344874	0.434678	0.386762	0.331335	0.501572	0.460378	0.37615	0.399586	0.182424	25	0.331871	0.00339092	0.39859	8.60515e-05	0.0667197	0.176923	8.60515e-05	0.39859
46733	hsa-miRPlus-E1117	0.297876	-0.0971212	0.0123485	-0.17514	-0.12507	-0.0380152	0.259117	0.323941	0.313903	0.333365	0.449543	0.559786	-0.301536	0.335591	0.395983	-0.0204803	0.215377	0.0192729	0.0328345	0.249812	-0.0236907	-0.431471	-0.46204	-0.351723	-0.150914	-0.405192	-0.411674	-0.76981	-0.450116	-0.0575961	30	0.0830976	0.444599	-0.461943	0.000158369	-0.545041	8.64491e-05	8.64491e-05	0.545041
46466	hsa-miRPlus-E1016	-0.508948	-0.0639209	0.684622	0.333895	0.49534	0.181916	0.885037	0.522073	0.0376601	-0.287348	1.08721	-0.326326	0.930024	-0.497841	0.0753363	1.0337	0.410916	0.163324	1.31385	0.550696	0.880685	1.29721	1.15093	1.17353	0.697227	0.923598	0.881974	1.26634	1.32672	0.682278	30	0.246057	0.31931	0.800017	8.75464e-05	0.55396	0.016964	8.75464e-05	0.800017
46921	hsa-miR-1290	1.551	0.884568	-0.101658	0.917428	-0.689537	2.40413	-1.15246	-0.89876	0.105806	0.268682	-1.92879	0.312865	-1.85529	-0.580321	-0.450593	-2.07419	-1.05597	-0.793191	-1.87554	-1.77334	-1.41821	-1.17962	-1.18273	-2.14303	-1.58009	-2.30638	-1.88123	-2.27877	-2.06033	-0.639189	30	-1.53636	0.0025688	-1.99588	8.93969e-05	-0.459522	0.157555	8.93969e-05	1.99588
46498	hsa-miRPlus-F1099	0.611452	0.542205	-0.0893155	0.124517	-0.256785	1.02016	-0.309837	-0.634211	0.457997	0.299053	-0.722853	-0.427688	-0.809343	0.556757	-0.660871	-0.69291	-0.735688	-0.332626	0.0310484	-0.409075	-0.700004	-0.479457	-0.837674	-0.775242	-0.628433	-0.808613	-0.71347	-0.540656	-0.596136	-0.410768	30	-0.596849	0.0104464	-0.825569	9.58283e-05	-0.22872	0.125634	9.58283e-05	0.825569
46438	hsa-let-7g	-0.351133	0.00424445	0.0328241	0.218463	0.490734	-0.0239995	0.362588	0.363014	0.198316	-0.123563	0.520745	-0.235728	0.547341	-0.100073	0.117634	0.566353	0.196726	0.0648933	0.627948	0.41816	0.408164	0.760463	0.44968	0.725048	0.395246	0.785605	0.473599	0.690934	0.735053	0.505205	30	0.155251	0.234732	0.475751	9.75023e-05	0.3205	0.00874316	9.75023e-05	0.475751
145832	hsa-miR-381	0.0353346	-0.133896	0.0458878	-0.0987369	-0.0963613	-0.596094	0.169361	0.810272	0.0809391	-0.0632044	0.486252	0.251278	0.322259	0.111636	0.352636	0.325081	0.502282	0.536398	-0.0837099	0.328601	-0.119708	-0.114849	-0.708563	0.254469	-0.0550191	-0.489942	-0.298948	-0.377923	-0.460596	0.0714472	30	0.297921	0.0284935	-0.245313	0.104001	-0.543235	0.00010023	0.00010023	0.543235
42964	hsa-miR-7-2*	-0.241641	0.166821	-0.324327	0.0166491	-0.211096	0.164314	-0.156868	-0.241183	-0.111325	-0.141666	-0.253875	-0.319698	-0.33871	-0.22438	NA	-0.30229	-0.234201	-0.213331	-0.476471	-0.364349	-0.403573	-0.33901	-0.702084	-0.369514	-0.368124	-0.509722	-0.46712	-0.440522	-0.472804	-0.265225	29	-0.195002	0.0064991	-0.325738	0.000102358	-0.130736	0.0140957	0.000102358	0.325738
42723	hsa-miR-195*	0.417155	0.425099	-0.126512	0.217393	-0.132534	0.77704	-0.148562	-0.144512	0.190329	0.180084	-0.368217	-0.337141	-0.35861	0.0558823	-0.48074	-0.515112	-0.27789	-0.190677	-0.444423	-0.305669	-0.260782	-0.286494	-0.437727	-0.478972	-0.354095	-0.281796	-0.252553	-0.325882	-0.293099	-0.426218	30	-0.487758	0.000368039	-0.50526	0.00010254	-0.0175022	0.766196	0.00010254	0.50526
46514	hsa-miR-1246	1.20117	0.895192	-0.0599245	0.993508	-0.469563	2.318	-1.00712	-0.795091	0.0975325	0.210242	-1.53192	0.316939	-1.45003	-0.386721	-0.425824	-1.86842	-0.811776	-0.519228	-1.57853	-1.48467	-1.12577	-0.982552	-1.15953	-1.59961	-1.12143	-1.68502	-1.70748	-1.87606	-1.68275	-0.742722	30	-1.31241	0.00364139	-1.70669	0.000104174	-0.394276	0.139015	0.000104174	1.70669
42581	hsa-miR-513a-5p	0.391417	0.0366692	0.0153891	-0.321022	-0.286878	-0.289206	-0.671478	0.109376	-0.255641	0.488777	-0.641513	0.996516	-0.592298	0.204706	0.442562	-0.720488	0.138777	0.0615862	-0.88472	-0.585813	-0.512703	-0.846569	-0.710317	-0.813428	-0.291328	-0.848372	-1.031	-1.05813	-0.772327	-0.558408	30	-0.0798087	0.726494	-0.665999	0.000104317	-0.58619	0.0115578	0.000104317	0.665999
46382	hsa-miRPlus-E1104	0.407057	0.412401	-0.00967281	0.134288	-0.282318	0.899362	-0.341407	0.0477821	0.272629	0.288714	-0.304539	0.581366	-0.708562	0.542476	0.0852677	-0.383163	-0.253019	0.116308	-0.491652	-0.367916	-0.0842502	-0.505418	-0.558792	-0.745362	-0.391172	-0.605997	-0.373279	-0.767626	-0.556796	-0.204559	30	-0.301227	0.109475	-0.662209	0.000106011	-0.360982	0.0305741	0.000106011	0.662209
46348	hsa-miRPlus-E1175	0.929955	1.04909	0.281112	0.699684	0.0700209	1.57662	-0.00882551	-0.11984	0.725018	0.246388	-0.232101	0.0819278	-0.466658	0.46229	NA	-0.322555	-0.0934372	-0.0194666	NA	-0.36365	-0.228043	-0.352267	-0.60725	-0.403364	-0.399609	-0.478328	-0.222603	-0.378566	-0.405628	0.0413367	28	-0.664128	0.00699002	-0.888354	0.000109929	-0.224226	0.0635168	0.000109929	0.888354
11005	hsa-miR-204	0.0394886	-0.115907	-0.175275	-0.35142	0.493599	-0.23488	0.573893	-0.213649	-0.171964	0.0485553	0.300437	-0.348052	0.382843	-0.933536	-0.504713	-0.143503	-0.0568283	-0.320472	0.244548	-0.161128	0.288053	0.735607	1.36937	0.510981	0.799244	0.840057	0.980834	0.657606	0.771409	0.0162078	30	-0.143285	0.385235	0.707693	0.000212424	0.850978	0.000111351	0.000111351	0.850978
42730	hsa-miR-423-3p	-0.182298	-0.132786	0.0721507	0.00751927	0.059985	-0.250705	-0.0129035	0.337459	0.0442882	0.0958589	0.352722	0.0553023	0.173983	-0.054323	0.0675931	0.156415	0.122973	0.126254	0.00555424	0.121896	0.353177	0.249105	0.205388	0.302941	0.259171	0.305003	0.374729	0.1833	0.423908	0.218902	30	0.10898	0.100225	0.283706	0.000118568	0.174726	0.000682822	0.000118568	0.283706
46810	hsa-miR-1827	0.895466	1.02046	-0.084197	0.758883	0.0173987	1.82796	0.0139145	-0.506674	0.697357	0.187162	-0.705357	-0.326097	-0.569529	0.184508	-0.639403	-0.531937	-0.611762	-0.45829	-0.315587	-0.628909	-0.590592	-0.399317	-0.559849	-0.749472	-0.692327	-0.852105	-0.659283	-0.577189	-0.69762	-0.265844	30	-0.943009	0.000718117	-1.08713	0.000121954	-0.144123	0.16146	0.000121954	1.08713
146076	hsa-miR-483-3p	0.745085	1.18682	-0.247691	0.262527	0.414418	0.91689	-0.403498	-1.0638	0.693268	0.224248	-0.921173	-0.481097	-0.994181	0.565496	-0.628121	-0.756277	-0.793575	0.220011	-0.311476	0.0268401	-1.15466	-0.344798	-2.26538	-1.14537	-0.411377	-1.07778	-1.48084	-1.50815	-1.44183	-0.433202	30	-0.680182	0.0222778	-1.39917	0.000126023	-0.718983	0.0107328	0.000126023	1.39917
145953	hsa-miR-200b	0.110495	0.225666	-0.0726204	0.151158	0.10252	0.47037	-0.0137937	-0.22448	0.0887761	-0.15452	-0.27362	-0.212654	-0.115965	-0.358054	-0.370683	-0.256615	-0.267357	-0.203117	-0.420141	-0.201992	0.106932	0.0249818	-0.043483	-0.23638	0.0261013	0.0381481	-0.0144181	-0.118938	0.287892	-0.167155	30	-0.336377	0.000132409	-0.077989	0.333739	0.258388	0.00018152	0.000132409	0.336377
145859	hsa-miR-33a	-0.581451	-0.301654	-0.538461	-0.579246	0.0329128	-0.358536	-0.0785581	-0.0766452	-0.224545	-0.573402	0.350688	-0.503705	0.196094	-0.384148	-0.103112	0.0458635	-0.106477	-0.106523	0.121505	0.0955311	0.100161	0.100814	0.121976	-0.0881518	0.0605915	0.24582	0.506596	0.121187	-0.0514023	0.0110919	30	0.28853	0.0180102	0.440827	0.000137947	0.152297	0.136673	0.000137947	0.440827
46712	hsa-miR-1201	-0.510936	-0.470092	0.0372976	-0.325007	-0.0238259	-0.811218	-0.192403	0.152505	-0.254491	-0.261288	0.395828	-0.156716	0.246071	-0.63648	NA	0.0455216	0.0281431	-0.230113	0.0350795	0.0742526	0.567974	0.261019	0.424368	0.00753092	0.245915	0.360731	0.24252	0.369138	0.227933	-0.105933	29	0.2439	0.085681	0.526066	0.000140512	0.282165	0.0242414	0.000140512	0.526066
42825	hsa-miR-888*	0.175117	-0.394305	0.31861	0.00212294	-0.288234	0.109441	-0.37566	0.298704	0.0883012	-0.174824	-0.39666	-0.389181	-0.500032	-0.748266	-0.498105	-0.672411	-0.528711	-0.40128	-1.10747	-0.361158	-0.190099	-0.46812	-0.175943	-0.414737	-0.20484	-0.286282	-0.256232	-0.250555	-0.30081	-0.783673	30	-0.536254	0.0001428	-0.309056	0.00757904	0.227198	0.0254181	0.0001428	0.536254
17870	hsa-miR-628-5p	-0.6653	-0.0842934	0.0303144	-0.0363483	0.567504	-0.363468	0.920085	0.343792	0.228231	-0.420978	1.18992	-0.628152	1.24544	-0.235277	NA	1.1155	0.366697	0.147912	1.35105	0.756243	0.437821	1.15845	0.822316	1.17475	0.508537	0.900509	0.839357	1.1525	0.938833	0.829236	29	0.537973	0.0684145	0.824277	0.000144149	0.286304	0.250647	0.000144149	0.824277
42669	hsa-miR-505	-0.181612	-0.37899	NA	-0.281247	-0.17869	-0.606648	-0.186589	0.0153843	-0.434736	-0.237183	-0.020769	0.076918	0.101003	-0.506699	NA	-0.263962	-0.163569	-0.00358263	-0.255568	-0.0463723	0.380979	0.00188354	0.308198	-0.128882	0.149904	0.398363	0.158313	0.171794	0.287396	-0.182445	28	0.15419	0.10092	0.429029	0.000146897	0.274839	0.00807883	0.000146897	0.429029
29529	hsa-miR-369-3p	-0.372591	-0.0212043	-0.0475172	-0.310059	0.210755	-0.668735	0.426322	0.446023	0.0286331	-0.409328	0.822495	-0.0966869	0.792138	-0.114253	0.175632	0.965297	0.482648	0.436192	0.371019	0.65533	0.590252	1.12244	0.375005	0.848238	0.221743	0.556189	0.662411	0.855294	0.422202	0.463417	30	0.520751	0.00577951	0.683489	0.000165197	0.162738	0.278854	0.000165197	0.683489
29802	hsa-miR-144	-0.0852013	-1.18522	-2.3306	-1.34192	-0.510641	-1.32018	-0.684999	-1.598	-1.39536	-0.0717912	0.150742	-0.0688475	0.934509	1.30424	0.808993	-0.273709	-0.419791	-0.0538479	1.24369	0.123407	-0.384187	0.473608	0.907841	-1.95308	-0.886775	-1.50127	0.297138	0.244201	-0.582304	1.19106	30	1.42733	0.000169114	0.833015	0.0490841	-0.594314	0.137283	0.000169114	1.42733
11052	hsa-miR-31	-0.411541	-0.402211	0.11832	-0.116288	0.00144874	-0.80722	-0.797982	-0.593499	-0.401348	-0.363845	0.556256	-0.314632	0.14547	-0.158775	0.0678252	0.279169	0.0848584	-0.0976449	0.0364399	0.0132688	0.178351	0.0939517	0.434637	1.15693	0.539418	0.0460478	-0.0647129	0.366933	0.670499	0.0430528	30	0.43864	0.00236991	0.723927	0.00017158	0.285287	0.0568474	0.00017158	0.723927
46386	hsa-miRPlus-F1074	-0.813892	-0.231453	0.0854588	0.0103002	0.293039	-0.446001	0.328231	0.398952	-0.104125	-0.170264	0.440117	-0.182815	0.523986	-0.309922	0.139439	0.44537	0.0743819	-0.0371466	0.0756764	0.27415	0.40994	0.576765	0.489258	0.719131	0.514018	0.720581	0.388903	0.446182	0.752485	0.355205	30	0.209299	0.173997	0.602222	0.000173622	0.392923	0.000945974	0.000173622	0.602222
46861	hsa-miRPlus-E1098	0.42871	0.797879	-0.139587	0.442379	-0.043837	1.35851	-0.175387	-0.651741	0.436765	0.260967	-0.661166	0.0545107	-0.678241	1.0192	-0.17606	-0.494257	-0.383487	-0.0247351	-0.152618	-0.361104	-0.541904	-0.522643	-0.929744	-0.861703	-0.646941	-0.981043	-0.637278	-0.547637	-0.559988	-0.159554	30	-0.457262	0.0689887	-0.91031	0.000179257	-0.453048	0.0173153	0.000179257	0.91031
46802	hsa-miR-1826	-0.372258	-0.450056	-0.229564	-0.59654	-0.198467	-0.563807	-0.0639188	-0.323956	-0.380833	-0.380928	-0.26074	-0.200982	-0.410276	-0.54074	-0.177351	-0.367401	-0.250691	-0.250809	-0.334278	-0.338903	-0.595755	-0.383803	-0.402164	-0.553906	-0.429128	-0.555617	-0.652019	-0.618403	-0.545103	-0.514994	30	0.0428156	0.498283	-0.169057	0.0104486	-0.211872	0.000179996	0.000179996	0.211872
46703	hsa-miR-548e	0.126033	0.059596	-0.268296	-0.193384	-0.375808	0.2377	-0.334086	NA	-0.056053	-0.12628	-0.418061	-0.234185	-0.440932	-0.497094	NA	NA	NA	-0.473214	-0.588639	NA	-0.240363	-0.428137	-0.441337	-0.641998	-0.502265	-0.428868	-0.426802	-0.67175	-0.485011	-0.487137	25	-0.338623	0.00368518	-0.371969	0.000181053	-0.0333459	0.59723	0.000181053	0.371969
11065	hsa-miR-335	-0.683791	0.219736	0.0429873	0.139107	0.247601	-0.106988	0.728034	0.575684	0.0925071	-0.222313	1.40257	-0.586416	1.1657	-0.160663	0.115491	0.750717	0.69943	0.597515	1.26096	0.969567	0.50268	1.03367	0.618926	0.993979	0.595832	0.638914	0.851738	0.652893	0.663488	0.944851	30	0.518231	0.0450322	0.646441	0.000200838	0.12821	0.55583	0.000200838	0.646441
46749	hsa-miRPlus-E1033	0.0821809	-0.145429	-0.237039	-0.218733	-0.215422	-0.257873	0.300012	0.36684	0.324053	0.213623	0.712464	0.508233	-0.456616	0.329962	0.304776	0.0841457	0.28899	0.0525813	0.00303715	0.336697	0.0322159	-0.578314	-0.612003	-0.417567	-0.178283	-0.53045	-0.257228	-0.788384	-0.400499	-0.103656	30	0.195206	0.151689	-0.404638	0.00254819	-0.599844	0.000201289	0.000201289	0.599844
46715	hsa-miRPlus-E1090	0.709671	0.69719	-0.302658	0.302578	-0.0658875	1.1799	-0.107916	-0.601558	0.339535	0.376202	-0.721121	0.208069	-0.629446	0.755339	-0.253509	-0.381968	-0.494737	-0.0520554	0.19731	-0.331395	-0.691917	-0.467567	-0.968181	-0.823026	-0.595818	-0.976415	-0.602514	-0.412228	-0.689707	-0.0562058	30	-0.423057	0.0719613	-0.881064	0.000203558	-0.458007	0.0136999	0.000203558	0.881064
32884	hsa-miR-342-3p	-0.294419	-0.123938	-0.00653933	-0.0553144	0.126847	-0.475052	0.138377	0.428702	0.0392679	-0.290495	0.55694	-0.0956754	0.444803	-0.346828	-0.0758609	0.331826	0.213575	0.0784864	0.413167	0.321679	0.434951	0.552526	0.160306	0.538967	0.330478	0.544598	0.406167	0.367133	0.327382	0.170972	30	0.235468	0.0704513	0.434604	0.000207502	0.199137	0.06487	0.000207502	0.434604
42866	hsa-miR-451	-0.368196	-1.15003	-2.25619	-0.980977	-0.393013	-1.17005	-0.378505	-2.16851	-1.35857	-0.766137	0.0580373	-0.614192	1.22324	1.27228	0.532434	0.478075	-0.401252	-0.215802	2.12822	0.469505	-0.020967	0.712088	1.48016	-1.04784	-0.720827	-1.66951	0.247451	0.833293	-0.369945	1.62447	30	1.59207	0.000220943	1.20586	0.0080586	-0.386216	0.386659	0.000220943	1.59207
42478	hsa-miR-593*	-0.289338	-0.109427	-0.00879909	-0.097065	0.163147	-0.30116	0.117627	0.255388	-0.0296516	-0.193097	0.393973	-0.212181	0.407325	-0.348714	NA	0.237656	0.0926969	-0.0776998	0.204603	0.10957	0.266766	0.366621	0.112924	0.456856	0.2297	0.508127	0.262746	0.285975	0.329471	0.0660025	29	0.13893	0.19546	0.337757	0.000221239	0.198827	0.0492101	0.000221239	0.337757
146162	hsa-miR-1975	-0.160332	-0.265775	-0.263782	-0.45841	-0.030328	0.00548953	-0.108641	-0.393918	-0.233447	0.159672	-0.434453	0.0300105	-0.634825	-0.40745	-0.216869	-0.651043	-0.477071	-0.177332	-0.607759	-0.357444	0.145537	0.0364039	0.215283	-0.371806	0.182225	0.0366312	0.0987457	-0.210433	0.226593	-0.047048	30	-0.218476	0.0283395	0.206161	0.0267487	0.424637	0.000237966	0.000237966	0.424637
29562	hsa-miR-199a-5p	-0.32621	-0.402022	-0.0682349	-0.588875	0.305784	-0.807163	-0.0686566	0.235277	-0.519239	0.164398	0.290093	-0.0778302	0.401443	-0.498544	0.0159948	0.0525275	-0.0611021	-0.265003	0.29599	0.199341	0.817133	0.760346	1.14746	0.459157	0.386148	0.392095	0.241334	0.914319	0.704289	-0.182867	30	0.242785	0.119236	0.771436	0.000259358	0.52865	0.00235874	0.000259358	0.771436
145901	hsa-miR-494	0.00231818	-0.0798017	-0.0818038	-0.457788	-0.583561	-0.382865	-0.685677	0.0569317	-0.307308	0.318669	-0.756888	0.929634	-0.881215	0.10542	0.252595	-0.873339	0.173465	0.192578	-1.41783	-0.505867	-0.564069	-1.04606	-1.10833	-0.945952	-0.318326	-0.982955	-1.12362	-1.24905	-0.874525	-0.415172	30	-0.0580561	0.81707	-0.642717	0.000260485	-0.584661	0.0298441	0.000260485	0.642717
146074	hsa-miR-2114	-0.0217977	0.0122609	-0.249748	-0.181389	0.0931412	0.636036	-0.465461	-0.518551	-0.105247	0.179736	-0.720511	-0.464149	-0.533854	-0.522664	-0.659918	-0.653411	-0.536729	-0.357925	-0.53223	-0.63985	-0.0528097	-0.287021	-0.105546	-0.607189	-0.157708	-0.263246	-0.189568	0.848592	0.118616	-0.39777	30	-0.500022	0.000267819	-0.0472631	0.774066	0.452759	0.00233867	0.000267819	0.500022
46324	hsa-miR-320b	0.285349	-0.194785	-0.23771	-0.108424	-0.132261	-0.300874	-0.262832	0.0160533	-0.132475	0.114075	-0.0156471	0.380416	-0.0234094	-0.186822	0.150206	-0.0925391	-0.128692	0.203755	-0.0418	0.174815	0.532044	0.199271	0.390429	0.0354758	0.448063	0.178036	0.43858	0.0348906	0.414529	0.110736	30	0.137417	0.106553	0.373594	0.000270078	0.236177	0.00954252	0.000270078	0.373594
11184	hsa-miR-99b	-0.253487	-0.181243	0.115391	-0.040714	0.0919157	-0.285095	0.0507281	0.303485	0.00530214	-0.106588	0.376855	0.103216	0.247571	-0.145717	0.430635	0.268629	0.165819	0.162131	0.0289185	0.23406	0.32904	0.18727	0.182091	0.356403	0.296603	0.266125	0.357473	0.257077	0.391582	0.0561215	30	0.217242	0.0124206	0.298009	0.000272479	0.0807666	0.209302	0.000272479	0.298009
11151	hsa-miR-516b	0.645925	0.676728	-0.275892	0.336331	-0.0915327	1.24193	-0.0848152	-0.665142	0.283413	0.227671	-0.679173	0.0578569	-0.71805	0.602761	-0.351922	-0.449278	-0.410544	-0.162604	0.0519035	-0.410547	-0.596083	-0.466335	-0.932638	-0.697612	-0.578934	-0.877111	-0.643433	-0.525535	-0.699274	-0.108728	30	-0.476422	0.0384681	-0.842031	0.00027335	-0.365609	0.0215029	0.00027335	0.842031
145843	hsa-miR-330-5p	-0.272788	-0.264575	-0.167494	-0.0957375	0.124971	-0.510922	0.0927037	0.337312	-0.248436	-0.301999	0.523542	0.0369196	0.536914	-0.313893	0.289831	0.374372	0.24621	0.0476863	0.294706	0.244172	0.470901	0.326528	0.0185368	0.469292	0.321192	0.522243	0.42004	0.0778405	0.169168	0.234464	30	0.358742	0.00507728	0.433717	0.000276089	0.0749747	0.450025	0.000276089	0.433717
32608	hsa-miR-761	0.487002	0.729848	-0.243628	0.324785	-0.0877516	1.26224	NA	-0.639364	0.324191	0.137981	-0.812252	-0.541221	-0.738717	-0.216681	NA	NA	-0.624333	-0.540236	-0.495763	NA	-0.723155	-0.684168	-1.00721	NA	NA	NA	-0.860518	-0.871093	-0.785753	-0.588595	23	-0.822063	0.00232683	-1.04368	0.000278679	-0.221613	0.0292902	0.000278679	1.04368
28431	hsa-miR-1908	0.989796	0.884476	-0.268975	0.331947	-0.128146	1.33519	-0.235441	-1.08728	0.149685	0.482167	-0.772555	0.124664	-1.02131	1.57857	-0.305271	-0.492476	-0.517743	0.0904457	0.390483	-0.149929	-0.857051	-0.523711	-1.55468	-1.21966	-0.889361	-1.32936	-0.920082	-0.875171	-1.11434	-0.0636673	30	-0.352853	0.290622	-1.18005	0.000285612	-0.827196	0.00619078	0.000285612	1.18005
46221	hsa-miR-519d	-0.0656847	-0.295697	0.874055	0.610126	0.0488507	0.281864	-0.225309	1.19022	0.767543	0.332727	-0.252815	-0.49998	-0.222078	-0.823426	-0.225027	-0.539767	-0.421626	-0.521106	-1.41547	-0.303532	-0.0624545	-0.462423	-0.0395142	-0.208719	-0.0812954	0.0133027	-0.0613892	-0.101522	-0.0276513	-0.770594	30	-0.874353	0.00029332	-0.532095	0.00734523	0.342257	0.0245826	0.00029332	0.874353
145937	hsa-miRPlus-F1063	0.588333	0.468002	-0.316023	0.152772	-0.0473175	0.842426	-0.0924701	-0.304475	0.18387	0.183157	-0.28357	-0.192181	-0.299665	0.707907	NA	-0.313878	-0.17369	-0.111259	0.129019	-0.266205	-0.377205	-0.250558	-0.700577	-0.432175	-0.394507	-0.514774	-0.427816	-0.333277	-0.546579	-0.15111	29	-0.255108	0.137657	-0.578685	0.000295928	-0.323578	0.0124452	0.000295928	0.578685
145838	hsa-miR-125b-1*	-0.660641	-0.801151	-0.34392	-0.468679	-0.520251	-0.728226	-0.52831	-0.158638	-0.515135	-0.192793	-0.28933	0.881403	-0.381579	1.23765	NA	-0.0144546	-0.267647	0.144439	-0.00130757	-0.0698144	-0.0990801	-0.225422	-0.0723584	-0.243365	-0.147695	-0.12565	0.122211	-0.0152126	-0.114311	0.607471	29	0.629481	0.00392998	0.460433	0.000297207	-0.169048	0.394486	0.000297207	0.629481
145977	hsa-miR-1247	-0.266731	-0.236809	0.274954	0.02833	-0.137998	-0.329957	-0.0424118	0.26679	-0.149366	-0.170867	0.0407988	-0.0119363	0.0346193	0.502343	-0.0785006	-0.0279143	-0.0636655	-0.0707501	-0.232624	-0.0773244	0.174031	0.15807	0.31793	0.202454	0.285665	0.325748	0.285017	0.402512	0.359807	0.0522987	30	0.077911	0.39808	0.33276	0.000302505	0.254849	0.00176465	0.000302505	0.33276
42674	hsa-miR-431*	-0.309152	-0.412555	-0.288113	-0.503973	-0.207256	-0.846717	-0.179417	0.174643	-0.321801	-0.334583	0.334125	0.24928	0.406682	-0.178596	0.131256	0.172109	0.281381	0.19345	-0.250924	0.12516	-0.00456476	0.137235	-0.470491	0.151305	-0.03071	-0.000464945	-0.291576	-0.246758	-0.452651	-0.0974137	30	0.469285	0.000303557	0.192284	0.0922173	-0.277001	0.0107239	0.000303557	0.469285
46711	hsa-miRPlus-E1245	-0.314494	-0.842714	-0.713553	-0.514119	-0.82177	-0.33435	-0.75919	-0.662471	-0.651865	-0.464093	-0.222845	0.990593	-0.40196	1.1299	0.325792	0.905537	-0.225596	0.253967	1.89218	0.0273067	-0.414402	0.347225	-0.0651924	-0.11511	-0.435879	-0.329174	0.551926	0.875961	-0.06055	1.30699	30	1.07535	0.000303858	0.774041	0.000926883	-0.301308	0.326244	0.000303858	1.07535
145939	hsa-miRPlus-E1075	0.605901	0.713044	-0.224409	0.224555	-0.0652317	0.870049	NA	-0.351581	0.275149	0.289334	-0.528468	0.16694	-0.606114	0.604537	NA	NA	NA	-0.164617	0.265135	NA	-0.440588	-0.364175	-0.840386	-0.547465	-0.447526	-0.694142	-0.417967	-0.466718	NA	0.0109623	24	-0.30341	0.215368	-0.727202	0.000340319	-0.423792	0.0374684	0.000340319	0.727202
42758	hsa-miR-640	0.10582	-0.236789	-0.664898	-0.482817	-0.720761	0.0787693	-0.671192	-0.713434	-0.472115	-0.292055	-1.04884	-0.302697	-0.834085	0.092305	NA	-0.963062	0.286361	-0.352397	-0.507562	-0.7491	-0.848011	-0.91841	-0.997841	-1.22367	-0.852373	-1.09378	-0.981444	-0.963924	-0.710108	-0.560075	29	-0.0796169	0.663136	-0.508016	0.000341716	-0.428399	0.0153375	0.000341716	0.508016
145708	hsa-miR-324-3p	-0.0898826	-0.247846	0.0605475	-0.108145	0.0758823	-0.442616	-0.0221982	0.383918	-0.051113	0.0685507	0.372934	0.297069	0.331137	0.0316781	0.221587	0.211698	0.237138	0.220378	0.0529751	0.158282	0.2679	0.196327	0.341722	0.310935	0.332431	0.335152	0.426197	0.220691	0.244698	0.16528	30	0.250778	0.00446789	0.321424	0.000361038	0.0706457	0.116943	0.000361038	0.321424
146009	hsa-miR-376a	-0.159662	-0.186917	-0.339517	-0.349237	-0.245181	-0.67633	-0.0818035	0.324923	-0.0753231	-0.23342	0.34127	0.147009	0.168584	-0.167864	-0.164408	-0.0573536	0.0746328	0.103655	-0.368254	0.0619493	-0.244737	-0.136634	-0.715574	-0.0994791	-0.419668	-0.487537	-0.488932	-0.512844	-0.688492	-0.214392	30	0.216169	0.0504969	-0.198582	0.0769505	-0.414751	0.000364488	0.000364488	0.414751
46503	hsa-miRPlus-F1104	-0.365442	-0.355026	-0.441183	-0.394044	-0.25664	-0.36942	-0.154763	-0.136006	-0.234	-0.246998	0.134872	-0.101131	0.135394	-0.656862	-0.154287	-0.172433	-0.17143	-0.113817	-0.441274	-0.0593371	0.138392	-0.0702674	0.399927	0.0512832	0.308603	0.280727	0.171485	-0.091392	0.382674	-0.490728	30	0.135322	0.118703	0.403423	0.000368338	0.268101	0.0312397	0.000368338	0.403423
11063	hsa-miR-330-3p	-0.43265	-0.303232	-0.38409	-0.0708425	-0.0425658	-0.529118	-0.0110322	0.165829	-0.43061	-0.314772	0.279578	0.049653	0.328144	-0.113702	-0.0117015	0.238698	0.0501296	-0.0933189	0.330197	0.178045	0.316996	0.236735	-0.146999	0.414265	0.155921	0.381927	0.336945	-0.106647	-0.0165685	0.399177	30	0.358881	0.000865972	0.432483	0.000381606	0.0736028	0.405959	0.000381606	0.432483
10306	hsa-miR-146b-5p	-0.282623	-0.322167	0.931747	-0.173601	0.348355	-0.598422	0.0531718	0.124465	-0.0390539	-0.168857	0.720694	-0.0633877	0.452867	-0.0156135	0.182584	0.520738	0.253708	0.0512892	0.410968	0.24894	0.575189	0.720135	0.617304	0.785488	0.407335	0.557233	0.549216	0.781547	0.811825	0.318299	30	0.288977	0.0795331	0.625055	0.000382759	0.336078	0.00238018	0.000382759	0.625055
145742	hsa-miR-935	0.0666066	-0.190386	0.305069	-0.0687791	0.354609	-0.432364	0.237528	0.533142	0.37508	-0.102407	0.842997	0.35669	0.543739	0.291906	0.150723	0.484047	0.536266	0.487135	0.192228	0.406964	-0.350651	-0.253346	-0.548617	0.56664	-0.137092	-0.305351	-0.0235432	-0.381375	-0.345155	0.411556	30	0.32146	0.0118665	-0.244503	0.117954	-0.565963	0.000393113	0.000393113	0.565963
42532	hsa-miR-22*	-0.0903053	-0.0236461	0.306963	-0.0633387	0.155005	-0.121035	0.31402	0.369331	0.173208	-0.160886	0.762036	0.0754636	0.522792	-0.0970511	0.338081	0.447573	0.347564	0.248013	0.262871	0.432848	0.472476	0.549579	0.324159	0.551856	0.26411	0.430579	0.324943	0.406399	0.454847	0.233214	30	0.248087	0.0212213	0.315284	0.000394683	0.067197	0.428428	0.000394683	0.315284
46350	hsa-miRPlus-E1189	0.58053	0.61094	-0.0214163	0.425507	-0.00576142	0.977538	0.0162981	-0.104463	0.32733	0.201416	-0.147122	0.0691581	-0.24198	0.748217	NA	-0.231119	0.152972	0.0588814	0.106456	0.0533576	0.0392638	-0.179136	-0.512121	-0.153959	-0.0382381	-0.237533	-0.254627	-0.373337	-0.441527	-0.17336	29	-0.237589	0.130938	-0.533249	0.000407464	-0.29566	0.0153556	0.000407464	0.533249
145636	hsa-miR-181d	-0.281647	-0.270474	-0.344927	-0.0285039	0.126612	-0.406459	-0.048939	0.248823	-0.264831	-0.305672	0.35286	-0.0497828	0.0851159	-0.407035	0.0595904	0.389699	0.0983054	0.081906	0.311874	0.27203	0.705311	0.44516	0.0762602	0.0245123	0.143674	0.639761	0.413387	-0.0158847	0.189879	0.394594	30	0.277058	0.0140195	0.459267	0.000413701	0.182209	0.114357	0.000413701	0.459267
13183	hsa-miR-487a	-0.630417	-0.23026	-0.0370253	-0.350661	0.228731	-0.553455	0.210329	0.3948	-0.264657	-0.450696	0.770924	-0.397067	0.6806	-0.356596	-0.00170092	0.711054	0.298464	0.0356216	-0.0796693	0.287143	0.408159	0.957475	0.294341	0.660005	0.234058	0.640107	0.289912	0.577797	0.138459	0.140503	30	0.363208	0.053107	0.602413	0.000430596	0.239204	0.151056	0.000430596	0.602413
27533	hsa-miR-320a	0.214247	-0.240034	-0.186078	-0.0100943	-0.116901	-0.262171	-0.295845	0.0303353	-0.119175	0.156714	0.0364283	0.369002	-0.00913179	-0.0111932	0.282062	-0.0923603	-0.121666	0.234759	-0.0309325	0.164452	0.633622	0.181424	0.366912	0.0328259	0.544868	0.213318	0.40675	0.051652	0.418995	0.0738481	30	0.165042	0.046311	0.375322	0.000430977	0.21028	0.0247193	0.000430977	0.375322
42490	hsa-miR-505*	0.921239	0.815531	0.019128	0.536992	0.148184	1.34115	0.131439	-0.12818	0.498033	0.362637	-0.10901	0.0358272	-0.303828	0.425621	0.133814	-0.129038	0.016494	0.0713751	0.147842	0.113635	-0.0989472	-0.0582555	-0.246974	-0.260247	-0.218179	-0.225138	-0.130305	-0.0963886	-0.198683	-0.0972492	30	-0.424342	0.0146475	-0.627652	0.000441652	-0.20331	0.00659714	0.000441652	0.627652
145759	hsa-miR-181c*	NA	-0.619952	-0.188857	-0.804146	-0.302551	-1.03131	-0.442883	-0.0506038	-0.245498	-0.526424	0.254164	-0.0431889	-0.0333841	-0.200192	NA	-0.281389	-0.0313075	-0.0764857	NA	-0.0974586	0.0339435	-0.028104	0.138717	0.103704	-0.0673983	-0.104633	0.187181	-0.193891	-0.0925026	-0.0442674	27	0.40437	0.00491619	0.4613	0.000460781	0.0569301	0.394401	0.000460781	0.4613
11164	hsa-miR-519e	-0.0849668	-0.330729	0.124979	-0.28434	-0.128704	-0.512904	-0.117145	0.288125	-0.0717635	-0.18702	0.281018	0.0467954	0.216385	-0.412501	0.146767	0.0679346	0.0759072	-0.0387286	-0.28936	0.222281	0.422354	0.156345	0.439872	0.218079	0.321904	0.515666	0.389263	0.314311	0.381651	-0.245977	30	0.162097	0.125139	0.421794	0.000466436	0.259697	0.0168948	0.000466436	0.421794
46228	hsa-miR-320c	0.219613	-0.172957	-0.158991	-0.118754	-0.0894564	-0.26564	-0.15428	0.111628	-0.0832797	0.285594	0.0451715	0.351677	0.0617128	-0.150826	0.157832	-0.0597621	-0.0750156	0.1834	0.0236697	0.161344	0.556837	0.248118	0.480763	0.0862292	0.469509	0.150976	0.496682	0.0732865	0.475203	0.139239	30	0.112573	0.148465	0.360336	0.000471776	0.247764	0.00495138	0.000471776	0.360336
19596	hsa-miR-30d	0.120456	-0.0230564	0.0201578	-0.107229	0.0881978	-0.343794	0.103534	0.44914	0.123708	0.139827	0.384987	0.216531	0.209655	-0.0549906	0.171417	0.0327339	0.0987269	0.143946	-0.0599929	0.22711	0.435413	0.420724	0.420681	0.360243	0.4031	0.274321	0.308253	0.193024	0.411146	0.276847	30	0.0799181	0.315021	0.293281	0.000484107	0.213363	0.000534024	0.000484107	0.293281
46381	hsa-miR-1298	0.80707	1.12919	-0.779476	0.458632	-0.254082	1.85165	-0.118534	-0.713616	-0.13615	0.0308893	-1.0859	-0.963479	-1.33393	-0.325428	-0.725424	-1.14786	-0.984259	-0.798726	-1.17912	-0.976201	-0.678174	-0.880071	-1.2648	-0.776132	-0.800632	-0.670526	-0.904339	-0.854499	-0.645287	-0.903864	30	-1.17959	0.000499017	-1.06539	0.00094133	0.114201	0.295675	0.000499017	1.17959
11013	hsa-miR-181a*	-0.381796	-0.678035	-0.337691	-0.0785386	0.0476212	-0.734782	-0.0236839	0.253111	-0.164484	-0.452324	0.294301	-0.169304	0.352559	-0.491798	-0.161963	0.342198	0.162749	-0.0387034	0.433096	0.159785	0.720266	0.319168	0.231308	0.101088	0.253218	0.716709	0.320851	-0.14351	0.28598	0.146132	30	0.343352	0.0224405	0.550181	0.000517514	0.206829	0.115275	0.000517514	0.550181
42925	hsa-miR-409-5p	-0.289511	-0.247348	0.0202121	-0.482079	-0.0037761	-1.07909	0.194515	0.389165	-0.139702	-0.482178	0.408031	0.157754	0.419214	-0.307669	NA	0.35556	0.0784113	0.479319	-0.12609	0.110526	-0.206811	-0.0971054	-0.464634	-0.134284	-0.276692	-0.242392	-0.239011	-0.135408	-0.511854	-0.102356	29	0.386985	0.0286863	-0.0290757	0.835894	-0.416061	0.000518336	0.000518336	0.416061
11181	hsa-miR-95	NA	-0.475717	NA	-0.226162	-0.00849454	-0.787016	0.444692	0.141692	-0.410921	-0.884166	0.700138	-1.18059	0.885272	-0.663418	NA	0.477526	NA	NA	0.908743	0.317998	0.130631	0.865373	0.485064	0.471052	0.0673009	0.561872	0.572751	0.796896	0.237041	0.423746	25	0.482285	0.172673	0.736934	0.000531705	0.254649	0.364504	0.000531705	0.736934
46924	hsa-miR-1252	0.467205	0.43415	-0.402824	0.24562	-0.305648	0.905977	-0.416775	-0.629066	0.171362	-0.0517928	-0.732281	0.179028	-0.708758	0.766861	NA	-0.436237	-0.655751	-0.203051	0.178132	-0.452892	-0.710875	-0.56347	-1.13479	-0.892378	-0.685885	-0.910988	-0.669139	-0.731112	-0.903613	0.0140723	29	-0.27126	0.251847	-0.760638	0.00055102	-0.489379	0.0199228	0.00055102	0.760638
29379	hsa-miR-452	0.715036	0.662918	-0.328694	0.112452	-0.167963	0.9677	-0.128815	-0.485256	0.0894977	0.113397	-0.491951	0.279066	-0.61592	-0.103394	NA	-0.346157	-0.413969	-0.252199	-0.23858	NA	-0.457141	-0.426616	-0.819823	-0.598242	-0.550385	-0.655519	-0.467566	-0.359947	-0.520886	-0.261406	28	-0.427915	0.0396223	-0.66678	0.000563937	-0.238865	0.0333344	0.000563937	0.66678
42746	hsa-miR-647	0.152838	0.239377	-0.0608802	0.24089	-0.0378938	0.673673	-0.0284037	-0.177119	0.106691	-0.0211496	-0.395441	-0.120546	-0.309157	-0.136458	NA	-0.264266	-0.221419	-0.222353	-0.0783318	-0.303227	-0.174018	-0.248315	-0.402036	-0.167836	-0.176417	-0.119307	-0.354345	-0.368704	-0.262503	-0.114906	29	-0.336713	0.00120984	-0.347641	0.000567109	-0.0109278	0.822031	0.000567109	0.347641
46555	hsa-miRPlus-E1153	0.453732	0.282066	0.286872	0.239736	0.307077	0.465415	0.433066	0.616173	0.76628	0.116707	0.450674	0.172511	0.407988	-0.0282824	0.484026	0.342156	0.392011	0.322416	-0.0203189	0.45105	0.120739	0.179188	-0.253703	0.243824	-0.0186952	0.0260467	-0.0350246	-0.0197415	0.00622993	0.351094	30	-0.0992892	0.260962	-0.336717	0.000593543	-0.237427	0.00884223	0.000593543	0.336717
27961	hsa-miR-891a	0.40476	0.439074	-0.485284	0.0935118	-0.209081	0.772977	-0.147451	-0.614982	-0.0225406	0.0377222	-0.56213	-0.387654	-0.593002	-0.229958	-0.519888	-0.665056	-0.495813	-0.400855	-0.439465	-0.430434	-0.43639	-0.508802	-0.525504	-0.64756	-0.511172	-0.582053	-0.605076	-0.670845	-0.426974	-0.519673	30	-0.499296	0.00225175	-0.570275	0.000597826	-0.0709791	0.14656	0.000597826	0.570275
17858	hsa-miRPlus-A1073	0.504939	0.240538	0.763539	0.444481	0.599727	0.17814	0.655576	0.908086	0.338965	0.542628	0.900087	0.843073	0.768316	0.662077	0.747966	0.802717	0.694927	0.847425	0.688733	0.807959	0.748423	0.77172	0.748734	1.0005	0.842927	1.0012	0.953615	0.979637	1.01781	0.622031	30	0.258666	0.00325229	0.350998	0.000607677	0.0923314	0.0851591	0.000607677	0.350998
46298	hsa-miRPlus-F1180	0.0893238	-0.23064	0.293954	-0.149769	0.143577	-0.441369	0.153322	0.368937	-0.152888	0.0834249	0.477987	0.49941	0.249412	0.203919	0.246686	0.26559	0.378514	0.426165	0.301729	0.355702	0.328414	0.350169	0.159412	0.537771	0.404431	0.46467	0.436149	0.560742	0.549801	0.177147	30	0.324724	0.00141286	0.381083	0.000608147	0.0563591	0.328902	0.000608147	0.381083
42751	hsa-miR-720	0.51025	0.148408	0.51884	0.181289	-0.103749	0.282825	-0.325482	0.223645	0.245614	0.311989	-0.374074	-0.00862297	-0.378881	0.16552	0.0758541	-0.526159	-0.242396	0.100784	-0.633602	-0.0910745	0.035652	-0.285632	-0.112373	-0.412835	-0.123354	-0.184732	-0.0447995	-0.187501	-0.163206	-0.278764	30	-0.390628	0.00441569	-0.375117	0.000616328	0.0155106	0.87528	0.000616328	0.390628
46623	hsa-miR-1273	0.887285	0.536002	-0.316193	0.394867	-0.391907	1.3994	-0.277839	-0.692527	0.353413	-0.175686	-0.985707	-0.150854	-0.881567	0.353068	-0.458473	-0.668383	-0.497939	-0.562828	-0.134665	-0.749095	-0.691305	-0.622588	-1.01074	-0.967581	-0.858668	-1.15894	-0.617983	-0.672148	-0.853551	-0.105034	30	-0.645326	0.0160909	-0.927536	0.000684247	-0.28221	0.0889993	0.000684247	0.927536
42898	hsa-miR-124*	0.0966023	-0.162512	-0.694765	-0.316234	-0.234261	-0.152173	-0.515263	-0.318444	-0.49962	-0.238631	0.0939778	0.00376701	0.0193255	0.957709	0.0729833	-0.0547966	-0.110236	0.221257	0.249852	0.185111	-0.305067	-0.0476849	-0.840433	-0.311608	-0.280777	-0.427837	-0.300796	-0.289905	-0.399233	-0.0266064	30	0.467425	0.000979613	-0.0194646	0.847905	-0.48689	0.00068861	0.00068861	0.48689
46563	hsa-miRPlus-F1202	-0.954849	-1.33431	-0.864725	-1.62586	-1.15543	-1.53379	-1.73118	-0.940093	-1.46908	-0.509494	-0.886437	1.13268	-1.06648	2.13743	0.578802	-0.118959	0.794701	0.0672511	-0.310209	-0.648096	-0.986451	-1.14002	-1.1066	-0.957456	-0.992026	-1.28951	-0.672195	-0.2292	-0.837657	0.283538	30	1.37995	0.000728226	0.419123	0.0461137	-0.960826	0.013419	0.000728226	1.37995
46655	hsa-miRPlus-F1215	0.484611	0.0545946	0.711596	0.374208	0.423382	0.148595	0.316738	0.506316	0.107455	0.463233	0.510203	1.04035	0.477126	2.09296	0.732221	0.711037	0.664467	0.830362	0.99026	0.528656	0.572953	0.69815	0.529106	0.687433	0.496806	0.568217	0.745244	0.83279	0.683625	0.900645	30	0.498691	0.00688274	0.312424	0.000749489	-0.186267	0.247137	0.000749489	0.498691
45614	hsa-miRPlus-F1155	0.69138	0.380566	-0.153355	-0.0112887	-0.077069	0.577974	-0.393403	-0.390193	-0.0300745	0.334921	-0.43334	0.408718	-0.604963	0.807074	-0.0239261	-0.322079	0.234883	0.123628	0.132037	-0.0348652	-0.375833	-0.351712	-0.668108	-0.580043	-0.350873	-0.69332	-0.548622	-0.452194	-0.484529	-0.0330008	30	-0.0642292	0.72362	-0.546769	0.000778835	-0.48254	0.00373234	0.000778835	0.546769
21498	hsa-miR-654-3p	0.0890003	-0.0733508	0.0353403	-0.0594545	0.189108	-0.562588	0.366822	0.682753	0.109368	-0.131962	0.877469	0.165119	0.688824	0.0622768	0.235587	0.519655	0.477924	0.438855	0.252852	0.510049	0.118065	0.151684	-0.237952	0.410273	0.0318121	-0.0341974	-0.0271893	0.0817908	-0.089005	-0.0270281	30	0.358357	0.0128859	-0.0266784	0.821679	-0.385036	0.000795839	0.000795839	0.385036
145760	hsa-miR-136	-0.10104	-0.340032	-0.62067	-0.747588	-0.446502	-0.751918	-0.389205	-0.0378348	-0.0360654	-0.316029	0.0928864	0.0633285	-0.181146	0.0250428	-0.0729168	-0.425345	-0.134683	-0.0466611	-0.765614	-0.146376	-0.372409	-0.254552	-1.03224	-0.666656	-0.679333	-0.643328	-0.452261	-0.643434	-1.01074	-0.454004	30	0.21954	0.080167	-0.242208	0.0533309	-0.461748	0.00080168	0.00080168	0.461748
42960	hsa-miR-513a-3p	-0.186297	-0.424317	-0.0226291	-0.361228	-0.385983	-0.57759	-0.366429	0.0307942	-0.214933	-0.143271	-0.15043	-0.311017	-0.0433545	-0.653083	NA	-0.406557	-0.419735	-0.341147	-0.428976	-0.296411	0.148094	-0.206654	0.409631	0.0419715	0.0824776	0.0270649	0.200866	-0.0441766	0.22292	-0.414869	29	-0.0737796	0.392919	0.311921	0.00410775	0.3857	0.000817391	0.000817391	0.3857
11037	hsa-miR-299-3p	-0.294143	-0.584137	0.153659	-0.307285	-0.145946	-0.98295	-0.103971	-0.178967	-0.308589	0.231951	0.31529	0.395192	0.130767	-0.110927	0.255101	0.000364975	0.398118	0.147995	-0.0900441	0.114521	-0.108673	-0.33409	-0.333006	0.0338262	0.0660011	-0.0311949	-0.383973	-0.202075	-0.228311	-0.0433687	30	0.407676	0.0042591	0.0955514	0.441759	-0.312124	0.000837447	0.000837447	0.407676
46619	hsa-miRPlus-E1269	-0.113928	-0.18772	-0.01852	-0.321306	-0.0334576	-0.408128	-0.176086	0.195922	-0.0691899	0.0166213	0.170625	0.36351	0.279999	-0.00320208	0.227474	0.0121403	0.381227	0.150496	-0.0221674	0.172847	0.24229	-0.00483102	0.206735	0.103654	0.256859	0.170753	0.040528	0.0570368	0.164145	0.067855	30	0.284874	0.000860894	0.242082	0.000999652	-0.0427924	0.43896	0.000860894	0.284874
42692	hsa-miR-127-5p	0.0450037	-0.069328	-0.014847	-0.386441	-0.0379654	-0.540066	0.262535	0.422342	0.043752	-0.0602792	0.627062	0.295901	0.410025	-0.0687941	0.26317	0.298815	0.397206	0.308486	0.0566228	0.541096	-0.0632637	0.30234	-0.262611	0.175828	-0.0250698	-0.114119	-0.09008	-0.128712	-0.275469	0.115652	30	0.346488	0.00525837	-0.00302119	0.977457	-0.34951	0.000862082	0.000862082	0.34951
46529	hsa-miRPlus-F1023	NA	NA	0.636785	0.314646	0.649944	NA	0.316903	0.607673	0.235096	0.489543	0.66734	0.68067	0.489875	0.68813	0.649034	0.651225	0.718801	0.656787	0.629462	0.595001	0.713453	0.768078	0.620157	0.74652	0.697736	0.695681	0.733464	0.954004	0.879955	0.625351	27	0.178262	0.0089734	0.27907	0.00086632	0.100807	0.0176731	0.00086632	0.27907
42572	hsa-miR-154*	-0.595218	-0.312591	0.0804967	-0.103257	0.443179	-0.714149	0.281902	0.468783	-0.123078	-0.418304	0.88888	-0.414869	1.02484	-0.301002	0.0532739	0.766263	0.406101	-0.000257266	0.48643	0.55013	0.391567	1.15016	0.371635	0.900814	0.192017	0.67103	0.498015	0.772496	0.195551	0.428829	30	0.445202	0.0431024	0.656435	0.000867261	0.211232	0.268126	0.000867261	0.656435
17875	hsa-miR-500	0.341199	0.0807937	0.0679431	0.0902092	-0.0308574	0.19229	NA	0.0245246	0.103932	0.218522	0.230693	0.0884133	0.17925	NA	NA	0.000859875	0.0971413	0.00781658	NA	0.114463	0.314274	0.125306	0.424428	0.197481	0.350887	0.295632	0.425517	0.254183	0.462756	NA	25	-0.0182881	0.725003	0.195768	0.00196911	0.214056	0.000889364	0.000889364	0.214056
42476	hsa-miR-374b*	0.259342	0.468974	0.273635	0.466564	0.359741	0.719173	0.392529	0.200837	0.438405	0.194776	0.251568	-0.0643098	0.32994	-0.0424225	0.257968	0.338549	0.153355	0.127956	0.328787	0.259598	0.308394	0.579934	0.529746	0.539571	0.346189	0.701157	0.498491	0.530884	0.613946	0.122524	30	-0.183299	0.0156508	0.0996859	0.192343	0.282985	0.000910514	0.000910514	0.282985
46336	hsa-miR-1284	0.000476772	0.407757	0.0403413	0.248755	0.0601427	0.749845	0.0207711	0.0101646	0.189569	0.205389	-0.0486181	0.225864	-0.0656034	0.411372	NA	0.148935	0.0428058	0.0678304	-0.155286	0.15466	-0.175862	-0.151598	-0.290961	-0.0425803	-0.0329747	-0.135906	-0.180494	-0.283296	-0.176432	0.0993398	29	-0.106437	0.281127	-0.330398	0.000917742	-0.223961	0.00385759	0.000917742	0.330398
146115	hsa-miR-940	-0.654687	-0.633071	0.0571611	NA	-0.202007	-0.487066	NA	-0.143637	-0.50857	-0.175243	-0.218343	0.256989	NA	0.475061	NA	0.0510525	NA	-0.0632035	-0.234819	-0.0882794	-0.0751107	-0.000671821	0.284323	NA	NA	NA	0.139773	0.0447255	0.265909	0.250278	22	0.368884	0.0169608	0.473279	0.000939496	0.104395	0.370011	0.000939496	0.473279
17327	hsa-miR-630	0.845475	0.687646	-0.255461	0.42153	-0.103701	1.21446	-0.105675	-0.308756	0.410396	0.195483	-0.468216	0.36291	-0.554554	0.892901	-0.0144477	-0.0871655	-0.157388	0.0180533	0.213331	-0.276465	-0.454666	-0.261958	-0.610857	-0.524651	-0.514637	-0.756394	-0.336676	-0.300342	-0.521302	0.181836	30	-0.307244	0.159177	-0.710105	0.00095067	-0.402861	0.0189709	0.00095067	0.710105
46885	hsa-miRPlus-E1225	0.227999	0.118828	0.201935	-0.100288	-0.0920739	-0.169722	-0.224324	-0.157735	-0.168583	0.142662	-0.249288	0.654108	-0.337751	0.608335	0.105395	-0.148696	0.155461	0.150985	0.326166	-0.155013	-0.275315	-0.20009	-0.327517	-0.473288	-0.133613	-0.441038	-0.42543	-0.276443	-0.367147	-0.0598361	30	0.1331	0.288854	-0.275841	0.000955675	-0.408942	0.00255945	0.000955675	0.408942
46570	hsa-miRPlus-F1080	0.449979	0.451973	0.224958	0.21604	0.040479	0.826994	0.0370182	-0.241493	0.222526	0.284463	-0.21621	0.0375219	-0.349932	1.16741	NA	-0.211053	-0.13345	0.121741	0.287853	0.103882	-0.137722	-0.158852	0.226487	-0.286451	-0.21898	-0.257089	-0.239668	-0.207167	-0.206485	-0.0487546	29	-0.161542	0.360562	-0.404762	0.000959253	-0.24322	0.125375	0.000959253	0.404762
46739	hsa-miR-1308	0.261608	0.0196127	0.141048	-0.245445	0.318964	0.130412	0.0761791	0.10161	-0.128881	-0.181772	-0.0422454	0.198155	-0.126595	0.368934	0.131812	0.277734	-0.00461804	0.34123	0.531294	0.269461	-0.489135	0.361106	-0.864167	-0.841075	-0.0313838	-0.582516	-0.546604	-0.0500258	-0.640385	-0.0223706	30	0.145183	0.114578	-0.419989	0.00837417	-0.565172	0.00103211	0.00103211	0.565172
30033	hsa-miR-877	0.333209	0.401459	-0.127158	0.120049	-0.115708	0.819704	-0.302542	-0.295154	0.156572	0.29038	-0.37075	0.283385	-0.500892	0.734936	-0.0986505	-0.219958	-0.33425	-0.0670401	0.164467	-0.182476	-0.283791	-0.253712	-0.670048	-0.441143	-0.368315	-0.436159	-0.277651	-0.323812	-0.386755	-0.048646	30	-0.187204	0.258842	-0.477084	0.00103238	-0.28988	0.0341277	0.00103238	0.477084
145678	hsa-miR-150	0.582196	0.530677	-0.228569	0.0619444	0.017853	0.684729	-0.207006	-0.451984	0.435193	0.0365405	-0.411133	-0.241162	-0.385616	0.218749	-0.382059	-0.293404	-0.275986	-0.0818797	-0.0798258	-0.136964	-0.35855	-0.0268768	-0.557989	-0.446871	-0.260734	-0.427004	-0.50933	-0.372235	-0.406387	-0.307526	30	-0.353085	0.0194871	-0.513508	0.00107491	-0.160422	0.0519154	0.00107491	0.513508
42693	hsa-miR-326	-0.0694451	-0.122584	0.121289	-0.305306	-0.28481	-0.225741	-0.0941273	0.0531246	-0.164612	-0.0739737	0.248764	0.222184	-0.0399281	0.480435	0.191001	-0.0102453	0.153949	-0.0327899	0.0622561	0.117844	-0.298116	-0.0901586	0.406803	0.0763807	-0.0544979	-0.106487	-0.0963608	-0.0489077	-0.144226	0.0417347	30	0.255965	0.00115916	0.0852349	0.256037	-0.17073	0.0400463	0.00115916	0.255965
42442	hsa-miR-498	-0.00157578	0.49663	-0.112355	0.370449	-0.117503	1.00439	-0.370192	-0.400879	0.178302	0.112889	-0.547178	0.174566	-0.572593	0.958013	-0.0791585	-0.243001	-0.296869	-0.00501833	-0.24779	-0.236718	-0.496546	-0.35752	-0.726606	-0.56701	-0.456978	-0.652206	-0.336386	-0.459587	-0.485157	-0.00793168	30	-0.22559	0.257759	-0.570608	0.00117601	-0.345018	0.0356726	0.00117601	0.570608
46312	hsa-miRPlus-E1106	0.388653	0.120315	0.473594	0.225844	-0.225334	0.546803	-0.0336502	0.500691	0.234953	0.0343841	-0.0605544	0.124449	-0.0190109	-0.294418	0.203132	-0.315017	-0.0534856	-0.192465	-0.229541	-0.252037	-0.0489282	-0.148913	0.0616141	-0.193221	0.0163655	-0.0374557	-0.172807	-0.211016	-0.100934	-0.419977	30	-0.33552	0.00309642	-0.352153	0.00119321	-0.0166324	0.817683	0.00119321	0.352153
42775	hsa-miR-187*	0.541528	0.692428	-0.640201	0.321154	-0.386487	1.27296	-0.497547	-0.643278	-0.0227297	-0.0430571	-1.05395	-0.512143	-1.11536	0.836078	-0.568062	-0.760801	-0.736853	-0.041162	-0.432038	-0.471974	-0.69197	-0.721537	-1.30628	-1.07209	-0.772749	-1.03097	-0.78139	-0.918432	-0.939173	3.52938e-05	30	-0.545104	0.0575382	-0.882932	0.00119558	-0.337828	0.121282	0.00119558	0.882932
42912	hsa-miR-339-3p	-0.169276	-0.140476	-0.190742	-0.153067	-0.216278	-0.665059	0.193564	0.491472	-0.250807	0.011821	0.436622	0.0353887	0.547516	-0.305477	0.0391699	0.114132	0.140637	0.0256217	0.0856542	0.125696	0.195097	0.347897	0.203161	0.386412	0.381868	0.333095	0.25969	0.135866	0.282006	0.194267	30	0.233381	0.068832	0.380821	0.00123319	0.14744	0.0775377	0.00123319	0.380821
10977	hsa-miR-183	-0.238881	-0.23873	-0.596976	-0.50829	-0.49906	-0.179322	-0.468827	-0.772173	-0.734014	0.123063	-0.00810254	-0.447935	0.205084	-0.581162	NA	0.312197	-0.483059	-0.249469	-0.0914001	-0.285897	-0.424697	0.204085	0.395849	0.564896	-0.111899	0.151494	-0.0612284	1.35763	0.492405	0.0551707	29	0.230239	0.105105	0.673692	0.00130491	0.443453	0.0320985	0.00130491	0.673692
42514	hsa-miR-937	-0.497987	-0.446507	0.173482	0.0105788	-0.170535	-0.790239	-0.30267	0.779824	0.239339	0.278817	-0.157568	-0.137939	-0.374765	-0.368369	-0.14677	-0.44879	-0.17936	-0.234601	-1.57992	-0.281598	-0.477072	-0.791818	-0.845434	-0.533533	-0.397669	-0.501386	-0.654704	-0.79632	-0.930803	-0.715264	30	-0.318378	0.128332	-0.591811	0.00136357	-0.273433	0.0808689	0.00136357	0.591811
17566	hsa-miR-629*	-0.224157	-0.133396	0.0145367	-0.328631	-0.443622	-0.164819	-0.379577	0.0388064	-0.259004	-0.171539	-0.0882473	0.0632793	0.163181	-0.423476	-0.158608	-0.352231	-0.116807	-0.22739	-0.858829	-0.106832	0.286676	-0.0709644	0.498315	-0.0840382	0.207923	0.307435	0.221366	0.0859834	0.299007	-0.334938	30	-0.00545596	0.958436	0.346817	0.00138233	0.352273	0.00839776	0.00138233	0.352273
145732	hsa-miR-346	-0.482125	-0.385825	-0.105649	-0.266867	-0.269812	-0.615176	-0.10759	0.21314	-0.282173	-0.162427	-0.0401173	0.0372589	0.262924	-0.378715	NA	0.0481293	-0.113812	0.00802221	-0.308121	-0.149043	0.13429	-0.0133626	-0.215378	0.109546	0.0777748	0.264143	0.23606	0.0288775	0.139963	-0.0322693	29	0.176064	0.0903144	0.319415	0.00141001	0.143351	0.0807138	0.00141001	0.319415
42853	hsa-miR-433	0.242879	-0.217459	-0.186602	-0.222436	-0.00999686	-0.685786	0.167167	0.650468	0.0442826	0.0851622	0.448828	0.506193	0.409263	0.115078	0.349246	0.263297	0.408235	0.499752	0.0298472	0.363654	0.215801	0.408358	-0.362605	0.118262	-0.054336	0.0783619	-0.159005	-0.223869	-0.319207	0.153661	30	0.352571	0.0099304	-0.00122563	0.992954	-0.353797	0.00141564	0.00141564	0.353797
42694	hsa-miR-485-3p	-0.0364042	0.00459518	-0.200437	-0.062528	-0.231516	0.259291	-0.211805	0.135117	-0.133326	0.0405736	0.111173	0.0836467	0.00934325	0.835414	0.190797	-0.101317	0.0984124	0.102421	-0.0385314	0.0341105	-0.114353	-0.103867	-0.592917	-0.142747	-0.17239	-0.308572	-0.225787	-0.296123	-0.573993	-0.0142099	30	0.176191	0.0849964	-0.210852	0.0163979	-0.387043	0.00142678	0.00142678	0.387043
146103	hsa-miR-1913	-0.284581	-0.109961	0.651818	0.171413	0.397421	-0.187422	0.228255	0.643183	0.228303	0.298484	0.491313	0.489901	0.573376	0.357126	0.467429	0.457279	0.569563	0.401096	0.0496541	0.402147	0.562353	0.552738	0.70368	0.631895	0.649352	0.688994	0.527084	0.731924	0.739796	0.339146	30	0.222197	0.0632034	0.409005	0.0014451	0.186808	0.00674314	0.0014451	0.409005
46580	hsa-miRPlus-E1077	-0.284926	-0.589032	-0.0114872	-0.853312	-0.563862	-0.586552	-0.870458	-0.627006	-0.833152	-0.219572	-0.547405	0.595763	-0.3742	1.29211	0.556073	-0.0290412	1.01041	0.0392673	0.38969	-0.327555	-0.505869	-0.367962	-0.4365	-0.667376	-0.528894	-0.68505	-0.4742	0.0587647	-0.27139	0.347725	30	0.804447	0.00144891	0.190861	0.182528	-0.613586	0.0119005	0.00144891	0.804447
17546	hsa-miR-585	0.0260368	0.240595	-0.129456	0.301734	-0.162943	0.326419	0.0631533	-0.088806	-0.197752	0.449284	-0.185688	0.156817	-0.298452	1.72875	NA	-0.0463018	-0.112264	0.26869	0.248925	0.170548	-0.209747	-0.122591	-0.416303	-0.267044	-0.214334	-0.260909	-0.196599	-0.329806	-0.294919	0.0375771	29	0.131731	0.529059	-0.310294	0.00150145	-0.442025	0.0360487	0.00150145	0.442025
42793	hsa-miRPlus-A1072	0.599065	0.464723	-0.631371	0.0172437	-0.266077	1.02664	-0.360005	-0.793377	0.120651	0.12476	-0.689844	0.328814	-0.708333	0.763236	-0.178995	-0.420948	-0.520858	-0.121424	-0.00571462	-0.383393	-0.593467	-0.596746	-0.969354	-1.02029	-0.68295	-1.00944	-0.611528	-0.54559	-0.866127	-0.148699	30	-0.223971	0.345661	-0.734644	0.0016135	-0.510673	0.00752781	0.0016135	0.734644
46432	hsa-miRPlus-E1216	0.613151	0.455318	-0.387264	0.23239	-0.274935	0.912315	-0.341345	-0.415954	0.208626	-0.0126743	-0.569913	0.388024	-0.59832	0.571087	NA	NA	-0.393273	-0.20947	0.213589	-0.429767	-0.580433	-0.383248	-0.48666	-0.644729	-0.626505	-0.810695	-0.567488	-0.513653	-0.685987	0.124992	28	-0.227468	0.312757	-0.616403	0.0016747	-0.388935	0.0353806	0.0016747	0.616403
42902	hsa-miR-185	0.0920338	-0.209821	-0.105874	-0.110355	-0.155087	-0.242082	-0.0580503	0.160187	-0.131778	0.205645	0.21637	0.396278	-0.0101716	0.136285	0.215153	0.0875396	0.108252	0.124679	0.1815	0.173405	0.16312	0.0884259	-0.00947487	0.0135614	-0.0631316	0.0444682	0.177139	0.00260082	0.0456888	0.247884	30	0.218447	0.00172591	0.126546	0.0422479	-0.0919009	0.0586125	0.00172591	0.218447
145905	hsa-miR-518a-5p/hsa-miR-527	-0.629657	-0.521992	0.696826	0.173742	-0.639953	-0.0602349	-0.726375	0.596474	0.0372657	-0.220234	-0.953096	-0.773216	-0.735005	-0.365822	NA	-0.98712	-0.820771	-0.720751	-1.22087	-0.798643	-0.554302	-0.843147	-0.66819	-0.929774	-0.681518	-0.651719	-0.574718	-0.544434	-0.713969	-0.761804	29	-0.690063	0.00176517	-0.562944	0.00337947	0.12712	0.150464	0.00176517	0.690063
46737	hsa-miR-1265	0.167527	0.0629103	0.544031	0.133005	0.31577	0.0268308	0.25725	0.513866	0.086041	0.0740995	0.399324	-0.18839	0.201455	-0.483195	0.0782363	0.220893	0.13377	-0.0608799	0.244399	0.000881129	0.298443	0.454446	0.665967	0.529349	0.47664	0.663733	0.376846	0.481657	0.665983	-0.100708	30	-0.163484	0.117301	0.233102	0.0230202	0.396586	0.00177252	0.00177252	0.396586
42940	hsa-miR-876-5p	-0.491419	-0.244178	0.0280795	-0.449032	-0.489665	-0.793921	0.0659683	0.430915	-0.101954	-0.312704	0.494877	0.0938784	0.515219	0.131126	0.203962	0.194727	0.203882	0.125195	0.141154	0.0168976	-0.394588	0.231717	-0.166725	0.84816	0.014084	-0.145172	0.302744	-0.17629	-0.135569	0.437288	30	0.447883	0.00185488	0.317356	0.065663	-0.130527	0.323362	0.00185488	0.447883
11108	hsa-miR-425*	NA	-0.191512	-0.0766274	-0.168419	0.0202819	-0.477746	0.0766265	0.25843	-0.0637991	0.00810349	0.309971	0.144633	0.353732	-0.0528939	NA	0.238369	0.186342	0.08045	0.181007	0.259213	0.204715	0.226293	0.061443	0.213662	0.14144	0.339307	0.146536	0.207612	0.106644	0.214568	28	0.257276	0.00520002	0.254518	0.00189682	-0.00275815	0.953424	0.00189682	0.257276
42957	hsa-miR-323-3p	-0.443119	-0.257965	-0.0531549	-0.24278	-0.00601569	-0.554592	0.382688	0.45241	0.108003	-0.329974	0.826599	-0.134511	0.707369	-0.210391	-0.0784414	0.609247	0.506131	0.346474	0.308682	0.586812	0.246782	0.865309	0.22678	0.745852	0.178463	0.34854	0.310769	0.267244	0.190507	0.364604	30	0.441247	0.0120949	0.468935	0.00201094	0.027688	0.844482	0.00201094	0.468935
145798	hsa-miR-142-5p	-0.498396	-0.633881	0.714105	-0.103391	-0.0430051	-0.634739	-0.447442	-0.721255	-0.49186	-0.0104943	0.253252	0.119558	0.464454	0.0682193	0.388311	-0.0681044	-0.0778154	-0.077416	0.277973	0.0358978	0.803829	0.153506	0.95843	0.0100269	0.00762523	0.0278685	0.353916	0.656799	0.981995	-0.0204976	30	0.425469	0.0116538	0.680386	0.00221107	0.254917	0.0977019	0.00221107	0.680386
11102	hsa-miR-410	-0.113617	-0.359904	-0.156531	-0.593113	-0.275533	-1.17753	-0.0879501	0.413	-0.0466285	-0.188629	0.47193	0.209215	0.355957	0.0386187	0.228187	0.146737	0.2983	0.348804	-0.0860618	0.431041	0.294344	0.373093	-0.332062	0.17006	-0.104017	0.0476977	-0.111373	-0.190214	-0.341365	0.164556	30	0.502917	0.00227552	0.255716	0.111292	-0.247201	0.0200922	0.00227552	0.502917
46620	hsa-miR-1275	-0.753727	-1.57027	-1.07551	-1.94711	-1.74698	-1.63139	-2.49371	-1.80993	-2.03882	-0.629327	-1.60309	1.27539	-1.78659	2.28615	0.567985	-0.411079	0.473169	-0.112443	0.156297	-0.943811	-1.52042	-1.4333	-1.55839	-1.85114	-1.82036	-2.30658	-1.14993	-0.649254	-1.4584	0.34867	30	1.55988	0.00227976	0.229768	0.45084	-1.33011	0.00989317	0.00227976	1.55988
17498	hsa-miR-601	0.602761	0.492941	0.199049	0.234761	0.178326	0.707653	0.140674	0.0422919	0.287408	0.300772	0.183268	0.391082	-0.0181915	0.598356	NA	0.155174	0.169599	0.309012	0.32924	0.137494	0.123159	0.103379	-0.0337322	0.0758374	0.124321	-0.0522862	0.163806	0.0655615	-0.0103617	0.0868152	29	-0.0681044	0.464931	-0.254014	0.00228643	-0.185909	0.0075773	0.00228643	0.254014
46537	hsa-miRPlus-E1038	0.224374	0.0738814	0.261835	-0.283329	0.417143	0.0619079	0.161169	0.29566	-0.288518	-0.201914	0.147016	0.249141	-0.0573949	0.365482	-0.0620986	0.247725	0.128301	0.402602	0.58702	0.382186	-0.240654	0.434091	-0.682412	-0.666877	0.143021	-0.446947	-0.446018	0.108624	-0.419594	-0.140953	30	0.166777	0.122187	-0.307993	0.0427277	-0.47477	0.00229811	0.00229811	0.47477
145938	hsa-miRPlus-E1151	0.730287	0.631253	-0.566398	0.208125	-0.361661	1.3207	-0.393366	-0.861526	0.197869	0.338433	-0.91808	0.612132	-1.09439	1.32348	0.273665	-0.0562352	-0.678693	0.104651	0.491157	-0.46669	-0.881131	-0.595349	-1.35907	-1.28317	-0.986026	-1.44038	-0.637918	-0.241642	-0.878257	0.196199	30	-0.165272	0.611997	-0.935046	0.00258471	-0.769774	0.015926	0.00258471	0.935046
29736	hsa-miR-656	-0.357376	-0.243612	0.107382	0.0108195	0.284239	-0.358064	0.269565	0.466022	0.140808	-0.0797686	0.465056	-0.329311	0.585433	-0.316475	-0.139836	0.475859	0.22178	0.118245	0.20131	0.256445	0.289644	0.476768	0.190593	0.605964	0.326315	0.547172	0.323919	0.439469	0.473263	0.125297	30	0.129849	0.352299	0.355839	0.00259158	0.22599	0.062126	0.00259158	0.355839
42781	hsa-miR-551b*	0.507939	0.289907	-0.340346	0.157149	-0.272738	0.776656	-0.477408	-0.356516	-0.0193342	0.155844	-0.611442	-0.159151	-0.497236	1.20935	-0.292457	-0.579664	-0.156116	-0.0757113	-0.028331	-0.184465	-0.276757	-0.369811	-0.843077	-0.714708	-0.494387	-0.726123	-0.334174	-0.386512	-0.549306	-0.096825	30	-0.179637	0.401195	-0.521283	0.00259897	-0.341646	0.0726301	0.00259897	0.521283
11091	hsa-miR-377	-0.104694	-0.0216656	-0.14748	-0.205107	-0.115256	-0.60238	0.0695564	0.529925	-0.0891713	-0.043179	0.538517	0.154215	0.258408	-0.195054	0.196605	0.175705	0.257364	0.238554	-0.0224391	0.30435	-0.00480492	0.164552	-0.646673	0.135404	-0.151512	-0.258965	-0.270274	-0.135191	-0.55219	-0.0212735	30	0.263568	0.0243306	-0.101147	0.41815	-0.364715	0.0026702	0.0026702	0.364715
14272	hsa-miR-542-3p	NA	-0.369206	0.126882	-0.195287	0.163756	NA	NA	NA	NA	NA	0.468141	NA	0.42281	NA	NA	0.388288	0.272753	0.21732	0.31137	0.288988	0.527468	0.417034	0.314305	1.21136	0.464953	0.478235	0.562251	0.311106	0.586259	NA	20	0.406988	0.00352197	0.609905	0.00288556	0.202916	0.0784892	0.00288556	0.609905
11074	hsa-miR-34c-5p	0.458069	-0.581808	0.3369	-0.425697	1.44727	0.125949	0.295635	-1.188	-0.323342	1.3482	-0.163789	-1.29902	-0.465724	-1.6374	-0.81332	-0.597844	-0.906906	1.05314	-0.404352	-1.17258	1.47861	1.42627	1.17704	0.419161	-0.0245555	0.277125	0.272545	-0.427057	1.08969	-0.593928	30	-0.790097	0.0375658	0.360172	0.321029	1.15027	0.00291236	0.00291236	1.15027
18739	hsa-miR-186	0.0890271	-0.3	0.0172535	-0.024703	-0.0542338	-0.634683	0.0400856	0.407166	0.0406605	0.0413804	0.261795	0.267632	0.181862	-0.225297	0.250942	0.0925338	0.0517967	0.0666804	0.0716724	0.113137	0.361301	0.12128	0.316704	0.436928	0.182934	0.350396	0.340959	0.292379	0.422474	0.0467516	30	0.15108	0.138174	0.325015	0.00303105	0.173935	0.0113498	0.00303105	0.325015
46883	hsa-miRPlus-E1209	0.60541	0.536827	-0.212454	0.251035	-0.174855	1.12222	-0.00617395	-0.451118	0.303472	0.0669004	-0.409245	-0.123931	-0.388731	-0.0126094	-0.246514	-0.367542	-0.398698	-0.167144	-0.0630683	-0.256884	-0.389326	-0.190303	-0.34893	-0.411578	-0.496041	-0.368169	-0.262153	-0.207722	-0.389008	-0.0870701	30	-0.447563	0.00936234	-0.519156	0.00306011	-0.0715933	0.254602	0.00306011	0.519156
42627	hsa-miR-212	0.107949	-0.0615303	0.0115795	-0.219959	0.0737812	-0.266757	0.251235	0.517742	-0.0550624	-0.297984	0.262834	0.0969107	0.357816	-0.41244	0.0109728	-0.0194341	0.0610021	-0.0356142	-0.0256099	0.258872	-0.18207	-0.0992516	-0.431334	-0.328615	-0.163061	-0.177172	-0.151593	-0.0491319	-0.249024	-0.230369	30	0.0494316	0.64176	-0.212262	0.0245685	-0.261693	0.0031071	0.0031071	0.261693
17917	hsa-miR-873	-0.529465	-0.393853	0.0100572	-0.685916	-0.650863	-1.11852	-0.304716	0.432263	-0.156413	-0.394385	0.467459	0.270047	0.266847	0.0728277	0.00608062	-0.0862546	0.217072	0.0842757	0.0228872	-0.147933	-0.521914	-0.0774268	-0.296756	0.60328	-0.109311	-0.368398	0.319158	-0.548977	-0.410119	0.543774	30	0.496512	0.0031775	0.292512	0.142433	-0.204	0.186367	0.0031775	0.496512
42530	hsa-let-7a-2*	-0.553286	0.157747	-0.192575	-0.0158754	0.0567013	0.256731	-0.0923612	-0.305721	0.0940347	-0.24329	-0.342322	-0.474172	-0.439898	-0.190116	-0.388145	-0.449377	-0.481149	-0.310186	-1.01859	-0.296607	-0.22565	-0.48797	-0.391511	-0.437542	-0.248958	-0.210625	-0.23345	-0.284991	-0.285431	-0.508098	30	-0.355267	0.00324617	-0.247633	0.00945884	0.107633	0.191789	0.00324617	0.355267
46297	hsa-miRPlus-F1041	NA	-0.332873	0.263845	-0.240012	0.0644345	-0.571439	0.0740518	0.407799	-0.187615	0.0109161	0.446265	0.417931	0.254562	-0.0450278	0.191206	0.218753	0.355297	0.323781	0.214911	0.236942	0.289414	0.208998	0.151768	0.460405	0.325429	0.36803	0.314438	0.476767	0.400037	0.0617179	29	0.318228	0.0085033	0.362466	0.00328455	0.0442384	0.477141	0.00328455	0.362466
42776	hsa-miR-938	-0.363251	-0.21909	0.0223049	-0.234462	-0.336755	0.032679	-0.523935	-0.15945	-0.17484	-0.109353	-0.580594	0.233737	-0.457619	0.501611	-0.0389251	-0.458212	0.0123997	-0.174116	-0.863238	-0.438828	-0.360622	-0.656088	-0.401068	-0.532241	-0.338294	-0.501487	-0.422363	-0.374801	-0.406521	-0.264084	30	-0.0197632	0.889969	-0.219142	0.00329915	-0.199378	0.15597	0.00329915	0.219142
46354	hsa-miR-520d-5p	-0.266097	-0.639416	0.908339	0.240349	-0.577544	-0.0734322	-0.713297	0.868061	0.208636	-0.00496029	-0.713638	-0.508963	-0.717997	-0.256352	-0.586363	-0.726775	-0.700836	-0.668085	-0.978884	-0.649794	-0.422872	-0.706586	-0.351961	-0.662533	-0.451191	-0.386891	-0.302352	-0.289541	-0.414177	-0.702322	30	-0.645833	0.0034347	-0.464106	0.0249711	0.181726	0.0304548	0.0034347	0.645833
5740	hsa-miR-21	-1.06232	-0.516015	1.35516	-0.0188362	0.0182867	-0.450213	0.268487	-0.315758	-0.423138	-0.0838801	0.228429	-0.694329	0.160432	-0.54608	-0.176135	0.081765	-0.251658	-0.255767	0.40276	0.155036	1.46876	0.421181	0.517359	0.11407	0.103081	0.411263	0.469002	0.993691	0.532147	0.0424005	30	0.0332682	0.886733	0.630118	0.0187541	0.59685	0.00350909	0.00350909	0.630118
46759	hsa-miRPlus-F1205	0.634619	0.435427	-0.314733	0.257485	-0.175004	1.00609	-0.207446	-0.362503	0.225023	0.109087	-0.333975	0.416166	-0.50429	0.889561	0.0290485	-0.110901	-0.29372	-0.0508481	0.338128	-0.215331	-0.379521	-0.294847	-0.632304	-0.496362	-0.43842	-0.688814	-0.253786	-0.308979	-0.578728	0.220472	30	-0.144421	0.465055	-0.545933	0.00352499	-0.401513	0.0192202	0.00352499	0.545933
145689	hsa-miR-543	-0.539993	-0.410079	0.00903137	-0.325345	-0.324099	-0.821006	0.0586609	0.49357	-0.378273	-0.304146	0.486242	0.0327984	0.766413	-0.0964889	-0.0235285	0.369873	0.191207	0.190674	0.110955	0.152991	-0.0327949	0.35668	-0.192157	0.427213	-0.163895	-0.0145663	-0.168694	0.129662	-0.313353	0.0710186	30	0.472282	0.0035436	0.264079	0.0709356	-0.208202	0.0791976	0.0035436	0.472282
11073	hsa-miR-34b*	0.270125	-0.847555	0.358282	-0.604232	1.51151	-0.159197	0.258665	-1.03378	-0.485411	1.17305	-0.0737869	-1.20962	-0.39282	-1.59262	-0.687761	-0.504266	-0.703357	1.09553	-0.353893	-1.00193	1.49317	1.44441	1.24365	0.420756	0.0590129	0.401006	0.366201	-0.419802	1.15623	-0.551758	30	-0.586598	0.112012	0.517144	0.162155	1.10374	0.00356945	0.00356945	1.10374
11038	hsa-miR-299-5p	-0.344791	-0.443319	-0.363842	-0.231969	-0.50107	-0.563892	-0.326779	-0.392943	-0.370829	-0.211176	0.213681	0.161148	-0.264013	1.86759	0.0965148	0.300823	-0.224905	0.131589	0.614187	-0.0607399	-0.540683	-0.0572172	-0.51141	-0.195652	-0.381921	-0.281603	-0.131706	0.136854	-0.499936	0.801046	30	0.658648	0.00357183	0.208838	0.13231	-0.44981	0.0684006	0.00357183	0.658648
46519	hsa-miRPlus-F1042	-0.577368	-0.835929	-1.31923	-0.928999	-1.09355	-0.936718	-1.4172	-0.790378	-1.48263	-0.0515607	-0.481249	0.183262	-0.826354	1.91816	-0.324201	-0.345329	-0.35528	0.333731	-0.0842947	-0.292528	-0.214628	-0.364239	-0.793106	-0.937864	-0.452084	-0.7947	-0.0988059	-0.290323	-0.37282	0.163155	30	0.915948	0.00374406	0.527815	0.00693093	-0.388133	0.157452	0.00374406	0.915948
42808	hsa-miR-874	0.0527512	0.14525	-0.104584	-0.05655	-0.153148	0.192631	-0.161686	0.162322	-0.214603	-0.0911344	0.085031	0.383329	-0.0208223	0.325803	0.196371	-0.0532378	0.11822	0.164407	-0.189668	-0.00504908	-0.239164	-0.113872	-0.375149	-0.0496846	0.0453467	-0.150462	-0.209743	0.0390077	-0.26536	-0.0303152	30	0.123314	0.108032	-0.112064	0.0988047	-0.235378	0.00377017	0.00377017	0.235378
46778	hsa-miRPlus-E1076	-0.054533	0.267972	0.202326	0.172829	-0.0600018	0.209722	0.473174	0.354899	0.172627	-0.216716	0.423748	-0.0670418	0.508612	-0.143644	0.120456	0.196421	0.0382074	-0.0232924	-0.0630845	0.265612	0.0514005	-0.104572	-0.130171	0.0927386	-0.0653411	0.0197793	-0.210543	-0.278932	-0.278989	-0.155171	30	-0.0266305	0.783852	-0.25821	0.00378785	-0.231579	0.0104422	0.00378785	0.25821
42599	hsa-miR-153	-1.14842	0.333362	-0.123183	0.308269	1.1934	0.188845	1.52318	0.745511	0.255621	-0.695965	1.64247	-1.76919	1.50558	-0.720415	-0.461496	1.77081	0.900774	0.557122	1.70295	1.11713	0.611288	1.62222	0.783876	1.73428	0.896717	1.14664	1.11522	1.74593	1.28134	1.01178	30	0.366512	0.436525	0.936868	0.00384493	0.570356	0.176004	0.00384493	0.936868
42784	hsa-miR-411*	-0.299887	-0.28265	0.0131405	-0.341006	-0.0730153	-0.748311	0.277421	0.3914	-0.144142	-0.249965	0.816004	-0.156712	0.683124	-0.206452	0.0956206	0.504604	0.396445	0.291684	0.542272	0.526603	0.203573	0.429997	0.155134	0.4592	0.0141148	0.288861	0.194819	0.330297	-0.1249	0.204909	30	0.495021	0.00387042	0.361302	0.00643731	-0.133719	0.287852	0.00387042	0.495021
145978	hsa-miRPlus-E1258	0.0977878	0.463207	0.272499	0.0723379	-0.236372	0.744683	-0.150914	0.00962098	-0.388479	-0.172376	-0.196434	-0.526828	-0.459747	-0.639047	0.102738	-0.25323	-0.332546	-0.402385	-0.692472	-0.242083	-0.0355881	-0.102584	0.0427973	-0.012684	0.0743722	-0.0377426	-0.124613	-0.102576	0.167637	-0.536022	30	-0.435403	0.00393372	-0.1379	0.280851	0.297503	0.00577136	0.00393372	0.435403
46383	hsa-miRPlus-E1133	0.256913	-0.0668628	-0.252873	-0.271605	-0.22511	-0.0986241	-0.276927	-0.255337	-0.268195	-0.00439939	-0.128296	0.456962	-0.19157	0.991793	0.0964447	-0.171541	0.698112	0.313745	0.180676	0.0557902	-0.0582173	-0.224788	-0.131974	-0.312902	-0.173641	-0.34981	-0.262784	-0.265117	-0.269581	0.0687206	30	0.376514	0.012209	-0.0517073	0.456137	-0.428221	0.00404741	0.00404741	0.428221
42509	hsa-miR-219-5p	-0.699754	-0.483083	-0.745476	-0.0473727	-0.0657029	-0.15504	-0.477028	-0.327828	-0.497771	-0.495311	-0.29732	-0.418608	-0.433731	-0.639271	-0.246152	0.0488981	-0.333456	-0.168091	-0.153928	-0.083039	0.521397	0.296668	-0.508647	-0.203011	-0.0897903	0.597103	0.288211	-0.207073	-0.251218	0.139009	30	0.126967	0.218657	0.457702	0.00406129	0.330735	0.0213849	0.00406129	0.457702
42834	hsa-miR-219-2-3p	-0.144148	-0.333234	-0.290337	0.262073	0.0800339	-0.263593	-0.236195	0.413604	-0.238149	-0.0193404	0.142848	0.392389	0.0219612	-0.396847	0.250124	0.317421	0.0386318	0.23042	0.25088	0.297201	1.0451	0.454007	-0.0600391	0.108206	0.324293	0.858741	0.576915	-0.0649876	0.225626	0.40845	30	0.231431	0.0459004	0.46456	0.00406587	0.233128	0.104304	0.00406587	0.46456
29490	hsa-miR-7	-0.194551	-0.124672	0.621844	-0.470925	0.06438	-0.294759	0.242352	0.0781316	0.0178073	-0.463903	0.887333	-0.166526	0.424701	0.666409	0.0769682	0.38579	0.386592	0.472095	0.469991	0.448031	-0.100987	0.247913	-0.261906	0.769975	-0.169169	-0.298026	-0.0901506	0.0501148	-0.0892574	0.334952	30	0.457568	0.00417102	0.0917753	0.542988	-0.365792	0.0162342	0.00417102	0.457568
11015	hsa-miR-215	-0.258087	0.345328	-0.316828	-0.204705	-0.106343	-0.119467	0.354266	-0.0725372	0.0216413	-0.116885	-0.136265	-0.182289	0.0274574	-0.439633	NA	0.257192	-0.120363	-0.111609	0.0798511	-0.00999665	0.0805265	0.217395	0.0574404	0.144446	0.183043	0.305475	0.156127	0.217596	0.0380088	0.611462	29	-0.0232667	0.815559	0.248514	0.0125672	0.271781	0.00427073	0.00427073	0.271781
11018	hsa-miR-218	-0.100789	0.322716	-0.281611	0.216923	0.27066	-0.160186	0.784309	0.64337	0.298664	0.036772	0.793709	-0.467469	0.513554	-0.244105	-0.0511397	0.63379	0.367127	0.314958	0.171567	0.420164	-0.593979	0.184087	-0.820177	-0.100809	-0.1724	-0.304542	-0.711225	-0.0155991	-0.358768	0.00574039	30	0.0421327	0.801794	-0.49185	0.00428085	-0.533983	0.00430384	0.00428085	0.533983
10928	hsa-miR-125a-5p	-0.165431	-0.178237	0.0328272	-0.105019	0.108351	-0.268714	0.144028	0.215105	0.0407156	-0.0676572	0.3068	0.0529068	0.13995	-0.180456	0.043602	0.13969	0.0266705	0.000511173	0.222197	0.165029	0.16366	0.258633	0.128534	0.162847	0.115207	0.069948	0.154258	0.181655	0.152859	0.0802523	30	0.116093	0.0932897	0.171188	0.0043695	0.0550953	0.245745	0.0043695	0.171188
46599	hsa-miRPlus-F1225	0.631963	0.587347	-0.404216	0.284043	-0.171129	1.25336	-0.350986	-0.742479	0.12868	0.195793	-0.720297	0.444769	-0.824959	1.53956	0.0901672	-0.163455	-0.479572	0.181359	0.306661	-0.256856	-0.556091	-0.418842	-0.996381	-0.888547	-0.687638	-1.09361	-0.424656	-0.307116	-0.637811	0.218745	30	-0.1295	0.655684	-0.720433	0.00446876	-0.590933	0.0283977	0.00446876	0.720433
46808	hsa-miRPlus-E1028	-0.155855	-0.397769	-0.278578	-0.630116	-0.641022	-0.495859	-0.739514	-0.0875778	-0.180155	-0.0259954	-0.593595	0.552374	-0.794652	-0.326395	0.0407801	-0.142806	-0.198939	-0.318835	-1.25303	-0.666262	-0.405115	-0.934786	-1.24545	-0.923868	-0.40444	-0.881541	-1.20974	-1.43148	-1.29394	-0.123272	30	-0.00689203	0.969178	-0.522119	0.00448703	-0.515227	0.024261	0.00448703	0.522119
46379	hsa-miRPlus-E1093	-0.101697	0.317034	-0.0797877	-0.165785	-0.459177	0.380333	-0.422045	0.207919	0.131188	0.286061	-0.83903	0.854853	-0.633644	0.486763	0.348681	0.130929	0.0571669	0.110253	-0.274016	-0.360183	-0.489446	-0.895393	-0.779452	-0.53785	-0.207448	-0.686001	-0.581448	-0.511982	-0.797537	0.490331	30	-0.021227	0.912301	-0.509027	0.00476997	-0.4878	0.0301018	0.00476997	0.509027
10985	hsa-miR-191	0.0400055	-0.0682846	0.0168207	-0.00121738	0.0974991	-0.280519	0.194422	0.420025	-0.00793924	0.12501	0.506552	0.188895	0.361003	-0.201385	0.109674	0.109434	0.208578	0.126787	0.205431	0.270147	0.330567	0.401411	0.112677	0.253583	0.243739	0.282234	0.225757	0.148016	0.272948	0.290714	30	0.134929	0.116468	0.202582	0.00483769	0.067653	0.304503	0.00483769	0.202582
17482	hsa-miR-411	-0.371176	0.142363	0.00536041	0.0752729	0.405732	-0.281765	0.842011	0.657524	0.176791	-0.148732	1.14929	-0.566426	0.953341	-0.373073	0.0600379	0.931378	0.678227	0.420408	0.960508	0.821098	0.351712	0.818809	0.346306	0.971691	0.441653	0.745962	0.453449	0.709807	0.489396	0.694746	30	0.353141	0.13712	0.452015	0.00490217	0.0988744	0.630423	0.00490217	0.452015
11011	hsa-miR-211	-0.103702	-0.703051	-0.398725	-0.0346919	0.791076	0.110765	NA	0.215546	-0.12721	0.0130125	-0.108291	0.124282	0.306377	-0.561153	NA	-0.307151	0.217732	-0.500052	-0.382864	0.0762327	0.631636	0.357946	0.750392	0.441215	0.539793	0.448343	0.892	0.359129	0.12519	-0.5022	28	-0.0997676	0.575832	0.430676	0.0308406	0.530443	0.00491995	0.00491995	0.530443
46624	hsa-miR-1236	0.651007	0.49874	-0.137013	0.267481	0.0545726	0.822378	-0.110534	-0.244352	0.1895	0.121556	-0.0679826	0.0586979	-0.254531	0.971345	0.192202	-0.0795618	-0.130042	0.104476	0.323444	-0.0128508	-0.113343	-0.0899604	-0.388794	-0.309074	-0.116624	-0.273292	-0.173661	-0.0439817	-0.122151	-0.0257115	30	-0.100814	0.526091	-0.376993	0.00493705	-0.276179	0.027851	0.00493705	0.376993
42480	hsa-miR-485-5p	0.0930948	0.00283279	0.309082	0.0454792	0.194831	-0.420608	0.357256	0.596288	0.229077	0.0327307	0.692454	0.544472	0.62748	-0.0654137	0.575498	0.372937	0.603012	0.537805	0.187375	0.576046	0.215646	0.254343	-0.00996208	0.466674	0.380815	0.24533	-0.0773347	0.0160269	-0.013716	0.168319	30	0.32116	0.0108572	0.0206079	0.843157	-0.300552	0.00505891	0.00505891	0.32116
146158	hsa-miR-3202	-0.567862	-1.05697	-1.83096	-0.948165	-1.83535	-0.524182	-1.94319	-1.83638	-1.62131	-0.840653	-1.07536	1.28657	-1.52897	2.18624	0.184743	-0.248351	-1.13374	0.566336	0.778649	-0.738467	-1.17531	-0.632234	-1.44519	-1.80244	-1.4248	-2.561	-0.442983	-1.38305	-1.82889	1.01745	30	1.32827	0.00515969	0.132657	0.714445	-1.19561	0.0244498	0.00515969	1.32827
27217	hsa-miR-34a	-0.45395	-0.108888	0.138711	0.0453533	0.455095	-0.155891	0.135584	0.0311451	0.110936	0.181927	0.283875	-0.272108	0.196053	-0.557757	-0.327887	0.0713513	0.0345616	-0.431551	0.0680609	0.230228	0.366762	0.591917	0.173338	0.10158	0.374681	0.185346	0.264969	1.19052	0.46276	0.055537	30	-0.10852	0.384333	0.338739	0.0174157	0.447259	0.00536176	0.00536176	0.447259
46731	hsa-miRPlus-F1017	0.131252	-0.161983	-0.431913	-0.413097	-0.360309	-0.0852299	-0.687234	-0.34239	-0.168312	-0.123751	0.00257316	0.429547	-0.136477	0.318239	0.0854166	-0.195141	0.0269957	0.0468673	-0.415931	-0.062572	-0.0302208	-0.427945	-0.299841	-0.471277	0.000733901	-0.343386	-0.202858	-0.597617	-0.424588	-0.193261	30	0.274248	0.0180839	-0.0347293	0.718261	-0.308978	0.00550429	0.00550429	0.308978
145633	hsa-let-7d*	-0.262993	-0.46297	-0.488759	-0.469726	-0.498897	-0.388352	-0.546488	-0.0421131	-0.52005	-0.0944935	-0.331438	0.292368	-0.390753	0.728178	-0.14327	-0.162098	-0.185985	0.140174	-0.49992	-0.147601	-0.198969	-0.319978	-0.192608	-0.180667	-0.217472	-0.112962	-0.176166	-0.222267	-0.15527	0.0871569	30	0.30745	0.0284673	0.208564	0.00561777	-0.0988859	0.421493	0.00561777	0.30745
46512	hsa-miRPlus-E1088	-0.164286	0.08293	0.222467	0.0163944	-0.0123007	-0.03004	0.0455662	0.38405	0.093661	-0.0118299	0.50305	0.130263	0.423635	0.144594	0.363941	0.167207	0.322012	0.0393504	0.255133	0.580228	0.176611	0.144312	0.0690208	0.151084	0.22277	0.0799142	0.251124	0.00407567	-0.109362	0.197135	30	0.23028	0.0056413	0.0560073	0.354535	-0.174273	0.0161872	0.0056413	0.23028
42539	hsa-miR-933	0.370189	-0.131793	0.0404203	-0.0610109	-0.387423	0.201957	-0.494186	-0.15682	-0.274065	0.0942624	-0.564867	0.0230732	-0.830143	0.0021241	-0.282551	-0.844494	-0.589989	-0.28842	-0.768126	-0.370079	-0.204385	-0.464305	-0.37173	-0.743547	-0.259439	-0.479274	-0.253271	-0.36782	-0.252717	-0.49072	30	-0.3715	0.0113536	-0.308874	0.00582634	0.0626264	0.588198	0.00582634	0.3715
42761	hsa-miR-675	-0.592137	-1.17218	-1.3758	-0.988762	-1.45126	-0.710619	-1.73837	-1.47781	-1.51993	-0.227461	-0.998835	1.19131	-1.38979	2.04145	0.234258	0.165511	-1.05666	0.18376	0.705352	-0.600495	-0.938251	-0.680759	-1.13936	-1.37571	-1.37164	-1.56396	-0.203001	-0.167	-0.845997	0.764448	30	1.17302	0.00586776	0.373309	0.187525	-0.799708	0.0671015	0.00586776	1.17302
42629	hsa-miR-376c	-0.061654	-0.0396061	-0.118364	-0.169413	-0.0151916	-0.505072	0.283574	0.48622	0.143146	-0.0527673	0.673613	0.0399629	0.454998	-0.063615	0.060756	0.376692	0.317934	0.32336	0.1725	0.495416	-0.0221807	0.314907	-0.526328	0.27094	-0.189974	-0.271345	-0.139732	-0.0495065	-0.345494	0.232561	30	0.290074	0.0182184	-0.0677024	0.586627	-0.357777	0.00589263	0.00589263	0.357777
17552	hsa-miR-617	0.430548	0.350184	0.241869	0.297296	0.346543	0.659885	-0.0934706	-0.149474	0.536403	0.293298	-0.157587	-0.0193847	-0.0280617	0.417924	0.131256	-0.195455	-0.0628754	-0.123237	0.194915	0.00611689	-0.110857	0.167425	-0.118243	-0.119681	0.317648	-0.0804033	0.0216707	0.072863	0.0288937	-0.152622	30	-0.274947	0.0122252	-0.288639	0.0059728	-0.0136916	0.858583	0.0059728	0.288639
11039	hsa-miR-29a	0.0200032	0.0366497	-0.197284	-0.0495947	0.117718	-0.171856	0.197709	0.0930217	0.208399	0.246161	0.175728	-0.0659652	-0.0231485	0.014007	-0.066937	-0.00284756	-0.0363091	0.0974859	-0.0378084	0.143346	-0.21045	0.00625473	-0.359249	-0.261416	-0.227829	-0.335703	-0.115446	-0.0521942	-0.226681	0.162977	30	-0.0303376	0.594833	-0.212066	0.00776598	-0.181729	0.00604672	0.00604672	0.212066
145941	hsa-miRPlus-F1086	0.539975	0.580369	-0.559217	0.235554	-0.352946	1.19009	-0.524457	-0.694635	0.156713	0.0650298	-0.797599	0.590835	-0.761144	1.16657	-0.0220823	-0.168787	-0.521407	-0.133009	0.403541	-0.415823	-0.650419	-0.442042	-1.03172	-0.93819	-0.761331	-1.12432	-0.462504	-0.434609	-0.847735	0.242852	30	-0.129539	0.643589	-0.70865	0.00621158	-0.579112	0.0239368	0.00621158	0.70865
17953	hsa-miR-183*	-0.355656	-0.437897	-0.446189	-0.314816	-0.59719	-0.117908	-0.766017	-0.558239	-0.662153	-0.229675	-0.46324	1.0242	-0.609056	1.64171	0.261018	0.397315	-0.150081	0.283276	0.434387	-0.278316	-0.376307	-0.313426	-0.505195	-0.436205	-0.521333	-0.688076	-0.042651	0.259102	-0.22044	0.725335	30	0.702696	0.00626527	0.236655	0.128862	-0.466041	0.0854961	0.00626527	0.702696
46601	hsa-miRPlus-F1163	NA	NA	0.82578	NA	0.696698	NA	0.709811	0.871856	NA	0.616972	1.12097	0.984185	NA	NA	0.870027	0.908376	0.848379	0.99554	NA	0.874402	0.83203	0.790834	NA	0.957547	0.893579	0.938544	0.986287	1.03274	1.0366	0.691893	21	0.198903	0.00659251	0.162449	0.0232296	-0.0364533	0.515198	0.00659251	0.198903
46561	hsa-miRPlus-E1168	-1.25602	-0.896639	0.394111	-0.763089	-0.736623	-0.859029	-0.874328	-0.55508	-0.901233	-0.540853	-0.465913	1.34252	-0.670962	0.954882	NA	0.264724	-0.386815	-0.196898	0.351883	-0.265774	-0.465717	-0.412908	-0.464038	NA	-0.434932	-0.454993	-0.22417	0.180718	-0.171916	0.537522	28	0.801951	0.00667588	0.486608	0.0163698	-0.315342	0.236526	0.00667588	0.801951
42556	hsa-miR-889	-0.388214	-0.465298	-0.213118	-0.0971997	0.0524452	-0.779584	0.348925	0.282053	0.0135915	-0.366565	0.684	-0.529609	0.596546	0.0381095	-0.260979	0.735596	0.261548	0.528086	0.776253	0.413529	0.0973657	0.583419	-0.160215	0.615316	-0.112895	0.336781	0.380769	0.224113	0.167147	0.550099	30	0.485604	0.0143785	0.429486	0.00702773	-0.0561179	0.73876	0.00702773	0.485604
11020	hsa-miR-22	0.274458	0.0503392	0.283883	-0.127487	0.152788	-0.296266	0.319059	0.389297	-0.0100086	0.221192	0.51936	0.641425	0.155964	0.160124	0.362339	0.119482	0.381669	0.305063	0.170324	0.202888	0.148462	0.28804	-0.258028	0.289203	0.0621107	-0.267551	-0.0925487	0.173676	0.00447748	0.127975	30	0.176138	0.0619037	-0.0781437	0.416123	-0.254282	0.00733824	0.00733824	0.254282
10952	hsa-miR-146a	-0.295101	-0.532351	0.406855	-0.0164112	0.477613	-0.784398	-0.16308	0.256909	-0.145358	0.1412	0.531888	-0.0487024	0.468393	-0.100332	0.0898356	0.155107	0.0684144	0.0121175	-0.00492086	0.0530078	0.526198	0.28834	0.429723	0.491105	0.230595	0.472529	0.106205	0.500465	0.873352	-0.0275129	30	0.187893	0.20942	0.454512	0.00742469	0.266619	0.0197853	0.00742469	0.454512
145857	hsa-miR-154	-0.153669	-0.20082	0.0629853	-0.0739107	-0.0216672	-0.869218	0.169384	0.67418	0.0139848	-0.0584298	0.569644	0.249744	0.510579	-0.0360665	0.278617	0.36956	0.432717	0.269122	-0.017382	0.315472	0.0935818	0.211402	-0.416937	0.375822	0.0713988	0.0763779	-0.192754	-0.0960259	-0.237245	0.127908	30	0.339919	0.0219077	0.0470708	0.74267	-0.292848	0.0076235	0.0076235	0.339919
42676	hsa-miR-495	-0.346524	-0.0711189	-0.204695	-0.0784553	0.0189181	-0.333184	0.365746	0.411999	-0.0498717	-0.285134	0.763844	-0.502361	0.92017	-0.155278	-0.0221604	0.644973	0.268974	0.235096	0.38407	0.414472	0.24765	0.635282	0.0729318	0.676073	0.0635635	0.201446	0.113803	0.433956	0.0410947	0.29632	30	0.352412	0.0422219	0.335444	0.0077424	-0.016968	0.914534	0.0077424	0.352412
46252	hsa-miRPlus-F1043	-0.259465	0.0829543	-0.0568245	-0.1227	-0.202966	0.27924	-0.353028	-0.203912	-0.188099	0.0461851	-0.50928	-0.0208667	-0.427488	-0.0106608	NA	-0.590771	-0.146819	-0.208641	-0.830062	-0.2841	-0.447882	-0.554433	-0.757116	-0.433465	-0.312339	-0.527541	-0.595827	-0.615633	-0.504428	0.364061	29	-0.238659	0.0399459	-0.340599	0.00775101	-0.101939	0.45797	0.00775101	0.340599
17608	hsa-miR-425	-0.213629	-0.248201	-0.175722	-0.124439	0.00644902	-0.68034	0.0850018	0.431713	-0.039457	-0.0152449	0.487301	0.108231	0.572503	-0.0921271	0.0777541	0.140306	0.256464	0.288326	0.019683	0.352525	0.314129	0.216857	0.182374	0.131176	0.215491	0.264221	0.145064	0.11728	0.070858	0.118597	30	0.318484	0.0103163	0.274992	0.00807905	-0.0434917	0.54477	0.00807905	0.318484
46871	hsa-miRPlus-F1066	0.751346	0.609931	-0.502152	0.203379	-0.279843	1.35278	-0.365022	-0.796442	0.188792	0.294293	-0.785831	0.637772	-0.901943	1.30396	0.240958	-0.158202	-0.52193	0.0359422	0.425806	-0.36175	-0.688253	-0.3334	-1.0319	-1.12129	-0.877687	-1.29576	-0.372998	-0.267719	-0.808907	0.44587	30	-0.154228	0.611738	-0.780912	0.00811495	-0.626684	0.0325794	0.00811495	0.780912
42832	hsa-miR-638	0.570424	0.266741	-0.0689853	-0.0301234	-0.293676	0.512036	-0.448707	-0.556194	-0.234362	0.25071	-0.355112	0.203476	-0.623427	1.6215	-0.0408238	-0.255199	-0.153197	0.142156	0.569925	-0.00309197	-0.341906	-0.273333	-0.769249	-0.603429	-0.333795	-0.65416	-0.416046	-0.236471	-0.539833	-0.0668504	30	0.113834	0.630752	-0.420294	0.00812695	-0.534128	0.0196648	0.00812695	0.534128
10919	hsa-miR-103	-0.131743	0.0197123	-0.0803336	0.0922865	0.210183	-0.224337	0.324758	0.350883	0.106067	-0.104757	0.53023	-0.00382393	0.367283	0.0190628	0.197322	0.221482	0.203918	0.248945	0.135583	0.364889	0.112793	0.248098	-0.193796	-0.069044	-0.0245308	0.12012	0.0183565	-0.0211192	-0.0770026	0.196164	30	0.172217	0.0464564	-0.0252681	0.741871	-0.197485	0.00865462	0.00865462	0.197485
28759	hsa-miR-758	NA	-0.192094	NA	NA	0.0677749	-0.519635	0.222205	0.361707	-0.0210304	NA	0.735355	NA	0.582015	NA	0.169843	0.509311	0.447815	0.193605	NA	0.443391	0.111188	0.511334	-0.03662	0.569796	0.221408	0.209754	0.131383	0.282892	0.145873	0.234037	23	0.453703	0.00923454	0.251617	0.0594955	-0.202086	0.0481942	0.00923454	0.453703
145973	hsa-miR-664	-0.0198756	-0.050748	0.193568	0.0368289	-0.070323	0.267627	-0.242035	0.133496	-0.0407782	0.0672863	-0.0232209	0.0633808	-0.0944257	0.280935	-0.0682521	-0.160409	-0.0840057	-0.0245217	-0.515389	-0.0181163	0.234213	-0.0746955	0.271955	0.0688813	0.312546	0.183061	0.282212	0.228765	0.326901	-0.127108	30	-0.0919072	0.254337	0.143168	0.0523462	0.235076	0.00942391	0.00942391	0.235076
145805	hsa-miR-765	0.613336	0.485741	-0.709369	0.0738863	-0.351795	1.17844	-0.553792	-0.989757	-0.00399857	0.184625	-0.925921	0.877187	-1.24556	1.79536	0.0812835	-0.308939	-0.75151	0.305211	0.50052	-0.447088	-0.820038	-0.413633	-1.34278	-1.38317	-1.00684	-1.5834	-0.558571	-0.691771	-1.20943	0.572402	30	-0.00467824	0.98973	-0.836455	0.00957987	-0.831776	0.0295979	0.00957987	0.836455
14271	hsa-miR-539	0.194317	-0.00468881	0.200067	-0.0217218	0.219788	-0.476546	0.456577	0.799022	0.330254	0.0736312	0.748175	0.407246	0.752258	0.131731	0.498323	0.5914	0.609498	0.588639	0.131608	0.596972	0.316575	0.425462	-0.161122	0.488275	0.414309	0.267167	0.124509	0.0751123	0.0424073	0.304576	30	0.328515	0.0183465	0.0526572	0.675493	-0.275858	0.00971873	0.00971873	0.328515
28480	hsa-miR-504	-0.174061	-0.0968153	-0.158972	0.0898578	0.166933	-0.359293	0.488163	0.476893	0.193585	-0.263197	0.594546	-0.181795	0.522749	-0.335889	0.0810268	0.402475	0.205318	0.205023	0.187019	0.279024	-0.301521	0.0150247	-0.580236	0.2053	-0.0148328	-0.00773821	-0.421767	-0.0750576	-0.243104	-0.0144474	30	0.15964	0.238572	-0.180147	0.150553	-0.339788	0.0101559	0.0101559	0.339788
42962	hsa-miR-193b*	0.344558	0.173631	-0.0888487	-0.0305737	-0.272537	0.580311	-0.417589	-0.436095	-0.082767	0.114921	-0.273362	0.384025	-0.350688	1.06518	0.0614814	-0.112697	0.347966	-0.0344053	0.513621	-0.153294	-0.388464	-0.203249	-0.424313	-0.300102	-0.377239	-0.578354	-0.200361	-0.11604	-0.350132	0.0955712	30	0.156282	0.374301	-0.272769	0.0337866	-0.429051	0.0102025	0.0102025	0.429051
42641	hsa-miR-145	-0.78311	-0.167293	-0.0606265	-0.549468	0.297523	-0.687864	0.0124457	0.387905	-0.225577	0.192476	0.432554	0.118299	0.348813	-0.470701	0.13882	-0.111084	-0.118549	-0.534448	0.376775	0.238604	0.6088	0.528994	1.46912	0.153823	0.209842	0.114934	-0.079072	0.951588	0.47174	-0.256214	30	0.200267	0.249887	0.575715	0.0122053	0.375448	0.0694776	0.0122053	0.575715
42528	hsa-miR-296-3p	0.400455	0.241625	-0.0617908	0.142159	-0.0341642	0.582235	-0.247168	-0.352991	0.121509	0.118001	-0.331877	-0.0614457	-0.376809	0.836974	NA	-0.198814	-0.166531	-0.172445	0.1828	-0.186026	-0.154311	-0.0849369	-0.251837	-0.173097	-0.348323	-0.45447	-0.195718	-0.0313931	-0.283986	0.0774664	29	-0.143673	0.35147	-0.281047	0.0128254	-0.137375	0.297117	0.0128254	0.281047
46641	hsa-miRPlus-E1101	-0.406138	-0.653205	-0.135993	-0.69112	-0.697223	-0.804324	-0.901347	-0.509762	-0.720728	-0.0734673	-0.747422	0.653852	-0.532985	0.50539	0.103361	-0.654899	0.311641	-0.164653	-0.633651	-0.607593	-0.708298	-0.78687	-0.751061	-0.791382	-0.547701	-0.868952	-0.72895	-0.776629	-0.493071	-0.234561	30	0.382635	0.0588079	-0.109417	0.316774	-0.492051	0.0130823	0.0130823	0.492051
146196	hsa-miR-711	0.25606	0.115946	-0.295068	-0.176711	-0.730938	0.82908	-0.740217	-0.96339	-0.310831	-0.215193	-1.17699	0.834022	-1.21419	0.910035	-0.0990767	-0.280235	-0.451308	-0.42553	0.317747	-0.789846	-1.14002	-0.966357	-1.17951	-1.08799	-1.18826	-1.39712	-0.71159	-0.185772	-0.952406	0.220459	30	-0.0144114	0.960882	-0.63573	0.0133567	-0.621318	0.0427633	0.0133567	0.63573
145642	hsa-miR-376b	-0.358948	-0.0596324	-0.0980712	-0.147174	0.130532	-0.266892	0.385515	0.267006	-0.0862873	-0.27351	0.747003	-0.19316	0.675143	-0.0354167	-0.177487	0.651549	0.335691	0.255461	0.467886	0.431618	0.0445441	0.569113	-0.10183	0.707963	-0.0284685	-0.0216399	0.133042	0.400298	0.0354277	0.258146	30	0.366575	0.0137397	0.250406	0.0448812	-0.116169	0.419598	0.0137397	0.366575
45891	hsa-miRPlus-E1285	-0.0293421	-0.498841	-0.0999755	-0.619762	-0.38865	-0.65656	-0.281486	-0.0828605	-0.35372	-0.0415819	-0.170885	0.560372	-0.192975	0.506891	0.426238	-0.283662	0.293701	0.136231	-0.526663	-0.0508432	-0.177922	-0.430857	-0.208141	-0.432527	-0.136193	-0.293742	-0.380932	-0.409668	-0.115689	-0.0901952	30	0.375118	0.014779	0.0376911	0.669237	-0.337427	0.0146772	0.0146772	0.375118
145634	hsa-miR-132*	-0.282169	-0.425393	0.530387	-0.460382	0.105667	-0.686289	0.280152	0.699369	-0.110486	-0.605007	0.790489	0.106926	0.847328	-0.358644	0.0284611	0.305112	0.38564	0.149676	0.446279	0.552851	0.756004	0.881138	-0.0482571	0.431589	0.24226	0.450947	0.0829113	0.655608	0.382881	0.0660261	30	0.420827	0.0408764	0.485526	0.0153054	0.0646989	0.673846	0.0153054	0.485526
145644	hsa-miR-409-3p	-0.117915	-0.0644216	0.328638	-0.383004	0.12114	-1.02884	0.264624	0.666675	-0.180577	-0.249091	0.541435	0.761198	0.552998	0.127551	0.1462	0.50193	0.30377	0.570736	-0.0158495	0.285642	0.179102	0.250167	-0.0397564	0.342177	0.0664485	-0.023186	0.265626	0.263812	-0.167328	0.136797	30	0.441838	0.0154612	0.191663	0.231568	-0.250175	0.0153369	0.0153369	0.441838
146136	hsa-miR-518d-5p/hsa-miR-520c-5p/hsa-miR-526a	-0.178594	-0.243749	-0.760015	-0.672136	-0.54291	-0.094046	-0.481644	-0.841509	-0.586634	-0.395637	-0.431331	-0.226909	-0.331484	-0.124395	NA	-0.590154	-0.449842	-0.424042	-0.499236	-0.426383	-0.160834	-0.414622	0.026083	-0.500474	-0.283584	-0.13332	-0.0808675	-0.228218	-0.161593	-0.345111	29	0.0903791	0.353998	0.251433	0.0153898	0.161054	0.0334809	0.0153898	0.251433
145852	hsa-miR-210	-0.0974393	0.185954	0.035551	-0.237082	-0.0140108	-0.276723	0.343079	0.141545	0.345031	0.164362	-0.160549	0.223315	-0.0744676	-0.294808	-0.125204	-0.324508	-0.084969	-0.0135288	-0.0120615	-0.102485	0.266197	0.153222	-0.0408731	-0.150155	0.404885	0.118591	0.294211	-0.129774	0.0769804	0.0494743	30	-0.155953	0.0809951	0.0452493	0.620714	0.201202	0.0157614	0.0157614	0.201202
145640	hsa-miR-328	0.286656	0.0345073	-0.0582318	0.053606	0.0759739	-0.356357	0.237781	0.776526	0.150048	0.278304	0.478963	0.458	0.354058	-0.043586	0.243285	0.129074	0.28119	0.324325	0.0470683	0.230149	0.0621343	0.146061	-0.0999058	0.130736	0.179349	0.184571	0.119414	-0.102267	-0.00663076	0.183413	30	0.102371	0.348674	-0.0681939	0.498393	-0.170565	0.0158028	0.0158028	0.170565
17825	hsa-miR-338-5p	0.0164691	-0.350849	-0.361573	0.115017	0.186801	-0.207299	-0.306819	0.271369	-0.238067	-0.0980209	0.0995061	0.305769	-0.0105471	-0.386584	0.0836701	0.13624	0.00519653	0.190271	-0.0575232	0.131004	0.823717	0.209764	-0.213348	0.0339605	0.203785	0.739303	0.382703	-0.242775	0.213886	0.407799	30	0.146997	0.135244	0.353177	0.0164603	0.206179	0.119333	0.0164603	0.353177
28966	hsa-miR-574-3p	0.23043	0.156954	-0.230273	0.076244	0.0026357	0.708361	-0.0720056	-0.16956	0.0763019	-0.187997	-0.115384	-0.212674	-0.236437	-0.22649	-0.119473	-0.262318	-0.173767	-0.239157	-0.0258493	-0.170009	0.09832	-0.146015	-0.176357	-0.118796	-0.286596	0.073153	0.0535512	-0.139219	-0.184213	0.0629913	30	-0.237265	0.0166344	-0.135427	0.17899	0.101838	0.0512325	0.0166344	0.237265
13177	hsa-miR-143	-0.575164	0.0447186	-0.0695408	-0.329067	0.542248	-0.334691	0.244522	0.172828	-0.217749	0.403312	0.547419	-0.205207	0.404326	-0.430721	0.0798152	-0.0247458	-0.127969	-0.527383	1.04458	0.463518	0.519732	0.844385	1.74766	0.143693	0.186124	0.08954	0.100053	1.28987	0.657058	-0.0109764	30	0.134222	0.492223	0.568572	0.0175671	0.43435	0.0890658	0.0175671	0.568572
33902	hsa-miR-128	-0.536734	-0.175079	-0.325434	-0.355032	-0.178672	-0.704133	-0.0920387	0.376385	-0.131585	-0.587587	0.34398	-0.460478	0.135476	-0.061976	-0.153769	0.245937	0.0809615	-0.0707306	-0.0402459	0.0888292	0.179133	0.4834	-0.532049	0.423881	0.198798	0.0638276	0.0152393	0.142559	-0.218741	0.0489173	30	0.281789	0.0314711	0.351488	0.0178016	0.0696982	0.559209	0.0178016	0.351488
46649	hsa-miRPlus-E1012	NA	0.50004	0.598169	0.0386202	0.291164	0.164467	0.422533	0.151358	NA	NA	0.272739	NA	0.178993	-0.569754	NA	0.167327	NA	NA	0.540192	0.118276	0.349962	0.534626	0.564685	0.441456	0.329854	0.475317	0.335111	0.585894	0.566721	NA	22	-0.191517	0.262254	0.155369	0.0682533	0.346885	0.0180511	0.0180511	0.346885
42550	hsa-miR-516a-5p	-0.713462	-0.30384	-0.502528	-0.405349	-0.640606	0.240961	-0.809052	-0.726344	-0.634108	-0.422408	-0.632515	1.25411	-0.795357	1.1659	0.523495	0.444491	-0.412077	-0.168612	0.449344	-0.303403	-0.231088	-0.21961	-0.630289	-0.458566	-0.629509	-0.265709	0.0498357	0.402199	-0.164423	0.640654	30	0.644212	0.018122	0.341023	0.0504936	-0.303189	0.264866	0.018122	0.644212
17932	hsa-miRPlus-C1089	-0.444546	-0.368867	0.0676168	-0.255413	0.064194	-0.711838	0.467596	0.280752	-0.183794	-0.565031	0.727502	-0.287327	0.675803	-0.447963	-0.303432	0.675221	0.208852	-0.028676	0.590822	0.301453	0.0226921	0.403241	0.0678965	0.615485	0.030469	0.133437	0.051345	0.415784	0.0973933	0.0640665	30	0.376158	0.059522	0.355114	0.0182936	-0.0210446	0.895549	0.0182936	0.376158
11061	hsa-miR-329	-0.199263	-0.097941	-0.0660755	-0.274045	0.0175221	-0.57921	0.316175	0.554091	0.206679	-0.21123	0.716186	0.0581467	0.699416	-0.161121	0.0369907	0.443797	0.34862	0.320037	0.244424	0.474123	0.164108	0.535115	-0.0861967	0.675721	0.0209522	0.153496	0.00859195	0.0971717	-0.113343	0.343885	30	0.351392	0.0190258	0.21328	0.123282	-0.138112	0.273358	0.0190258	0.351392
46829	hsa-miR-664*	0.253654	0.1066	0.0790825	0.149706	0.0656586	0.369373	-0.0181608	0.277154	0.264419	0.0150357	0.230738	0.211413	-0.0520955	-0.361348	-0.0297442	-0.022466	0.181465	-0.110285	-0.280207	-0.134314	0.176972	-0.142902	-0.0986409	-0.00247903	0.291399	-0.0362765	0.103807	0.0518775	0.120133	-0.187787	30	-0.192936	0.0194633	-0.128642	0.0543223	0.0642946	0.427314	0.0194633	0.192936
14301	hsa-miR-361-5p	0.0375682	-0.00492392	0.070045	0.117141	0.0470473	-0.154555	0.0614657	0.526951	0.0687035	0.121731	0.48802	0.232304	0.36025	0.132762	0.409557	0.12362	0.186503	0.21972	0.150854	0.30048	0.242841	0.176609	0.128021	0.10545	0.19205	0.163167	0.220813	0.0308431	0.113366	0.152986	30	0.17129	0.0203892	0.0634972	0.287438	-0.107792	0.024944	0.0203892	0.17129
42531	hsa-miR-602	-0.0327508	-0.391981	0.0597223	-0.485415	-0.725897	-0.000821041	-1.06157	-0.784773	-0.521838	-0.0769218	-0.748879	0.426865	-0.897304	1.35183	-0.152703	-0.576195	-0.167195	0.0532913	-0.0508406	-0.511578	-0.569313	-0.717626	-0.813389	-0.979194	-0.671956	-0.946199	-0.70495	-0.6153	-0.684271	-0.117779	30	0.274953	0.26713	-0.279773	0.0658682	-0.554727	0.0216011	0.0216011	0.554727
46882	hsa-miRPlus-F1195	-0.0622582	-0.0226699	0.119514	-0.316203	-0.0523918	-0.438832	-0.108816	0.331366	-0.105584	-0.0400964	0.501183	0.00490749	0.227845	-0.284967	0.0958025	-0.0952583	0.213257	-0.150853	0.509664	0.311919	0.0965194	0.240273	0.212792	0.175935	0.0877517	0.033739	-0.064065	0.102288	0.146811	0.0878945	30	0.202947	0.0765451	0.181591	0.0217774	-0.0213562	0.814055	0.0217774	0.202947
46933	hsa-miRPlus-F1026	0.394478	0.378375	-0.483635	-0.0554166	-0.138558	0.471771	-0.354167	-0.278782	-0.14391	0.307898	-0.370026	0.0507977	-0.370658	0.615552	-0.219918	-0.596865	-0.209633	-0.0983672	-0.679572	-0.15954	-0.15666	-0.492347	-0.288447	-0.461981	-0.173793	-0.330352	-0.346457	-0.40586	-0.117383	-0.108797	30	-0.213628	0.196323	-0.298013	0.0222619	-0.0843847	0.502487	0.0222619	0.298013
42538	hsa-miR-196a*	0.0191319	-0.0453999	-0.0940713	-0.25625	-0.466262	-0.314576	-0.494354	0.194655	-0.174434	0.0639346	-0.19906	0.375575	-0.358066	-0.00555662	0.161632	-0.344431	-0.137618	-0.0109306	-1.28591	-0.333121	0.0350325	-0.643054	-0.511543	-0.394512	-0.167122	-0.26391	-0.521798	-0.886983	-0.445816	-0.464557	30	-0.0569862	0.722423	-0.269664	0.02242	-0.212677	0.206033	0.02242	0.269664
46280	hsa-miRPlus-E1053	0.379378	0.182786	-0.216507	0.00171938	-0.201945	0.633821	-0.229361	-0.581457	-0.104721	0.180306	NA	0.533509	-0.626586	1.11963	NA	-0.127112	-0.172022	0.00555843	0.441058	-0.20132	-0.456845	-0.283908	-0.535114	-0.508416	-0.442586	-0.563108	-0.296101	-0.153716	-0.255522	0.219039	28	0.117188	0.587948	-0.332029	0.0227291	-0.449217	0.0317424	0.0227291	0.449217
17848	hsa-miRPlus-A1087	-1.36864	-0.973521	1.51853	-1.84976	-1.02477	-1.16489	-0.980769	-0.391616	-1.55231	-0.0326109	-0.301776	-0.199865	0.468455	-1.26732	-0.484284	0.033857	-0.550045	-0.636715	-0.984457	-0.369186	0.223295	-0.363083	0.686782	-0.43907	0.100412	0.481339	0.388455	0.501735	0.187375	-1.02297	30	0.352902	0.315866	0.856462	0.0240873	0.50356	0.040453	0.0240873	0.856462
42512	hsa-miR-136*	-0.297444	-0.0755788	-0.230223	-0.352609	0.0302203	-0.594083	0.214692	0.40648	0.151638	-0.294752	0.643814	-0.237506	0.545837	-0.231064	0.119515	0.353089	0.284056	0.253923	0.0890948	0.465585	0.176131	0.441383	-0.255496	0.213409	-0.0770402	0.122177	0.0549159	0.0752338	-0.232353	0.00416663	30	0.3328	0.0242074	0.156419	0.197721	-0.176382	0.144209	0.0242074	0.3328
42783	hsa-miR-197	-0.372738	-0.130068	-0.00383346	0.0430489	-0.163572	-0.0183129	-0.00475293	0.287674	0.0166004	-0.120427	0.240779	0.0638038	0.138283	-0.0190214	0.0560401	0.0573869	0.0162882	0.0673985	-0.324483	0.0598956	0.170834	0.0271826	0.0395413	0.169111	0.15785	0.130455	0.252923	-0.0479769	0.0878758	0.0390535	30	0.0822753	0.259577	0.149323	0.0244429	0.0670479	0.229119	0.0244429	0.149323
17944	hsa-miR-337-5p	-0.226644	-0.0621165	-0.0685854	-0.206778	0.170971	-0.606076	0.400712	0.483249	0.0478977	-0.147268	0.661797	-0.17752	0.730139	-0.166393	0.0430324	0.5246	0.490762	0.261987	0.402599	0.537816	0.0836561	0.348432	-0.139544	0.527776	0.141676	0.13612	0.142929	0.220171	0.0290665	0.138976	30	0.352346	0.025576	0.18439	0.127905	-0.167956	0.173161	0.025576	0.352346
27544	hsa-miR-363*	0.183425	0.0961367	0.614288	0.200287	0.529476	NA	0.870925	0.622607	0.187035	0.184352	0.861175	0.465299	0.762758	-0.106114	NA	0.723003	0.727068	0.542539	0.833716	0.585332	0.58216	0.750979	0.629075	0.857416	0.728178	0.771142	0.560611	0.65041	0.807372	0.176616	28	0.211805	0.135151	0.263781	0.0258235	0.0519764	0.652696	0.0258235	0.263781
11041	hsa-miR-29c	-0.0115612	-0.00361898	-0.277427	-0.0747173	0.153224	-0.181496	0.00932376	0.112646	0.19229	0.170858	0.305832	-0.086076	0.0325703	-0.0766149	-0.180944	-0.155023	-0.0256062	0.0842832	-0.0493013	0.0858338	-0.0581143	0.0093981	-0.317057	-0.287621	-0.254954	-0.35769	-0.0773176	-0.219702	-0.213139	0.147858	30	-0.0154566	0.819056	-0.171786	0.0262926	-0.156329	0.0340137	0.0262926	0.171786
10972	hsa-miR-181b	0.0416932	-0.273742	-0.285208	0.105016	0.137371	-0.390233	-0.213353	0.366429	-0.149539	-0.0661427	0.156464	0.282499	-0.0475959	-0.187675	0.403002	0.226453	0.144049	0.274242	-0.00957032	0.309787	0.787385	0.128626	-0.141851	-0.171835	0.315797	0.713891	0.195307	-0.312533	0.0601929	0.153207	30	0.227937	0.0264911	0.24559	0.0867281	0.017653	0.891545	0.0264911	0.24559
42885	hsa-miR-376a*	-0.394785	-0.045799	-0.152959	-0.0928493	0.37569	-0.332964	0.559317	0.532873	0.322926	-0.333969	1.04463	-0.347788	1.00808	-0.225731	-0.0122336	0.841424	0.530122	0.498686	0.560253	0.743492	0.295709	0.734602	-0.00549442	0.606675	0.156272	0.472078	0.268507	0.480222	0.284112	0.405954	30	0.420345	0.0461095	0.326116	0.0272802	-0.0942296	0.589848	0.0272802	0.420345
13137	hsa-miR-518e*/hsa-miR-519a*/hsa-miR-519b-5p/hsa-miR-519c-5p/hsa-miR-522*/hsa-miR-523*	0.297849	0.351652	-0.69618	-0.131307	-0.36447	0.660938	-0.723883	-0.928146	-0.287068	0.019578	-0.554744	0.0961127	-0.614737	1.31538	-0.317602	-0.35255	-0.263322	0.144853	0.195952	0.20629	-0.503445	-0.0821329	-1.09817	-0.690056	-0.418512	-0.86656	-0.468756	-0.40531	-0.576416	0.021951	30	0.165667	0.50139	-0.328637	0.10931	-0.494305	0.027404	0.027404	0.494305
42845	hsa-miR-125b-2*	-0.400998	0.206855	0.0393941	0.177726	-0.0189403	0.23203	-0.0303143	-0.0776857	0.189882	0.121725	-0.0245466	-0.336539	-0.00887601	0.0200579	NA	-0.133678	-0.152959	-0.173078	-0.46802	-0.0922096	-0.107803	-0.218823	0.0171788	0.121875	-0.0605778	-0.0651942	-0.00210375	-0.325344	-0.0650837	-0.172744	29	-0.196173	0.0276224	-0.131829	0.0861999	0.0643435	0.342705	0.0276224	0.196173
17295	hsa-miR-583	0.402235	0.254959	-0.89976	-0.131972	-0.59065	0.889305	-0.73443	-1.08833	-0.159298	0.110467	-1.09643	0.822585	-1.31826	1.5749	0.0891748	-0.182547	-0.485763	0.0187911	0.450589	-0.427255	-0.938906	-0.633979	-1.34773	-1.39236	-1.15243	-1.60991	-0.467667	-0.428879	-1.04161	0.503402	30	0.139326	0.685389	-0.65626	0.0305283	-0.795586	0.0294777	0.0294777	0.795586
42477	hsa-miR-324-5p	-0.343029	-0.283758	-0.187493	-0.209488	0.14902	-0.698306	0.113334	0.381119	-0.13464	-0.283393	0.34818	-0.268576	0.302379	-0.311116	-0.163235	0.2582	0.0962293	0.0285824	0.0564011	0.0355198	-0.00654005	0.106333	-0.116457	0.421902	0.10812	0.0972355	0.122033	0.0287137	0.0847565	0.128821	30	0.18792	0.134534	0.247155	0.0298414	0.0592354	0.492483	0.0298414	0.247155
46256	hsa-miRPlus-E1238	-0.505919	-0.504277	-0.165166	-0.499051	-0.445515	-0.594976	-0.424077	-0.0659446	-0.403494	-0.0866197	-0.193029	0.551207	-0.156247	0.754215	0.293423	-0.211969	0.416917	0.162844	-1.02134	-0.225218	-0.203612	-0.619387	-0.29327	-0.441059	-0.156886	-0.33673	-0.48181	-0.445521	-0.173147	-0.0151496	30	0.406584	0.0298414	0.0528469	0.535559	-0.353737	0.0539036	0.0298414	0.406584
33043	hsa-miR-544	NA	NA	NA	NA	0.440037	NA	0.583808	0.261798	0.110935	NA	1.01758	NA	1.06566	NA	NA	1.15211	0.587268	0.364444	0.700412	0.589629	0.525744	1.08764	0.313696	0.943545	0.30164	0.662808	0.485837	0.945291	0.674119	0.467625	21	0.4333	0.0307145	0.29165	0.0808511	-0.14165	0.326365	0.0307145	0.4333
11121	hsa-miR-489	0.0426171	0.0939611	0.174325	0.0722663	-0.0629629	0.229693	-0.0402879	0.00268905	0.181604	0.120303	-0.0495783	-0.0994298	0.103245	0.228926	NA	-0.201654	-0.13742	-0.0128617	0.0699245	0.00276927	-0.01206	-0.12505	0.0730004	-0.13892	0.0551776	0.0059451	0.0326891	0.0294618	0.0756919	-0.187448	29	-0.0920962	0.0993563	-0.100572	0.0319623	-0.00847589	0.873553	0.0319623	0.100572
11093	hsa-miR-379	-0.294524	0.090514	0.131827	-0.0326166	0.246594	-0.415504	0.612563	0.59848	0.226165	-0.264455	1.13924	-0.159868	0.885182	-0.230312	0.213005	0.73948	0.617366	0.385845	0.727398	0.783926	0.211129	0.577789	0.0715335	0.658293	0.369358	0.399989	0.211442	0.5017	0.236086	0.499754	30	0.420222	0.0320702	0.283803	0.0376205	-0.136419	0.388232	0.0320702	0.420222
42446	hsa-miR-576-5p	0.388698	0.444679	0.0956649	0.306542	0.220281	0.495674	0.350368	0.423609	0.285267	0.271639	0.296667	0.261909	0.229664	-0.181566	NA	0.266601	0.311416	0.110723	0.00662327	0.2735	0.382767	0.155847	0.293763	0.268746	0.362353	0.388757	0.219572	0.148259	0.288047	-0.0153941	29	-0.153182	0.0323225	-0.0789705	0.16645	0.074212	0.285987	0.0323225	0.153182
42542	hsa-miR-589	-1.18215	-0.542126	0.21922	-0.355639	-0.34819	-0.49101	-0.270321	0.221336	-0.450124	-0.399001	-0.162407	-0.20503	-0.0802118	-0.534257	-0.147896	-0.339855	-0.175117	-0.393581	-1.15823	-0.186913	-0.0165105	-0.314446	0.151827	-0.0359894	0.138212	0.177079	0.0142131	-0.236107	0.113049	-0.502771	30	0.0214505	0.895477	0.308656	0.0470659	0.287206	0.0325616	0.0325616	0.308656
42544	hsa-miR-582-5p	-0.437638	-0.371561	-0.065721	-0.201918	0.446811	-0.534566	0.718001	0.107949	0.302402	-0.424692	0.938337	-0.408203	0.915116	-0.431303	-0.06202	0.842985	0.301284	0.239498	0.875456	0.668896	0.0396095	0.355965	0.266356	0.553126	0.161512	0.340828	-0.000105611	0.194185	0.417779	0.710667	30	0.434098	0.0619103	0.350085	0.0333764	-0.0840124	0.655268	0.0333764	0.434098
42792	hsa-miR-29b-2*	-0.239694	-0.131873	0.171472	-0.0508271	0.254538	-0.380899	0.174888	0.291185	0.0851723	-0.0305993	0.609361	0.0138455	0.554628	-0.333588	0.102106	0.309184	0.225752	-0.0212318	0.194274	0.329784	0.124167	0.308502	0.150228	0.311699	0.230322	0.143626	0.116582	0.17476	0.143319	0.123785	30	0.184075	0.11913	0.168363	0.0346312	-0.0157124	0.86534	0.0346312	0.184075
10964	hsa-miR-155	0.382571	-0.0706051	0.43781	-0.0446386	0.0146811	-0.38552	-0.227784	0.499809	-0.0897837	0.544947	-0.20978	1.19454	-0.340398	0.214712	0.651844	-0.213215	0.356023	0.0526875	-0.757281	-0.126208	0.0695362	-0.456531	-0.209996	-0.207777	0.0625507	-0.167954	-0.258171	-0.088259	0.00672121	-0.358271	30	-0.0238562	0.908163	-0.266964	0.0370471	-0.243107	0.20186	0.0370471	0.266964
46215	hsa-miR-1301	0.131136	-0.00518958	0.121254	-0.0194823	-0.0968907	-0.451305	0.0620261	0.575523	-0.103987	0.150774	0.457449	0.479644	0.361217	0.105271	0.256698	0.152625	0.399283	0.26269	-0.062925	0.157606	0.163941	0.171989	0.0877553	0.447378	0.203306	0.252209	0.263563	0.0147558	0.10849	-0.0213182	30	0.22057	0.0374752	0.132821	0.167011	-0.0877489	0.221401	0.0374752	0.22057
17885	hsa-miR-886-5p	-0.772493	-0.190239	1.68946	-1.35083	-0.357595	-0.418613	-0.627796	-0.390161	-1.34185	0.323965	-0.567313	0.28743	0.448344	-0.811777	-0.359847	0.390298	-0.483717	-0.605002	-0.424104	-0.355205	0.120813	0.0355192	0.89665	-0.0268467	0.108849	0.738565	0.453263	1.36288	0.497195	-1.04879	30	0.0955265	0.762487	0.657426	0.0725251	0.561899	0.0376001	0.0376001	0.657426
145648	hsa-miR-598	-0.212097	-0.144742	0.0959495	-0.10894	0.311803	-0.518664	0.351484	0.314709	0.2752	-0.219242	0.906917	-0.261042	0.733364	0.161687	-0.193265	0.593508	0.382255	0.336707	0.545086	0.313328	-0.0992416	0.141209	-0.0260303	0.743809	-0.147698	-0.0542008	0.126708	0.025243	-0.0967925	0.42158	30	0.337308	0.0386898	0.0889126	0.50017	-0.248396	0.110121	0.0386898	0.337308
145643	hsa-miR-382	0.156692	-0.173848	-0.0283588	-0.216182	-0.0890923	-0.680503	0.109821	0.571741	0.111671	0.00752913	0.321039	0.380461	0.246477	0.0229916	0.23565	0.177802	0.352729	0.332631	-0.124778	0.335863	0.176311	0.369845	-0.310441	0.181831	0.203276	0.126467	-0.156947	-0.163034	-0.187931	0.213562	30	0.25114	0.0400461	0.0683468	0.588539	-0.182793	0.0537062	0.0400461	0.25114
46419	hsa-miR-1185	NA	NA	NA	NA	0.460498	NA	0.704795	0.249807	0.197714	NA	1.13495	NA	1.22209	NA	NA	1.11802	0.452027	0.314212	1.28889	0.715133	0.401087	1.14429	0.552862	1.00043	0.389033	0.816053	0.666804	1.06598	0.655618	0.820634	21	0.488987	0.0521546	0.348076	0.0411423	-0.140911	0.390648	0.0411423	0.488987
9938	hsa-let-7i	-0.147483	0.0448271	0.1209	0.0688422	0.160645	-0.0906969	0.0907085	0.261747	0.17292	-0.0312614	0.294002	0.176967	0.0410124	0.275835	0.459518	0.114681	-0.0344833	0.144993	0.0575407	0.267368	0.201002	0.152568	-0.0793257	0.276115	0.275315	0.252473	0.0659908	0.103215	0.347937	0.309778	30	0.114629	0.0770132	0.125392	0.0426094	0.0107634	0.864628	0.0426094	0.125392
145985	hsa-miRPlus-F1216	0.071491	0.217509	-0.738236	-0.243122	-0.697641	0.580806	-0.688754	-0.955447	-0.385013	-0.102016	-0.973705	0.673178	-0.894565	1.17053	NA	-0.292335	-0.672036	-0.200925	0.454718	-0.539997	-0.820218	-0.39977	-1.15165	-1.05982	-0.944633	-1.35783	-0.483636	-0.636095	-1.02937	0.281275	29	0.152361	0.602259	-0.466132	0.0442179	-0.618493	0.0436296	0.0436296	0.618493
27565	hsa-miR-423-5p	0.271392	-0.0627754	0.0034919	-0.109156	-0.16053	0.25049	-0.321583	-0.0320385	-0.0514074	0.125428	-0.216003	0.544911	-0.37779	0.560769	0.13064	-0.0780845	0.0129196	0.0414506	0.155509	0.0837852	-0.0750029	-0.19584	-0.238109	-0.366232	-0.160023	-0.221467	-0.0408085	-0.194785	-0.229539	0.269785	30	0.0944794	0.400517	-0.136533	0.10165	-0.231013	0.0461441	0.0461441	0.231013
11111	hsa-miR-432	0.144378	-0.059029	-0.0751925	-0.140025	-0.0759257	-0.508972	0.0504125	0.640883	0.0738921	0.0724347	0.457763	0.442275	0.503378	-0.033123	0.383768	0.0227215	0.444946	0.357303	-0.27183	0.321566	0.238696	0.388408	-0.256894	0.165702	0.0340029	0.180084	-0.0682072	-0.142589	-0.30955	0.0864762	30	0.250591	0.0561519	0.0193273	0.868396	-0.231264	0.0483032	0.0483032	0.250591
19585	hsa-miR-148b	0.144992	-0.167726	-0.0589279	-0.201109	0.160078	-0.616083	-0.0110567	0.367842	-0.0471256	0.0480244	0.400641	0.495194	0.0440678	-0.311042	0.0200935	-0.0595299	0.0969305	0.102887	-0.0510673	0.0598198	0.290598	0.213486	-0.0538547	0.151384	0.143246	0.229695	0.100485	0.048829	0.263546	0.121461	30	0.117909	0.299118	0.188997	0.0490824	0.0710879	0.383093	0.0490824	0.188997
29872	hsa-miR-340	0.301971	0.241298	-0.109041	0.0413245	0.189448	0.412171	-0.00839105	0.102614	-0.0694387	0.0488461	0.010544	-0.0925785	-0.153483	-0.276632	0.0519405	0.100169	0.0695694	0.127293	-0.405045	0.175935	0.303905	0.164199	-0.22706	0.12499	0.221245	0.366135	0.0899183	-0.0475745	0.134223	0.171151	30	-0.154309	0.0697405	0.015033	0.844257	0.169342	0.0491748	0.0491748	0.169342
145933	hsa-miRPlus-C1115	-0.0381128	-0.160679	-0.18504	-0.315384	-0.361414	0.209645	-0.385836	-0.394133	-0.340278	-0.214147	-0.374922	0.52022	-0.309944	1.29323	NA	-0.0389193	0.283227	-0.0661398	-0.0742889	-0.326226	-0.426063	-0.324936	-0.473387	-0.33401	-0.375146	-0.341211	-0.331865	-0.0450909	-0.251107	0.120095	29	0.319231	0.0941323	-0.0597342	0.480619	-0.378966	0.0493582	0.0493582	0.378966
11104	hsa-miR-422a	0.726378	-0.304776	0.477765	-0.431533	0.858511	-0.396117	-0.758673	-0.286975	-0.132857	0.842378	-0.36251	0.206233	-0.67418	0.373188	0.0550598	-0.63871	-0.57722	-0.348009	-0.257544	0.111871	0.492847	0.442254	-0.138714	-0.628154	-0.0126972	-0.0158316	0.542113	0.239056	0.708966	-0.115786	30	-0.270592	0.244125	0.0919951	0.694134	0.362587	0.052922	0.052922	0.362587
17882	hsa-miR-20b*	-0.182489	-0.0240674	0.114807	0.0743069	-0.0412403	0.238596	-0.164658	0.0892578	0.0133854	0.0761614	-0.11082	0.0498828	0.0353589	-0.217693	NA	-0.057753	-0.0405281	-0.131163	-0.412942	-0.0893926	0.219128	-0.0117233	0.00156714	-0.00942777	0.137321	0.267447	0.0276002	-0.217055	0.132601	-0.192668	29	-0.127745	0.0541018	0.016073	0.806713	0.143818	0.0535508	0.0535508	0.143818
17377	hsa-miR-600	-0.25696	-0.0440819	-0.000665935	-0.0829525	0.0531445	-0.322506	0.295137	0.400461	-0.0544908	-0.137682	0.562333	-0.0306665	0.448409	0.0523087	-0.069161	0.277078	0.217562	0.0441567	0.0816201	0.253813	0.0756512	0.259316	-0.155987	0.154937	0.0909746	-0.0370944	0.024676	-0.00500114	-0.0082369	0.140043	30	0.198805	0.0536223	0.0689875	0.397832	-0.129818	0.10095	0.0536223	0.198805
145975	hsa-miR-1260	-0.33408	-0.448979	-0.276287	-0.440664	-0.378845	-0.320916	-0.502983	-0.430112	-0.330721	-0.19895	-0.514307	-0.140876	-0.358797	-0.0926171	-0.230185	-0.58368	-0.343246	-0.175955	-1.03279	-0.228018	-0.13656	-0.431492	-0.164779	-0.411204	-0.192182	-0.194454	-0.110226	-0.272444	-0.21431	-0.482419	30	-0.00379349	0.968131	0.105247	0.0543584	0.10904	0.282818	0.0543584	0.10904
11105	hsa-miR-378/hsa-miR-378c	0.289787	0.0348455	0.0579985	0.000299075	-0.00935526	-0.541965	0.172833	0.630774	0.08258	0.282012	0.395676	0.429381	0.110653	-0.0738285	0.17082	0.120046	0.148827	0.136974	0.0755297	0.241241	0.195621	0.0550486	-0.111168	0.156964	0.173562	-0.127708	-0.226728	0.218832	0.129735	-0.142575	30	0.0755511	0.481739	-0.0678225	0.537436	-0.143374	0.0576057	0.0576057	0.143374
42780	hsa-miRPlus-A1065	-0.300609	0.119125	0.123375	-0.127767	0.0402276	-0.375106	0.314264	0.293465	-0.139203	-0.273237	0.736911	0.462977	0.164313	0.0749513	0.0322573	0.157097	0.458203	0.532394	-0.463145	-0.0833989	0.132657	0.206995	0.00341135	0.631109	0.103962	0.268536	0.350896	0.089876	0.0262732	-0.0951762	30	0.239803	0.0932779	0.204401	0.0600759	-0.035402	0.786223	0.0600759	0.239803
42696	hsa-miR-943	-0.26442	-0.0937731	0.034631	-0.156522	-0.869637	-0.265538	-0.708259	-0.695154	0.0496595	-0.314291	-0.178139	0.278758	-0.810043	2.45133	0.405126	-0.233588	-0.291674	0.264752	0.626823	-0.210875	-0.617154	-0.0462364	-0.714079	-0.89121	0.0628849	-0.909882	-0.341711	-0.0526295	-0.746885	0.351904	30	0.558577	0.0772414	-0.0621695	0.725496	-0.620747	0.0632711	0.0632711	0.620747
42661	hsa-miR-492	-0.303117	-0.239001	0.0319514	-0.487094	-0.704701	0.053969	-0.703372	-1.00447	-0.490584	-0.27111	-0.989874	0.347526	-0.890598	0.444045	NA	-0.374264	-0.17743	-0.501524	-0.0831558	-0.602613	-0.897965	-0.720972	-0.906238	-0.779222	-0.83965	-0.944711	-0.684671	-0.37861	-0.476511	-0.109456	29	0.0975434	0.620069	-0.262047	0.0705378	-0.359591	0.0642516	0.0642516	0.359591
145996	hsa-miR-205*	0.330905	0.290296	-0.435363	-0.012612	-0.0557208	0.796662	0.0801927	-0.342391	0.0947984	0.0576482	-0.0797171	0.0725598	-0.0475919	-0.0872666	-0.258315	-0.294924	-0.0693614	-0.111957	-0.0160567	-0.119506	0.0253714	0.103098	0.0935875	-0.187239	0.0947563	-0.0767172	-0.0630759	0.0289515	0.103808	-0.167628	30	-0.181655	0.132658	-0.0849504	0.472477	0.0967047	0.0651045	0.0651045	0.181655
42704	hsa-miR-488	0.081622	-0.0559036	-0.19124	-0.107296	0.0590496	-0.155392	0.0886139	0.34023	0.295882	-0.0643721	0.629192	0.0915888	0.354197	0.0222783	0.105655	0.103037	0.162781	0.324283	-0.0865206	0.273361	0.0239968	0.181302	0.123709	0.132722	0.0706176	0.151139	0.302041	0.0922826	0.401394	0.108039	30	0.168866	0.0653255	0.129605	0.0699157	-0.0392608	0.600688	0.0653255	0.168866
42467	hsa-miR-129-5p	0.253695	0.230815	0.103517	-0.088931	-0.335558	0.321464	-0.483672	-0.49214	0.124446	0.232282	-0.43097	0.0567023	-0.700911	0.697041	0.251381	-0.243196	-0.11081	-0.222714	-0.301907	-0.426909	0.122474	0.104302	-0.568095	-0.208941	-0.244451	-0.459074	-0.170141	-0.34709	-0.730777	-0.20825	30	-0.129821	0.428781	-0.257596	0.0653937	-0.127775	0.410963	0.0653937	0.257596
46786	hsa-miRPlus-F1193	0.418936	0.136369	0.194807	-0.0323912	-0.348266	0.558982	-0.451711	-0.532402	-0.13422	0.148802	-0.526796	0.693984	-0.747523	0.56414	0.141426	-0.1829	-0.293546	-0.268467	0.403734	-0.324329	-0.248131	-0.277978	-0.419717	-0.590877	-0.379609	-0.422041	-0.233112	-0.0678162	-0.0493309	0.0675356	30	-0.0499183	0.796725	-0.257998	0.06568	-0.20808	0.22355	0.06568	0.257998
46258	hsa-miR-1184	0.00407138	-0.394386	-0.846368	-0.111563	-0.579167	0.0494936	-0.891237	-0.862951	-0.729402	0.212887	-0.713411	-0.123898	-1.01084	1.87707	-0.191894	-0.314445	-0.545825	-0.0204229	0.326155	-0.364877	-0.443837	-0.447783	-1.01045	-0.912472	-0.709259	-0.980603	-0.593029	-0.363097	-0.7274	-0.10037	30	0.306623	0.294042	-0.213968	0.206724	-0.520591	0.06684	0.06684	0.520591
42576	hsa-miR-342-5p	NA	-0.0313407	0.208529	0.0428172	0.13466	-0.243004	0.127242	0.411608	0.0924814	0.0238188	0.389762	0.154755	0.280359	NA	NA	0.265987	0.19316	0.107535	NA	0.0808753	0.275658	0.183074	0.200727	0.285314	0.278093	0.29935	0.211971	0.0255129	0.214885	0.111626	26	0.125146	0.124768	0.12342	0.0668763	-0.00172659	0.971348	0.0668763	0.125146
145647	hsa-miR-584	0.207135	-0.0917542	-0.487207	0.331176	0.00856731	0.253301	-0.28954	0.0173508	-0.268349	-0.0243149	-0.350789	0.365557	-0.1539	-0.18849	0.216666	0.0367162	-0.0590648	-0.00949749	-0.0186283	0.0272034	0.776579	0.213645	-0.20095	0.0467227	0.134421	0.710886	0.534632	-0.166844	0.0165991	0.222046	30	0.0209408	0.842771	0.263137	0.0686935	0.242196	0.0699083	0.0686935	0.263137
42806	hsa-miR-886-3p	-1.42252	-0.777319	1.5366	-2.08839	-1.14776	-0.931262	-1.30738	-0.578767	-1.81116	0.43747	-0.659457	0.170866	0.30582	-1.16335	-0.594706	-0.0672613	-0.764943	-0.851921	-1.09222	-0.498108	-0.0207578	-0.491812	0.533965	-0.619517	-0.175664	0.315238	0.328412	0.833301	0.122349	-1.29681	30	0.28752	0.455806	0.761918	0.0694922	0.474398	0.0784774	0.0694922	0.761918
42592	hsa-miR-338-3p	-0.479377	-0.574891	-0.733153	-0.197636	-0.135021	-0.471813	-0.599675	-0.526604	-0.498274	-0.548632	-0.348795	-0.526665	-0.481075	-0.840341	-0.429777	-0.236904	-0.399644	-0.332997	-0.133865	-0.110248	0.272154	0.106869	-0.622005	-0.791559	-0.361335	0.264694	-0.0314104	-0.609977	-0.366431	-0.0403894	30	0.0924766	0.307123	0.258569	0.0704228	0.166092	0.247371	0.0704228	0.258569
17749	hsa-let-7b	0.105825	-0.156956	-0.294192	-0.0745824	-0.0817333	-0.168093	-0.319461	-0.0877341	0.00714381	0.0601376	-0.0445689	0.293228	-0.202201	0.274777	0.074534	-0.169554	-0.0856418	0.146753	-0.164863	-0.0250385	0.328839	0.0787157	0.0356328	-0.130987	0.0543231	0.119663	0.13276	-0.381957	0.0958257	0.0647915	30	0.110707	0.14242	0.140725	0.0713789	0.0300183	0.718652	0.0713789	0.140725
10923	hsa-miR-107	-0.126927	0.203199	-0.161676	0.168024	0.22777	-0.126978	0.545083	0.557026	0.162966	0.0263557	0.620014	-0.132353	0.466593	-0.063118	0.190856	0.387635	0.195086	0.251217	0.0689546	0.492879	0.0811108	0.233614	-0.0878477	-0.021271	0.0495524	0.158249	0.155444	0.0719129	0.0768212	0.180814	30	0.100292	0.385058	-0.0576444	0.515914	-0.157937	0.075143	0.075143	0.157937
145942	hsa-miRPlus-F1055	0.0317193	-0.151554	-0.698418	-0.345018	-0.620243	0.410529	-0.910157	-0.711674	-0.483826	0.0205369	-0.616402	1.05228	-0.71406	1.51351	0.0723604	-0.00787546	-0.25259	0.305067	0.491317	-0.377597	-0.367491	-0.243123	-0.644906	-0.679948	-0.545054	-0.86037	-0.127882	-0.0973167	-0.347044	0.593376	30	0.492412	0.0764451	0.0138345	0.941054	-0.478577	0.0831637	0.0764451	0.492412
42749	hsa-miR-659	-0.0297974	-0.473026	-0.437147	-0.41699	-0.528249	0.0107979	-0.939049	-0.767782	-0.52428	0.176995	-0.477181	0.754622	-0.673498	1.25596	-0.0343509	-0.0679954	-0.580874	0.0478439	0.266104	-0.266288	-0.210116	-0.147916	-0.459271	-0.670886	-0.610968	-0.513446	0.0777261	0.120131	-0.128108	0.548171	30	0.415287	0.0770597	0.193384	0.252332	-0.221902	0.340047	0.0770597	0.415287
10937	hsa-miR-132	0.117953	-0.348994	0.75418	-0.400573	0.0436926	-0.798033	0.2017	0.786962	-0.0789554	-0.532918	0.627075	0.561817	0.636777	-0.168202	0.118574	0.162424	0.312187	0.219107	0.141512	0.552623	0.648365	0.631554	-0.104496	0.264491	0.135028	0.243506	0.127228	0.375182	-0.0422137	-0.0371642	30	0.341888	0.0820083	0.249647	0.194099	-0.0922413	0.450722	0.0820083	0.341888
145749	hsa-miR-137	-1.04352	0.0154269	0.0248691	0.175422	0.499606	-0.075991	1.16653	0.538844	0.341118	-0.628452	1.46518	-1.41994	1.39346	-0.292094	-0.166314	1.24049	0.512408	0.397857	1.18101	0.94129	-0.141202	0.711449	0.427922	1.19345	0.163623	0.257095	0.530208	0.523451	0.581643	1.01552	30	0.42395	0.24368	0.424929	0.082807	0.000979434	0.997574	0.082807	0.424929
46259	hsa-miR-885-5p	0.473058	0.280077	0.441752	0.378548	0.459771	-0.0386503	0.873641	0.981211	0.474897	0.513865	0.950995	0.550529	0.817827	0.294813	0.719834	0.581453	0.74189	0.737824	0.576175	0.699163	0.524721	0.56624	0.602298	0.911743	0.805597	0.87999	0.689374	0.467563	0.726442	0.526102	30	0.183233	0.101405	0.18619	0.0868176	0.00295659	0.969046	0.0868176	0.18619
46241	hsa-miRPlus-F1130	0.951755	0.653103	0.982019	0.786322	0.798604	0.709856	0.920954	1.12689	0.680639	0.691709	1.29644	0.950968	0.686281	0.821341	0.988998	1.06887	1.06097	1.05712	0.820875	0.868083	0.859663	0.86347	0.598009	1.21169	1.03045	1.1169	0.954496	1.02908	1.00909	0.594439	30	0.131809	0.0914776	0.0965441	0.251482	-0.0352653	0.6809	0.0914776	0.131809
46388	hsa-miRPlus-F1037	-0.234533	-0.388552	-0.210174	-0.371737	-0.401488	-0.471653	-0.305756	-0.126108	-0.309608	-0.296505	-0.157155	-0.154379	-0.0583442	-0.476993	NA	-0.357446	-0.377722	-0.37599	-0.35087	-0.386794	0.0637772	-0.180609	-0.0360695	-0.339882	-0.267124	-0.130546	-0.138784	-0.432665	-0.249412	-0.374098	29	0.01209	0.831037	0.10307	0.0959355	0.0909804	0.198446	0.0959355	0.10307
46590	hsa-miRPlus-F1154	-0.0222183	-0.180535	0.889212	0.129528	0.0450366	0.0254339	0.0379685	0.216967	0.34505	0.145204	0.215849	0.375046	0.121944	1.05524	0.38708	0.318061	0.273157	0.353914	0.335513	0.319138	0.197282	0.139936	NA	0.488108	0.169988	0.250426	0.298926	0.304662	0.304409	0.284602	29	0.212329	0.0985153	0.107762	0.308713	-0.104567	0.262154	0.0985153	0.212329
17810	hsa-miR-29b-1*	-0.202658	-0.326057	0.00291761	-0.159627	0.200385	-0.0393543	-0.0394164	-0.00822281	0.274416	-0.18243	-0.0190127	-0.21771	0.209715	-0.515416	0.0967634	-0.0605705	-0.011338	-0.321562	-0.130821	-0.00970685	-0.115896	0.0939839	-0.0178288	-0.00550221	0.170801	0.0827899	0.15756	0.273432	-0.0125599	-0.213293	30	-0.0499612	0.577216	0.0893533	0.240883	0.139314	0.10029	0.10029	0.139314
17463	hsa-miR-151-3p	0.352205	-0.148304	-0.0157249	-0.0571267	-0.117771	-0.456192	-0.0311443	0.332818	-0.11164	0.214291	0.288646	0.443716	0.18091	-0.241032	0.335548	0.0471862	0.120343	0.217493	0.00415102	0.278264	0.427058	0.112603	0.0183193	-0.0298616	0.106385	0.254903	0.239458	-0.154971	0.0202596	0.129221	30	0.171381	0.101224	0.116196	0.229781	-0.0551851	0.503925	0.101224	0.171381
42486	hsa-miR-149*	0.260623	0.247431	0.073927	-0.0780514	-0.0295137	0.579512	-0.0585206	-0.125357	-0.170217	0.205397	-0.195194	0.112446	-0.390245	1.20952	0.0933255	-0.377156	-0.0815816	0.104974	0.0903937	-0.131769	0.0629655	-0.047396	-0.0428312	-0.267292	0.0514566	-0.0968606	0.0429109	-0.109957	0.0468667	-0.123235	30	-0.047052	0.77316	-0.13886	0.102209	-0.0918081	0.539682	0.102209	0.13886
42673	hsa-miR-337-3p	0.127156	-0.0808945	-0.107756	-0.14117	0.0239709	-0.371223	0.0819724	0.399705	0.0488379	-0.0978395	0.394753	0.00381994	0.301419	-0.220082	0.0593387	0.211186	0.253459	0.222546	-0.0982148	0.258433	0.055611	0.124342	-0.108609	0.15706	0.0316708	0.121358	0.0340579	-0.0271339	-0.0276102	-0.0295314	30	0.15039	0.107852	0.0448455	0.526092	-0.105544	0.132815	0.107852	0.15039
146161	hsa-miR-2115*	0.204305	0.121492	0.123877	-0.128037	-0.0882128	0.0544149	-0.0683812	0.180959	0.0159245	0.112097	0.320488	-0.00588732	0.100785	0.110637	0.0904019	-0.181537	0.0592672	-0.158183	0.434787	0.107021	-0.0663677	0.0717987	-0.0160785	-0.0308059	-0.0369499	-0.0247931	-0.0432846	0.00525019	0.00198597	0.0237692	30	0.0349344	0.623212	-0.0643914	0.11394	-0.0993257	0.11941	0.11394	0.0993257
46345	hsa-miR-1207-3p	NA	NA	1.52901	1.33292	1.64598	NA	1.32841	1.7766	NA	1.46997	1.6429	1.72896	NA	1.35032	1.59067	1.79212	1.74341	1.56008	NA	1.48852	1.62536	NA	1.41135	1.8897	1.72085	1.79962	1.54171	1.63088	1.67345	NA	22	0.0983088	0.277298	0.147802	0.11423	0.0494929	0.513507	0.11423	0.147802
46427	hsa-miR-1248	-0.264352	-0.0406422	0.0545768	0.0902103	0.0757964	0.809995	0.142138	0.0227198	-0.00849496	-0.387857	0.090234	-0.293777	-0.0717134	-0.724009	NA	-0.0606417	-0.177075	-0.354799	0.290484	-0.313203	-0.112552	0.155778	0.0125676	0.120222	-0.0190618	-0.0471272	-0.240715	0.0318357	0.102646	-0.211001	29	-0.228798	0.119545	-0.0701499	0.525243	0.158648	0.139068	0.119545	0.228798
46557	hsa-miRPlus-E1233	0.534443	-0.322102	0.556837	-0.0687729	0.279764	-0.526902	-0.125582	0.466674	-0.014916	0.457771	0.26408	0.368422	-0.0776457	-0.297537	0.245247	-0.176924	0.113763	0.0876957	-0.212956	0.0897045	0.187122	0.110995	0.173546	0.10839	0.284585	0.21211	0.213071	0.0347296	0.537788	-0.0558381	30	-0.0833365	0.562948	0.0569285	0.67236	0.140265	0.123208	0.123208	0.140265
46918	hsa-miR-375	0.0637786	-0.313018	0.539619	0.088895	0.148093	-0.359987	-0.100687	0.600338	0.101935	0.242735	-0.0545165	-0.0520231	0.0972341	-0.168877	NA	NA	-0.169316	0.100626	-0.423954	-0.123643	0.101702	0.0453611	-0.0445879	-0.035786	-0.00248143	0.104307	0.00739616	-0.151726	0.0862256	-0.234277	28	-0.200479	0.124722	-0.113557	0.295712	0.086922	0.205854	0.124722	0.200479
145846	hsa-let-7e	0.190905	0.346464	0.0630419	0.368819	0.293272	0.602578	0.387178	0.147793	0.397332	0.0176502	0.317887	-0.319599	0.186723	0.179482	-0.141626	0.57998	0.09228	-0.0787671	0.366839	0.0844592	0.0920485	0.425693	0.212062	0.337418	0.0690537	0.244715	0.204401	0.43161	0.511744	0.271429	30	-0.154738	0.140313	-0.00148575	0.983921	0.153252	0.124723	0.124723	0.154738
145740	hsa-miR-625*	-0.369541	-0.506789	-0.482085	-0.443152	-0.66742	0.0955439	-0.828373	-0.717318	-0.739233	-0.27864	-0.651066	0.000896279	-0.693911	1.40089	-0.191961	-0.462563	-0.55081	0.00651029	-0.258645	-0.421775	-0.521582	-0.63315	-0.704654	-0.736661	-0.588248	-0.738927	-0.367991	-0.268797	-0.495037	-0.0148784	30	0.311457	0.156812	-0.0132919	0.907735	-0.324749	0.132443	0.132443	0.324749
42724	hsa-miR-34b	-0.411188	-0.153368	-0.0577025	-0.026582	-0.245696	0.0306284	-0.249665	0.0236905	-0.154487	0.0668998	-0.0547337	0.243668	-0.0983005	-0.161269	0.365451	-0.284827	-0.0330881	0.0992242	-0.670627	-0.0733061	0.352183	-0.170491	0.166667	-0.0362981	0.371776	0.11433	0.0437124	-0.266235	0.165564	-0.431503	30	0.0509661	0.62489	0.148718	0.136818	0.0977515	0.434268	0.136818	0.148718
11175	hsa-miR-525-5p	0.16918	-0.0587134	0.0549869	-0.242117	-0.466273	0.231552	-0.609095	-0.234966	-0.273712	-0.149351	-0.489088	0.425644	-0.594326	0.300777	-0.121947	-0.20974	-0.328791	-0.353449	0.155714	-0.412122	-0.395272	-0.380887	-0.342053	-0.581567	-0.466705	-0.483181	-0.23585	-0.0650863	-0.357732	0.0866667	30	-0.00488205	0.972251	-0.164316	0.137224	-0.159434	0.225219	0.137224	0.164316
46634	hsa-miR-1281	0.578397	NA	0.701268	NA	0.667693	0.304297	0.685821	0.906247	0.487718	0.561757	0.925101	0.660392	0.543041	1.05313	0.62742	0.62188	0.756515	0.860345	0.723582	0.596592	0.604321	0.600858	0.545399	0.920328	0.77333	0.704917	0.746019	0.890798	0.851941	0.478831	28	0.12515	0.137825	0.100024	0.212994	-0.0251255	0.72517	0.137825	0.12515
46662	hsa-miRPlus-E1146	0.134322	0.241337	-0.18131	-0.184825	-0.0473503	0.340714	-0.184031	-0.308451	0.0766129	-0.116317	-0.024508	0.0355838	-0.0973307	-0.0904279	0.0404714	-0.283256	-0.123951	0.0743751	-0.253154	0.134349	0.203296	-0.203725	-0.149947	-0.262709	-0.0725234	-0.18427	-0.202437	-0.190072	-0.246163	-0.138703	30	-0.0358548	0.658998	-0.121795	0.141916	-0.0859405	0.173465	0.141916	0.121795
42810	hsa-miR-149	-0.0824647	-0.0655482	-0.106307	-0.221258	-0.0193295	-0.580912	-0.0421989	0.4943	0.0524623	-0.0200103	0.324395	0.00389137	0.314473	-0.261735	0.179751	0.135041	-0.0386304	0.102052	0.0588361	0.098382	-0.0393263	0.0356257	0.0170912	0.143741	0.0980585	-0.0710979	0.080505	0.049097	0.0903935	-0.142193	30	0.150772	0.146359	0.0853162	0.343583	-0.065456	0.296178	0.146359	0.150772
145701	hsa-miR-668	-0.372052	-0.272466	0.291748	-0.121251	0.0622137	-0.400578	0.175619	0.377142	-0.0194837	-0.192124	0.272373	-0.0159757	0.295005	-0.375846	NA	0.224653	0.160546	-0.0592611	-0.0587688	0.08221	0.0364257	0.337218	0.126516	0.255245	0.1823	0.28221	-0.0656917	0.00430346	0.0799679	-0.196065	29	0.105449	0.363524	0.151366	0.150548	0.0459168	0.605106	0.150548	0.151366
146068	hsa-miR-1915	0.120251	-0.154576	0.158556	0.158096	-0.237874	0.4738	-0.33372	-0.118166	-0.20031	0.0841527	-0.194699	0.618119	-0.23948	1.77503	NA	0.155982	-0.0781925	0.283264	0.518543	-0.104746	-0.0278837	0.0629913	-0.232834	-0.283171	-0.0870913	-0.180255	0.282308	0.223032	0.150626	0.670727	29	0.308737	0.169569	0.062824	0.606107	-0.245913	0.281487	0.169569	0.308737
42760	hsa-miR-557	-0.735817	-0.577299	-0.0991342	-0.418555	-0.158512	-0.306379	-1.06228	-0.860897	-0.344351	0.20689	-0.575358	0.0768441	-0.615399	0.451566	-0.184228	-0.456106	-0.707199	-0.340459	-0.553571	-0.325871	-0.311942	-0.309834	-0.313173	-0.870745	-0.671033	-0.489035	0.587524	0.380116	0.276644	0.0435112	30	0.112655	0.504201	0.267837	0.181225	0.155181	0.419333	0.181225	0.267837
32891	hsa-miR-769-5p	0.25483	-0.0155681	-0.118428	-0.116105	-0.0123052	-0.690316	-0.025166	0.703423	0.0602389	-0.0077873	0.315411	0.20239	0.361195	-0.227113	0.140811	0.0686097	0.145874	0.0334098	0.0841393	0.453359	0.131665	0.366808	0.132703	0.119622	0.376552	0.280442	0.0585895	0.137036	0.00566991	0.0193222	30	0.154527	0.231492	0.159559	0.189128	0.00503226	0.946632	0.189128	0.159559
42654	hsa-miR-483-5p	-0.0133046	-0.353732	-1.6638	-0.707053	-1.40926	0.156741	-1.52329	-1.49246	-0.946166	0.500946	-1.26497	0.0140892	-1.84626	0.427049	1.33233	1.39307	-1.35136	-0.740924	1.05815	-0.406926	-1.35616	-1.1515	-1.79919	-1.7532	-1.44201	-0.69883	-0.401303	1.72511	0.563427	-0.557603	30	0.606564	0.190841	0.058012	0.894155	-0.548552	0.296858	0.190841	0.606564
145638	hsa-miR-29a*	-0.0720328	-0.0729035	0.079729	-0.0111763	0.172525	-0.473866	0.157164	0.432593	0.293785	0.085293	0.632421	0.0693532	0.428761	-0.208468	0.00261779	0.103349	0.25377	0.0508524	0.147281	0.289059	0.214387	0.236524	0.161629	0.101838	0.106556	0.223027	0.116843	0.214359	0.154299	0.139148	30	0.117789	0.288494	0.10775	0.190878	-0.0100385	0.896976	0.190878	0.117789
46732	hsa-miR-1264	0.130292	0.173751	0.111162	-0.0575322	-0.0183608	0.146073	-0.31421	0.309151	0.146831	0.0454165	0.272967	0.195971	0.248992	0.133926	0.321056	0.0172103	0.138257	0.400559	-0.526326	0.294434	0.388193	-0.00270819	0.14138	-0.00131071	0.323625	0.254511	0.288712	0.210094	0.172107	-0.119775	30	0.0824473	0.413388	0.0982254	0.201923	0.0157781	0.873071	0.201923	0.0982254
145836	hsa-miR-218-2*	-0.240392	-0.22695	0.213349	0.0772118	-0.179585	-0.256259	0.0547577	0.44628	-0.0527738	-0.0427809	-0.0339101	-0.053879	0.0977937	-0.153994	NA	0.00493073	-0.0165667	0.00740404	-0.3383	-0.082659	-0.151071	-0.181475	-0.177955	-0.126894	-0.0627611	-0.0170696	-0.165711	-0.0243389	-0.0907204	-0.197543	29	-0.042528	0.623952	-0.0988397	0.201962	-0.0563117	0.22779	0.201962	0.0988397
5730	hsa-miR-208a	-0.090329	-0.343505	0.511524	0.0385623	-0.127397	-0.0664577	-0.201416	0.535585	0.0538465	-0.11674	0.207007	-0.0464328	0.0946506	-0.107554	-0.291819	-0.195034	-0.15444	-0.219315	-0.356595	-0.0825777	0.0921612	-0.193448	0.0975457	-0.113445	0.0238179	0.0299224	-0.0794342	-0.0361698	0.0254019	-0.338812	30	-0.134578	0.220575	-0.0686133	0.505707	0.0659649	0.352827	0.220575	0.134578
146160	hsa-miR-133b	-0.311356	-0.322625	-0.167655	-0.281999	0.669597	-0.561944	-0.145551	0.166744	0.306445	-0.0385694	0.471443	-0.103918	0.169243	-0.00413189	0.0389056	0.167798	-0.229421	0.117355	-0.0280456	0.254527	0.264255	-0.106268	0.500355	-0.173696	0.288426	0.0568495	-0.352154	0.094517	-0.111103	0.024358	30	0.154067	0.251299	0.117245	0.41022	-0.0368215	0.720082	0.251299	0.154067
46506	hsa-miRPlus-E1186	-0.242155	0.131116	-0.0160763	0.338015	-0.300189	0.28199	-0.0289298	0.0407955	-0.0232628	0.012503	-0.0295909	0.178361	0.167273	-0.222058	-0.0162598	0.0319023	-0.024026	-0.0313995	-0.587005	-0.262504	0.0993374	0.269654	-0.208486	-0.0029014	0.00842751	-0.0217571	-0.187168	0.212259	-0.177742	0.294885	30	-0.0989114	0.31452	0.00927021	0.916028	0.108182	0.260414	0.260414	0.108182
28302	hsa-miRPlus-A1015	-0.110556	-0.204071	0.127318	-0.266434	-0.262494	-0.181022	-0.425107	0.154176	-0.0545093	0.148237	0.0744082	0.426782	-0.4223	0.0499972	-0.0193271	-0.437146	-0.133288	0.19015	-0.537612	-0.178465	0.265574	-0.364026	-0.163744	-0.319966	-0.149471	-0.208759	-0.107439	-0.50793	-0.281177	-0.274844	30	0.00876621	0.940176	-0.103732	0.26544	-0.112498	0.345516	0.26544	0.112498
14300	hsa-miR-29c*	-0.128057	-0.16137	-0.0686164	0.0060079	0.137604	-0.513304	0.0385538	0.451801	0.133033	0.0764708	0.505954	0.0569555	0.306245	-0.360143	0.0734109	0.142678	0.156578	0.0270014	0.0239918	0.158562	0.18026	0.146796	0.0567625	0.156135	0.123396	0.0708599	0.0680607	-0.0321503	0.100074	0.0227463	30	0.111911	0.30219	0.0920818	0.273077	-0.0198294	0.788799	0.273077	0.111911
46359	hsa-miRPlus-F1231	0.0337881	-0.0143051	0.457925	0.154906	-0.274659	-0.31148	0.15748	0.650957	0.311601	0.0614359	-0.474044	0.210226	0.325776	-0.20444	0.0766551	0.0728552	0.293041	-0.166081	-0.0437852	-0.199592	0.936779	-0.145793	1.85797	-0.00523489	0.593447	0.166857	-0.974609	-0.0490226	0.443945	-0.699032	30	-0.133704	0.2959	0.0897662	0.746379	0.22347	0.416538	0.2959	0.22347
10955	hsa-miR-148a	-0.261028	-0.28722	-0.19717	-0.347537	0.611283	-0.668567	0.426749	0.22583	0.215231	-0.106124	0.685766	-0.31667	0.688609	-0.479564	-0.288519	0.57215	-0.0774112	0.0983668	0.339442	0.329751	-0.359105	-0.19178	0.165156	0.273446	-0.162964	-0.137342	0.239665	-0.171971	0.293581	0.094764	30	0.194047	0.308893	0.0432004	0.769725	-0.150847	0.345196	0.308893	0.194047
46353	hsa-miRPlus-F1147	-0.35398	-0.613716	-0.195604	-0.66041	-0.0816137	-0.919883	-0.531992	0.0403055	-0.437305	-0.308505	-0.0951781	0.0538074	-0.202672	-0.498645	-0.0836795	-0.392311	-0.0824293	-0.159145	-1.14001	-0.110687	-0.216001	-0.482934	-0.261949	-0.258901	-0.18704	-0.106787	-0.345466	-0.445919	-0.284018	-0.480166	30	0.135175	0.354589	0.0993523	0.333372	-0.0358229	0.761951	0.333372	0.135175
10936	hsa-miR-130b	0.320719	0.321326	-0.0343107	0.12754	0.0189037	0.247671	-0.018646	0.148009	0.0127162	0.375013	0.00964006	0.229231	0.0430287	0.279284	0.0952202	-0.00655382	0.0952519	0.13662	-0.0661209	0.123407	0.196322	-0.0689229	0.027293	0.149269	0.00112215	0.111562	0.0707436	0.14871	0.19166	0.180347	30	-0.0579933	0.342438	-0.0510835	0.38093	0.00690981	0.876975	0.342438	0.0579933
42872	hsa-miR-138-1*	-0.153284	-0.022795	-0.159253	-0.16553	-0.0332243	0.123597	0.250088	-0.0468885	-0.048024	-0.251534	0.376853	-0.174106	0.0734499	-0.353062	-0.0153418	0.0951003	-0.0473588	-0.124297	0.362655	0.0976438	-0.00996523	0.181758	-0.0991154	0.150491	-0.0409953	-0.0101541	-0.0445333	0.147968	-0.0639442	-0.188179	30	0.0798385	0.363403	0.0530177	0.391748	-0.0268207	0.74482	0.363403	0.0798385
17898	hsa-miR-99b*	0.293608	-0.171506	0.322138	-0.0282599	-0.0249081	-0.236235	-0.307657	0.25997	0.0108519	0.195453	0.0638118	0.275179	-0.0547501	0.136678	0.26317	-0.205843	0.0949105	-0.0308603	-0.256468	-0.0260716	0.0388132	-0.0656126	0.00067145	-0.145053	0.0735015	-0.0134869	0.0230984	-0.130447	0.0353254	-0.101351	30	-0.00536979	0.953745	-0.0597995	0.442013	-0.0544297	0.384908	0.384908	0.0597995
17854	hsa-miR-106b*	-0.129099	-0.388236	0.0419186	-0.316452	-0.331803	-0.523171	-0.424473	0.038149	-0.36786	-0.285996	-0.144084	0.0465638	-0.0725855	-0.339081	-0.230656	-0.404537	-0.206549	-0.159101	-0.286649	-0.247499	-0.099939	-0.340999	-0.187313	-0.331924	-0.260785	-0.156703	-0.164402	-0.285349	-0.265935	-0.32578	30	0.0642843	0.391959	0.0267894	0.690335	-0.0374949	0.455755	0.391959	0.0642843
42865	hsa-miR-181a	0.325002	-0.235911	-0.299603	0.0759173	0.0745622	-0.396674	-0.331992	0.227036	-0.0200799	0.0992913	0.00501535	0.40638	-0.271327	-0.184616	0.157877	-0.0803453	-0.0275902	0.185337	-0.258592	0.0924709	0.572322	0.00704383	-0.363544	-0.543953	-0.00168666	0.289567	-0.0841978	-0.607561	-0.345024	-0.0537507	30	0.0507061	0.633432	-0.0648335	0.650153	-0.11554	0.401107	0.401107	0.11554
146223	hsa-miR-103-2*	0.0699205	0.180872	-0.0790914	0.0553514	0.191787	0.202025	0.276633	0.163548	0.119807	-0.16663	0.462347	-0.316687	0.330908	0.0786189	-0.0248266	0.331644	0.189571	0.0700389	0.151297	0.161224	0.0187537	0.219368	-0.122271	0.168741	-0.00863073	0.142389	0.102907	0.092925	0.163217	0.104027	30	0.0419912	0.610771	-0.0132798	0.807026	-0.055271	0.474659	0.474659	0.055271
46445	hsa-miRPlus-E1247	-0.439883	-0.374306	0.274317	-0.273608	-0.168046	-1.02926	-0.0445254	0.415121	-0.379543	0.0521606	-0.00653777	0.324907	-0.155244	-0.409545	-0.0197227	-0.14598	0.0862261	0.0346103	-0.788295	-0.016739	0.118059	-0.225868	-0.178872	0.0408299	0.0942066	-0.179224	-0.083026	-0.307054	-0.0186166	-0.262242	30	0.0871257	0.595166	0.096577	0.493085	0.00945138	0.93087	0.493085	0.096577
17272	hsa-miR-551a	-0.51622	-0.180051	0.00751775	-0.134386	-0.257893	0.016399	-0.270805	0.0242716	-0.0972366	-0.149611	-0.219415	0.0358	-0.161746	-0.117662	NA	-0.222128	-0.0420053	-0.069611	-0.831391	-0.168896	-0.193041	-0.362072	-0.234985	-0.202027	0.0403326	-0.0645402	-0.229253	-0.352297	-0.170432	-0.164618	29	-0.0438713	0.655819	-0.037492	0.569171	0.00637929	0.943599	0.569171	0.0438713
146167	hsa-miR-1979	-0.312515	-0.247582	-0.356435	-0.057505	-0.380221	-0.206232	-0.637808	-0.222621	-0.360593	0.110404	-0.38776	0.408759	-0.390002	-0.138194	0.257529	-0.494539	-0.13014	0.0140616	-0.942735	-0.166944	0.0946182	-0.478299	-0.0701757	-0.282564	0.222402	-0.219176	-0.19381	-0.520374	-0.141647	-0.59179	30	0.0701145	0.61683	0.0490294	0.644859	-0.0210851	0.888205	0.61683	0.0701145
13132	hsa-miR-519e*	0.0759244	-0.14752	-0.403317	-0.471087	-0.602101	0.319726	-0.664895	-0.558401	-0.49081	-0.104371	-0.58661	0.350478	-0.728266	0.450337	-0.273382	-0.459607	-0.400638	-0.332325	-0.180003	-0.364702	-0.24431	-0.381791	-0.2755	-0.630246	-0.349732	-0.396279	-0.122276	-0.0813526	-0.0892768	-0.216612	30	0.0522135	0.744453	0.0259477	0.825563	-0.0262657	0.843235	0.744453	0.0522135
11040	hsa-miR-29b	-0.458544	0.0697357	-0.317654	-0.0102944	0.281904	-0.055478	0.501023	-0.0289637	0.065642	-0.00909209	0.379327	-0.59704	0.189011	-0.257372	-0.178987	0.23393	0.0350615	-0.0137571	0.233322	0.224504	-0.13758	0.358672	-0.28479	0.0973219	-0.130933	-0.279101	-0.0436169	0.333701	-0.0413969	0.350081	30	0.0209721	0.87034	0.0184078	0.876164	-0.00256428	0.983556	0.87034	0.0209721
