# Supplementary material for: Genome-wide microRNA profiling of human temporal lobe epilepsy identifies modulators of the immune response
Source: Cell Mol Life Sci. 2012 Apr 26;69(18):3127–45. doi: 10.1007/s00018-012-0992-7 (PMC3428527; doi:10.1007/s00018-012-0992-7)
Supplement: Supplementary file 5 — Supplementary material 5 (XLS 255 kb) [file 18_2012_992_MOESM5_ESM.xls]

## Sheet: Upregulated
Annotation	max DLMR	Fold change
hsa-miR-32	1.97387	3.92822
hsa-miR-1297	1.79957	3.48116
hsa-miR-374a	1.72626	3.3087
hsa-miR-193a-3p	1.68415	3.2135
hsa-miR-190	1.65838	3.15661
hsa-miR-20a	1.53752	2.90294
hsa-miR-126*	1.52348	2.87483
hsa-miR-135a	1.51443	2.85686
hsa-miR-27a	1.4314	2.69709
hsa-miR-129-3p	1.38999	2.62078
hsa-miR-362-3p	1.29189	2.44848
hsa-miR-142-3p	1.2424	2.36591
hsa-miR-26b	1.22623	2.33955
hsa-miR-597	1.20155	2.29986
hsa-miR-92b	1.18983	2.28125
hsa-miR-301a	1.13058	2.18946

## Sheet: Downregulated
Annotation	max DLMR	Fold change
hsa-miR-637	2.59127	6.0263
hsa-miR-665	2.49481	5.63655
hsa-miR-1469	2.1351	4.39266
hsa-miR-642	1.59937	3.03011
hsa-miR-185*	1.53845	2.90483
hsa-miR-220c	1.50666	2.84151
hsa-miR-1304	1.48668	2.80244
hsa-miR-1255a	1.3934	2.62697
hsa-miR-934	1.29368	2.45153
hsa-miR-184	1.29367	2.4515
hsa-miR-628-3p	1.27027	2.41207
hsa-miR-635	1.24285	2.36665
hsa-miR-32*	1.23418	2.35248
hsa-miR-141*	1.2291	2.34421
hsa-miR-490-3p	1.19038	2.28213
hsa-miR-146b-3p	1.18386	2.27184
hsa-miR-1973	1.1734	2.25543
hsa-miR-920	1.01886	2.02632
hsa-miR-622	0.941752	1.92086
hsa-miR-298	0.929601	1.90475
hsa-miR-138	0.929426	1.90452
hsa-miR-620	0.890663	1.85403

## Sheet: Gene lists
hsa-miR-32	hsa-miR-1297	hsa-miR-374a	hsa-miR-193a-3p	hsa-miR-190	hsa-miR-20a	hsa-miR-126*	hsa-miR-135a	hsa-miR-27a	hsa-miR-129-3p	hsa-miR-362-3p	hsa-miR-142-3p	hsa-miR-26b	hsa-miR-597	hsa-miR-92b	hsa-miR-301a	All upregulated	hsa-miR-490-3p	hsa-miR-141*	hsa-miR-32*	hsa-miR-635	hsa-miR-628-3p	hsa-miR-184	hsa-miR-934	hsa-miR-1255a	hsa-miR-1304	hsa-miR-220c	hsa-miR-185*	hsa-miR-642	hsa-miR-1469	hsa-miR-665	hsa-miR-637	hsa-miR-138	hsa-miR-298	hsa-miR-622	hsa-miR-920	hsa-miR-1973	hsa-miR-146b-3p	hsa-miR-620	all downregulated
NM_014572	NM_032042	NM_000314	NM_198256	NM_020403	NM_005225	NM_033102	NM_207346	NM_015008	NM_016252	NM_080799	NM_002025	NM_013450	NM_198568	NM_013233	NM_014924	NM_014572	NM_025235	no predictions found	no predictions found	NM_015542	NM_015677	NM_020909	NM_013250	to many targets (3918)	to many targets (4544)	NM_022002	no predictions found	NM_015061	not in miRecords	NM_130807	NM_012288	NM_006393	NM_020133	NM_012406	NM_014836	not in miRecords	NM_015001	NM_015374	NM_025235
NM_016277	NM_030623	NM_006282	NM_003016	NM_004016	NM_021229		NM_022731	NM_018698	NM_024577	NM_031860	NM_015093	NM_017998	NM_018440	NM_018045	NM_017974	NM_016277	NM_016147			NM_020791	NM_021083	NM_138459	NM_021144			NM_018906		NM_020917		NM_024910	NM_018844	NM_020177	NM_021798	NM_016133	NM_020466		NM_022140	NM_021572	NM_016147
NM_018045	NM_025191	NM_012214	NM_003406	NM_033285	NM_020211		NM_022484	NM_018951	NM_024812	NM_031849	NM_015382	NM_018223	NM_018120	NM_018315	NM_018084	NM_018045	NM_006196			NM_020956	NM_021238	NM_201998	NM_021928			NM_018904		NM_020936		NM_025193	NM_018914	NM_012238	NM_021961	NM_016205	NM_020702		NM_022442	NM_021635	NM_006196
NM_018364	NM_025180	NM_014423	NM_003418	NM_016018	NM_020134		NM_021255	NM_019074	NM_025180	NM_030796	NM_015387	NM_018490	NM_017712	NM_018364	NM_018263	NM_018364	NM_005016			NM_021133	NM_024610	NM_012154	NM_022824			NM_018902		NM_021080		NM_030806	NM_018915	NM_019555	NM_022048	NM_016269	NM_020956		NM_024939	NM_022459	NM_005016
NM_018650	NM_025179	NM_014494	NM_033631	NM_005721	NM_019555		NM_021020	NM_019084	NM_025195	NM_025146	NM_015508	NM_018650	NM_017705	NM_018650	NM_018287	NM_018650	NM_032632			NM_021201	NM_024624	NM_003505	NM_024341			NM_018901		NM_021202		NM_030912	NM_018916	NM_016506	NM_022131	NM_016338	NM_021088		NM_030582	NM_024422	NM_032632
NM_018976	NM_025147	NM_014613	NM_004349	NM_017780	NM_018999		NM_019094	NM_020475	NM_031281	NM_025090	NM_016823	NM_018840	NM_017577	NM_018719	NM_020126	NM_018976	NM_005044			NM_022114	NM_024641	NM_002738	NM_024786			NM_018900		NM_021916		NM_030918	NM_018918	NM_018945	NM_022456	NM_016374	NM_021970		NM_031435	NM_024592	NM_005044
NM_020346	NM_024991	NM_014840	NM_001001433	NM_178826	NM_018911		NM_018951	NM_020796	NM_032321	NM_024819	NM_018325	NM_019035	NM_016831	NM_019027	NM_020182	NM_020346	NM_024742			NM_022477	NM_024665	NM_014292	NM_024835			NM_018899		NM_022153		NM_031444	NM_018920	NM_080872	NM_022477	NM_017415	NM_022082		NM_031444	NM_025152	NM_024742
NM_020432	NM_024989	NM_016131	NM_013281	NM_000259	NM_018909		NM_017770	NM_020918	NM_032815	NM_024294	NM_019063	NM_019102	NM_016356	NM_020135	NM_021116	NM_020432	NM_019116			NM_022725	NM_024709	NM_052854	NM_024989			NM_018839		NM_022770		NM_031448	NM_018924	NM_018403	NM_022482	NM_017662	NM_022745		NM_032300	NM_030809	NM_019116
NM_022151	NM_024940	NM_016441	NM_018247	NM_199324	NM_018908		NM_017744	NM_021728	NM_033425	NM_024066	NM_021914	NM_020935	NM_016009	NM_020432	NM_021136	NM_022151	NM_019086			NM_022843	NM_024772	NM_001567	NM_030643			NM_018425		NM_024577		NM_031905	NM_018925	NM_018243	NM_022662	NM_017938	NM_024076		NM_032560	NM_030906	NM_019086
NM_022763	NM_024923	NM_017633	NM_015268	NM_152758	NM_018906		NM_016453	NM_021961	NM_033495	NM_024046	NM_032839	NM_021132	NM_015980	NM_020653	NM_021242	NM_022763	NM_019014			NM_023075	NM_025027	NM_175898	NM_030755			NM_018409		NM_024945		NM_024818	NM_018926	NM_004456	NM_022726	NM_017982	NM_024944		NM_033143	NM_021187	NM_019014
NM_016218	NM_024918	NM_017780	NM_005563	NM_194449	NM_018905		NM_016132	NM_021978	NM_052880	NM_023938	NM_033296	NM_021180	NM_015397	NM_020801	NM_021572	NM_016218	NM_018945			NM_020357	NM_025059	NM_201995	NM_031435			NM_018266		NM_025063		NM_024771	NM_018927	NM_005045	NM_020894	NM_018025	NM_025076		NM_033261	NM_021035	NM_018945
NM_015537	NM_024881	NM_018448	NM_005828	NM_016217	NM_018904		NM_014924	NM_022728	NM_052898	NM_022781	NM_138369	NM_017545	NM_015257	NM_020805	NM_022465	NM_015537	NM_018660			NM_020165	NM_030647	NM_016148	NM_032214			NM_018210		NM_025179		NM_022749	NM_019034	NM_006832	NM_020825	NM_018128	NM_020439		NM_033484	NM_020760	NM_018660
NM_014674	NM_024859	NM_020651	NM_002719	NM_014494	NM_020317		NM_014918	NM_022780	NM_080821	NM_022758	NM_147156	NM_017437	NM_014910	NM_020819	NM_017629	NM_014674	NM_018330			NM_015960	NM_020805	NM_018688	NM_032423			NM_018157		NM_025251		NM_022835	NM_019600	NM_022780	NM_020159	NM_018243	NM_020204		NM_052966	NM_016523	NM_018330
NM_014876	NM_030650	NM_020854	NM_015455	NM_015678	NM_020345		NM_014790	NM_018553	NM_022841	NM_022103	NM_173354	NM_015630	NM_014625	NM_020886	NM_016559	NM_014876	NM_018032			NM_017437	NM_020453	NM_198061	NM_032578			NM_017958		NM_030641		NM_022842	NM_020227	NM_005822	NM_020240	NM_020130	NM_015050		NM_057168	NM_017684	NM_018032
NM_014901	NM_030797	NM_025179	NM_000523	NM_015626	NM_020390		NM_022758	NM_018433	NM_022497	NM_021954	NM_177424	NM_014021	NM_018553	NM_020940	NM_015955	NM_014901	NM_019596			NM_017946	NM_020390	NM_030981	NM_052818			NM_018907		NM_031452		NM_024034	NM_020384	NM_020475	NM_020347	NM_020133	NM_015053		NM_021999	NM_017899	NM_019596
NM_014912	NM_032012	NM_030627	NM_000793	NM_014991	NM_021183		NM_032320	NM_018315	NM_017437	NM_032307	NM_015092	NM_014494	NM_018638	NM_017803	NM_014962	NM_014912	NM_020119			NM_018708	NM_015954	NM_032153	NM_078469			NM_018908		NM_020845		NM_024513	NM_020804	NM_005537	NM_020405	NM_020159	NM_015299		NM_021988	NM_017990	NM_020119
NM_014991	NM_031949	NM_030775	NM_000891	NM_014932	NM_021145		NM_203350	NM_015032	NM_017455	NM_032373	NM_014323	NM_014496	NM_019089	NM_017519	NM_014969	NM_014991	NM_020314			NM_018918	NM_016485	NM_182562	NM_080282			NM_020889		NM_020742		NM_024577	NM_018440	NM_020457	NM_020443	NM_020377	NM_015718		NM_020940	NM_018243	NM_020314
NM_015040	NM_031942	NM_005402	NM_005562	NM_015090	NM_021137		NM_181054	NM_015215	NM_017599	NM_080798	NM_002128	NM_014683	NM_198279	NM_016931	NM_015076	NM_015040	NM_024715			NM_018920	NM_016607	NM_177414	NM_020806			NM_020742		NM_015094		NM_024701	NM_018205	NM_005324	NM_020760	NM_020805	NM_016025		NM_015493	NM_018449	NM_024715
NM_015358	NM_031905	NM_005121	NM_182763	NM_018482	NM_021117		NM_178500	NM_015336	NM_017784	NM_057175	NM_002210	NM_014810	NM_178140	NM_013450	NM_015091	NM_015358	NM_024659			NM_018921	NM_016644	NM_032804	NM_020342			NM_020653		NM_015149		NM_024710	NM_017797	NM_015508	NM_020770	NM_015879	NM_016075		NM_016057	NM_019116	NM_024659
NM_015497	NM_031490	NM_004924	NM_138927	NM_134265	NM_021090		NM_178496	NM_015481	NM_018017	NM_033637	NM_003400	NM_015008	NM_175861	NM_014631	NM_015151	NM_015497	NM_024577			NM_018924	NM_017752	NM_005903	NM_013329			NM_020425		NM_015355		NM_032214	NM_013364	NM_018128	NM_020776	NM_015679	NM_016376		NM_016087	NM_020398	NM_024577
NM_015509	NM_031469	NM_000627	NM_173596	NM_052840	NM_021035		NM_152758	NM_015534	NM_018178	NM_033394	NM_003884	NM_015071	NM_148894	NM_014674	NM_015170	NM_015509	NM_024512			NM_018930	NM_018303	NM_001001419	NM_014600			NM_020337		NM_015431		NM_032295	NM_013435	NM_017635	NM_020796	NM_012463	NM_017583		NM_017590	NM_032804	NM_024512
NM_022781	NM_031435	NM_001024843	NM_001427	NM_018700	NM_020856		NM_152520	NM_015608	NM_018400	NM_033285	NM_004449	NM_015138	NM_145011	NM_014876	NM_015215	NM_022781	NM_021813			NM_024577	NM_018353	NM_001001420	NM_014739			NM_020248		NM_015471		NM_033631	NM_014235	NM_000964	NM_022784	NM_013240	NM_017646		NM_017873	NM_032828	NM_021813
NM_022893	NM_031365	NM_001029875	NM_020423	NM_032558	NM_020713		NM_152271	NM_015609	NM_020439	NM_033103	NM_004781	NM_015245	NM_032859	NM_014901	NM_015271	NM_022893	NM_020935			NM_024997	NM_018388	NM_001004304	NM_015199			NM_020165		NM_015500		NM_052845	NM_014586	NM_016076	NM_022845	NM_014283	NM_018092		NM_017931	NM_033133	NM_020935
NM_147189	NM_030962	NM_001030055	NM_015439	NM_022893	NM_020673		NM_145753	NM_015626	NM_020738	NM_033020	NM_005935	NM_015475	NM_025125	NM_014912	NM_015361	NM_147189	NM_020772			NM_025078	NM_019114	NM_001024843	NM_015271			NM_019885		NM_015719		NM_058192	NM_014613	NM_006587	NM_031455	NM_014369	NM_031899		NM_018196	NM_173598	NM_020772
NM_153261	NM_030952	NM_001079526	NM_016376	NM_021813	NM_020432		NM_145735	NM_016544	NM_021632	NM_033012	NM_005938	NM_021188	NM_024743	NM_015040	NM_015609	NM_153261	NM_020704			NM_133460	NM_019119	NM_001081752	NM_015443			NM_019555		NM_016339		NM_080656	NM_014631	NM_173519	NM_031866	NM_014840	NM_032290		NM_018462	NM_173825	NM_020704
NM_175607	NM_030914	NM_001092	NM_016578	NM_020806	NM_018903		NM_145257	NM_016548	NM_021813	NM_032980	NM_006315	NM_021229	NM_024021	NM_015296	NM_015879	NM_175607	NM_020429			NM_133496	NM_020152	NM_001081754	NM_016205			NM_019117		NM_016617		NM_080723	NM_014653	NM_015578	NM_032116	NM_014872	NM_032385		NM_019605	NM_175883	NM_020429
NM_178140	NM_030806	NM_001106	NM_015313	NM_020773	NM_018898		NM_138444	NM_017423	NM_022073	NM_032969	NM_006526	NM_021240	NM_022898	NM_015509	NM_022782	NM_178140	NM_020348			NM_153810	NM_030791	NM_002074	NM_016617			NM_018970		NM_017577		NM_080836	NM_014737	NM_015236	NM_032316	NM_015051	NM_170672		NM_019849	NM_178140	NM_020348
NM_180989	NM_024818	NM_001364	NM_016577	NM_203487	NM_016357		NM_032995	NM_017582	NM_080874	NM_032968	NM_007375	NM_152787	NM_022483	NM_015537	NM_024663	NM_180989	NM_017946			NM_172217	NM_031453	NM_002710	NM_016953			NM_018910		NM_017924		NM_080862	NM_015063	NM_015477	NM_032413	NM_015074	NM_172099		NM_020159	NM_178842	NM_017946
NM_194250	NM_024755	NM_002499	NM_016396	NM_014112	NM_016339		NM_032804	NM_022781	NM_133642	NM_032810	NM_012329	NM_153020	NM_021064	NM_016231	NM_024700	NM_194250	NM_017929			NM_173826	NM_153825	NM_003660	NM_017516			NM_018909		NM_018326		NM_130786	NM_015100	NM_012199	NM_032765	NM_015245	NM_172217		NM_020335	NM_181492	NM_017929
NM_198337	NM_024740	NM_003112	NM_021960	NM_005786	NM_016308		NM_014573	NM_022832	NM_144600	NM_032758	NM_012421	NM_153607	NM_019607	NM_016272	NM_144720	NM_198337	NM_015576			NM_173829	NM_172239	NM_003713	NM_017633			NM_017896		NM_020673		NM_033512	NM_015111	NM_001293	NM_032818	NM_015286	NM_172230		NM_020361	NM_198273	NM_015576
NM_199324	NM_023016	NM_003750	NM_178586	NM_004022	NM_016131		NM_007216	NM_024595	NM_181655	NM_032432	NM_014283	NM_153619	NM_013447	NM_016277	NM_152271	NM_199324	NM_015446			NM_175876	NM_173478	NM_003869	NM_017741			NM_017826		NM_020717		NM_033394	NM_016599	NM_017582	NM_033034	NM_015299	NM_173598		NM_057182	NM_198459	NM_015446
NM_207517	NM_023001	NM_004272	NM_175635	NM_004010	NM_016041		NM_006651	NM_152787	NM_181703	NM_021645	NM_182700	NM_172070	NM_012330	NM_016570	NM_152556	NM_207517	NM_015359			NM_177549	NM_175861	NM_004630	NM_017770			NM_017811		NM_032144		NM_032322	NM_016605	NM_017590	NM_033035	NM_015332	NM_175883		NM_080612	NM_173561	NM_015359
NM_144982	NM_022977	NM_004279	NM_144633	NM_004009	NM_015902		NM_003145	NM_152793	NM_181839	NM_021255		NM_175854	NM_012210	NM_020964	NM_173582	NM_144982	NM_015215			NM_182978	NM_177424	NM_000501	NM_018222			NM_016277		NM_032510		NM_032452	NM_017660	NM_017451	NM_030927	NM_015349	NM_182551		NM_175736	NM_172089	NM_015215
NM_144665	NM_022912	NM_004438	NM_020772	NM_004006	NM_015898		NM_003144	NM_152996	NM_182578	NM_021161		NM_178507	NM_001451	NM_021106	NM_175854	NM_144665	NM_015154			NM_078469	NM_178505		NM_018479			NM_016196		NM_145279		NM_032476	NM_017699	NM_020801	NM_030920	NM_015358	NM_198225		NM_181354	NM_153812	NM_015154
NM_023037	NM_022777	NM_004588	NM_033393	NM_003895	NM_015678		NM_002719	NM_153365	NM_182789	NM_018909		NM_198270	NM_001106	NM_021639	NM_178496	NM_023037	NM_015127			NM_053045	NM_178558		NM_020062			NM_016173		NM_152263		NM_032583	NM_021155	NM_020854	NM_023018	NM_015359	NM_198571		NM_181877	NM_080872	NM_015127
NM_024052	NM_022754	NM_004852	NM_203399	NM_003413	NM_015459		NM_002449	NM_153607	NM_183323	NM_018908		NM_199324	NM_001080467	NM_033211	NM_198549	NM_024052	NM_015094			NM_025214	NM_181847		NM_080867			NM_016143		NM_152406		NM_032730	NM_021638	NM_018095	NM_024331	NM_015477	NM_199000		NM_182607	NM_139281	NM_015094
NM_030627	NM_022725	NM_147223	NM_032268	NM_003199	NM_015278		NM_002267	NM_172020	NM_194247	NM_018907		NM_203394	NM_001031732	NM_052900	NM_199072	NM_030627	NM_015092			NM_025238	NM_198568		NM_130439			NM_016125		NM_152632		NM_032828	NM_138444	NM_020310	NM_024408	NM_015635	NM_153246		NM_182964	NM_145286	NM_015092
NM_032569	NM_022719		NM_024665	NM_002233	NM_015277		NM_002031	NM_173039	NM_198076	NM_018906		NM_152699	NM_001024843	NM_052937	NM_199355	NM_032569	NM_015060			NM_031217	NM_198581		NM_173822			NM_016060		NM_152903		NM_032927	NM_138693	NM_017944	NM_025133	NM_020860	NM_152559		NM_198182	NM_152332	NM_015060
NM_032968	NM_022494		NM_024496	NM_001742	NM_016441		NM_002015	NM_175873	NM_198271	NM_018905		NM_145259	NM_001012729	NM_080617	NM_203394	NM_032968	NM_015051			NM_031476	NM_199177		NM_173826			NM_015651		NM_153712		NM_033133	NM_144688	NM_017926	NM_025179	NM_020871	NM_032431		NM_198490	NM_152380	NM_015051
NM_032973	NM_022473		NM_032329	NM_001660	NM_016559		NM_001364	NM_181782	NM_199330	NM_018903		NM_138459	NM_001010846	NM_138782	NM_207297	NM_032973	NM_016090			NM_032088	NM_152756		NM_175077			NM_015533		NM_173582		NM_022730	NM_145804	NM_175744	NM_025190	NM_020914	NM_032832		NM_198530	NM_152423	NM_016090
NM_033211	NM_022459		NM_198793	NM_001024843	NM_018700		NM_001186	NM_198077	NM_199331	NM_018902		NM_021255	NM_001009922	NM_147189	NM_144599	NM_033211	NM_016144			NM_032153	NM_152723		NM_175634			NM_015464		NM_173622		NM_022454	NM_152270	NM_017789	NM_030579	NM_033056	NM_033107		NM_198900	NM_152475	NM_016144
NM_052900	NM_022456		NM_015288	NM_000720	NM_018646		NM_001156	NM_198465	NM_199332	NM_018900		NM_021945	NM_001005473	NM_173354	NM_080677	NM_052900	NM_017890			NM_032379	NM_152695		NM_175635			NM_015458		NM_173808		NM_017662	NM_152754	NM_018013	NM_030664	NM_033133	NM_052909		NM_199144	NM_152624	NM_017890
NM_080552	NM_023923		NM_015263	NM_004011	NM_018584		NM_001117	NM_198935	NM_175861	NM_018711		NM_024111	NM_000724	NM_173598	NM_080546	NM_080552	NM_017810			NM_032509	NM_031889		NM_175636			NM_015401		NM_178540		NM_017706	NM_153266	NM_020309	NM_030881	NM_033224	NM_080927		NM_199203	NM_212555	NM_017810
NM_213609	NM_024081		NM_004229	NM_004012	NM_018092		NM_001002296	NM_152624	NM_172226	NM_018325		NM_024306	NM_000615	NM_175607	NM_025134	NM_213609	NM_017666			NM_032554	NM_032145		NM_176081			NM_015381		NM_181521		NM_017712	NM_153450	NM_019114	NM_033375	NM_033505	NM_138328		NM_207363	NM_000176	NM_017666
NM_000138	NM_024721		NM_003763	NM_005717	NM_017974		NM_000720	NM_152622	NM_144722	NM_018229		NM_025232	NM_000572	NM_178140	NM_025187	NM_000138	NM_017635			NM_207316	NM_052860		NM_176083			NM_015346		NM_181644		NM_017723	NM_170744	NM_017778	NM_015508	NM_033656	NM_138457		NM_207459	NM_001039585	NM_017635
NM_002222	NM_024709		NM_003489	NM_005406	NM_017921		NM_003185	NM_152510	NM_144781	NM_018195		NM_032505	NM_000408	NM_181077	NM_030762	NM_002222	NM_017633			NM_000130	NM_053282		NM_181354			NM_016287		NM_182705		NM_017772	NM_173576	NM_017660	NM_016276	NM_052962	NM_145025		NM_173851	NM_001040665	NM_017633
NM_002372	NM_024686		NM_003413	NM_004985	NM_017913		NM_003262	NM_025191	NM_145349	NM_018088		NM_032822	NM_001677	NM_194272	NM_030918	NM_002372	NM_017599			NM_001081573	NM_054027		NM_182666			NM_016531		NM_207303		NM_017877	NM_173848	NM_020476	NM_016433	NM_138369	NM_145808		NM_173468	NM_001077397	NM_017599
NM_002480	NM_024646		NM_002658	NM_004586	NM_017709		NM_006306	NM_031434	NM_145350	NM_017955		NM_033285	NM_002227	NM_207344	NM_031934	NM_002480	NM_016831			NM_001230	NM_138731		NM_183004			NM_017741		NM_145167		NM_017902	NM_178505	NM_020863	NM_016518	NM_138371	NM_145912		NM_173214	NM_001077628	NM_016831
NM_002912	NM_024602		NM_002429	NM_004504	NM_017553		NM_006066	NM_032329	NM_145351	NM_018910		NM_057175	NM_002716	NM_207517	NM_032837	NM_002912	NM_016561			NM_001552	NM_139164		NM_183238			NM_017645		NM_144996		NM_018189	NM_178526	NM_139162	NM_016607	NM_144975	NM_201348		NM_080669	NM_001080505	NM_016561
NM_002938	NM_024590		NM_002401	NM_004064	NM_016823		NM_005907	NM_032430	NM_145352	NM_018911		NM_138369	NM_005841	NM_033103	NM_032924	NM_002938	NM_016327			NM_001781	NM_145048		NM_198843			NM_017634		NM_032517		NM_017628	NM_178836	NM_144571	NM_016829	NM_145808	NM_014358		NM_080797	NM_001080541	NM_016327
NM_003010	NM_024577		NM_001408	NM_004021	NM_016644		NM_005813	NM_032440	NM_145913	NM_020964		NM_207009	NM_005813	NM_032968	NM_033211	NM_003010	NM_016271			NM_002023	NM_145246		NM_199133			NM_017580		NM_032606		NM_017595	NM_182553	NM_145065	NM_017549	NM_147188	NM_000707		NM_130445	NM_001080975	NM_016271
NM_003107	NM_024524		NM_001042599	NM_004020	NM_015250		NM_005802	NM_033426	NM_153256	NM_020831		NM_000214	NM_005807	NM_032638	NM_033225	NM_003107	NM_015049			NM_002156	NM_152347		NM_199421			NM_017563		NM_033224		NM_015540	NM_134325	NM_152835	NM_017556	NM_152275	NM_001018065		NM_133463	NM_001351	NM_015049
NM_003139	NM_024523		NM_001003694	NM_004018	NM_199461		NM_005607	NM_052910	NM_153354	NM_020824		NM_001969	NM_005759	NM_021961	NM_052880	NM_003139	NM_024750			NM_002190	NM_152570		NM_207009			NM_017515		NM_033515		NM_015568	NM_133496	NM_152998	NM_017628	NM_152594	NM_001018111		NM_138477	NM_001039380	NM_024750
NM_003178	NM_024408		NM_000599	NM_004017	NM_152994		NM_005569	NM_057175	NM_153500	NM_020795		NM_002193	NM_005063	NM_022373	NM_052943	NM_003178	NM_207419			NM_002227	NM_207361		NM_173812			NM_017450		NM_052898		NM_015913	NM_080874	NM_173694	NM_017654	NM_152688	NM_001032380		NM_138713	NM_001035512	NM_207419
NM_002205	NM_024331		NM_004929	NM_004013	NM_152758		NM_005230	NM_138348	NM_170706	NM_020783		NM_002245	NM_005044	NM_022763	NM_207371	NM_002205	NM_181581			NM_002241	NM_000271		NM_173658			NM_017424		NM_052906		NM_016065	NM_022052	NM_174965	NM_016250	NM_173462	NM_001040445		NM_138714	NM_001032999	NM_181581
NM_002078	NM_024111		NM_005235	NM_000109	NM_152735		NM_005124	NM_139177	NM_172216	NM_020772		NM_002968	NM_004927	NM_022781	NM_000084	NM_002078	NM_181354			NM_001067	NM_001029884		NM_133371			NM_017415		NM_052909		NM_016287	NM_022462	NM_178815	NM_016220	NM_175895	NM_001042546		NM_145117	NM_000239	NM_181354
NM_000368	NM_022373		NM_015215		NM_152493		NM_004972	NM_147156	NM_201429	NM_020657		NM_003135	NM_004397	NM_022893	NM_002198	NM_000368	NM_180991			NM_001034954	NM_001040057		NM_138369			NM_016952		NM_080391		NM_016358	NM_022719	NM_178831	NM_015534	NM_182511	NM_001042717		NM_152344	NM_000520	NM_180991
NM_000430	NM_130391		NM_014903		NM_145166		NM_004901	NM_152305	NM_016132	NM_020473		NM_003305	NM_004320	NM_023037	NM_002956	NM_000430	NM_178836			NM_000262	NM_001040151		NM_138494			NM_016605		NM_138391		NM_016652	NM_022755	NM_194286	NM_015646	NM_032905	NM_001045556		NM_152665	NM_001001664	NM_178836
NM_000489	NM_054031		NM_014872		NM_145011		NM_004235	NM_207362	NM_000016	NM_020375		NM_003338	NM_003747	NM_023927	NM_003077	NM_000489	NM_178026			NM_000283	NM_001040876		NM_139321			NM_016598		NM_138423		NM_017515	NM_023078	NM_198217	NM_015717	NM_032837	NM_001045557		NM_152745	NM_001004328	NM_178026
NM_000828	NM_053055		NM_013989		NM_144599		NM_003304	NM_000503	NM_001042383	NM_020342		NM_003342	NM_003474	NM_024052	NM_003081	NM_000828	NM_176823			NM_000330	NM_001042482		NM_144629			NM_016585		NM_138426		NM_018201	NM_024646	NM_198218	NM_015864	NM_022067	NM_001077180		NM_171982	NM_001004441	NM_176823
NM_001001974	NM_053043		NM_013449		NM_138959		NM_000091	NM_002998	NM_001042400	NM_020205		NM_003498	NM_003079	NM_024565	NM_003100	NM_001001974	NM_174934			NM_000681	NM_001042555		NM_145037			NM_015345		NM_138459		NM_018379	NM_024698	NM_198219	NM_015879	NM_022138	NM_001080433		NM_172242	NM_001010883	NM_174934
NM_001002762	NM_053016		NM_013255		NM_133639			NM_003010	NM_001042519	NM_020161		NM_003750	NM_002819	NM_024665	NM_003107	NM_001002762	NM_173649			NM_000890	NM_001042697		NM_145660			NM_207577		NM_138554		NM_020718	NM_030806	NM_199000	NM_015889	NM_022140	NM_001017396		NM_207481	NM_001011708	NM_173649
NM_001004360	NM_052933		NM_006888		NM_053002			NM_003012	NM_001042520	NM_019895		NM_001858	NM_000027	NM_030791	NM_003390	NM_001004360	NM_173552			NM_001002000	NM_001044387		NM_152278			NM_178523		NM_144571		NM_020739	NM_032088	NM_199181	NM_015904	NM_022784	NM_001014434		NM_000575	NM_001029880	NM_173552
NM_001781	NM_052834		NM_005898		NM_153223			NM_003081	NM_001042521	NM_019069		NM_001259		NM_030920	NM_003474	NM_001781	NM_172099			NM_001004308	NM_001077203		NM_152384			NM_175056		NM_207361		NM_020886	NM_032491	NM_138797	NM_016009	NM_024334	NM_000851		NM_001238	NM_001668	NM_172099
NM_002024	NM_033656		NM_005717		NM_153607			NM_003348	NM_001077195	NM_017847		NM_001080		NM_032312	NM_003488	NM_002024	NM_181782			NM_001011657	NM_001077619		NM_152616			NM_173832		NM_015026		NM_020988	NM_032575	NM_138357	NM_016112	NM_024577	NM_000921		NM_001261	NM_001910	NM_181782
NM_003216	NM_033551		NM_005630		NM_173075			NM_003404	NM_001080396	NM_080802		NM_000314		NM_032317	NM_003873	NM_003216	NM_181789			NM_001033925	NM_001077690		NM_152665			NM_170686		NM_000219		NM_021260	NM_032680	NM_133369	NM_017697	NM_024677	NM_001001396		NM_001542	NM_003011	NM_181789
NM_003498	NM_033505		NM_005378		NM_199324			NM_003779	NM_001080505	NM_207426		NM_000702		NM_213609	NM_003972	NM_003498	NM_182830			NM_002561	NM_001025108		NM_152705			NM_153426		NM_001020818		NM_022048	NM_032800	NM_020963	NM_017770	NM_024834	NM_001001928		NM_001875	NM_007050	NM_182830
NM_006727	NM_033481		NM_000314		NM_199160			NM_003800	NM_001109	NM_194332		NM_000719		NM_012428	NM_001743	NM_006727	NM_207361			NM_002588	NM_001025072		NM_152756			NM_152945		NM_001024843		NM_022060	NM_032995	NM_021116	NM_018367	NM_024881	NM_001002257		NM_002017	NM_007356	NM_207361
NM_006751	NM_033480				NM_198215			NM_003822	NM_001144	NM_194330		NM_000809		NM_000076	NM_001693	NM_006751	NM_207306			NM_002657	NM_001024843		NM_153235			NM_152765		NM_001037165		NM_022164	NM_080616	NM_021149	NM_018393	NM_024969	NM_001004306		NM_002223	NM_012223	NM_207306
NM_006997	NM_033397				NM_182763			NM_003872	NM_001263	NM_194329		NM_000963		NM_001012423	NM_001452	NM_006997	NM_205848			NM_005202	NM_000337		NM_153608			NM_152622		NM_001039585		NM_020647	NM_194071	NM_021202	NM_018416	NM_025135	NM_001008657		NM_002299	NM_012432	NM_205848
NM_006999	NM_057178				NM_182760			NM_004060	NM_002190	NM_194328		NM_001001330		NM_001013438	NM_000125	NM_006999	NM_203406			NM_005347	NM_000486		NM_170606			NM_152449		NM_001039844		NM_020452	NM_000335	NM_022893	NM_018718	NM_025224	NM_001012426		NM_002422	NM_014607	NM_203406
NM_007014	NM_078488				NM_181054			NM_004100	NM_001040151	NM_194247		NM_001001484		NM_001017977	NM_000332	NM_007014	NM_198896			NM_005436	NM_000489		NM_207645			NM_152374		NM_001042355		NM_018407	NM_001259	NM_024887	NM_018938	NM_030787	NM_001012427		NM_002578	NM_014893	NM_198896
NM_007207	NM_080927				NM_176814			NM_002922	NM_001037954	NM_183238		NM_001002838		NM_001048200	NM_000480	NM_007207	NM_198581			NM_006291	NM_000573		NM_000104			NM_152286		NM_001056		NM_018425	NM_001845	NM_030627	NM_018962	NM_031216	NM_001013253		NM_002623	NM_014898	NM_198581
NM_012223	NM_080876				NM_175887			NM_002786	NM_000130	NM_183237		NM_001004196		NM_001076786	NM_000901	NM_012223	NM_198428			NM_006390	NM_000991		NM_001042543			NM_147202		NM_001077426		NM_018484	NM_001875	NM_032377	NM_019014	NM_032160	NM_001707		NM_002773	NM_015074	NM_198428
NM_012297	NM_080836				NM_173822			NM_002710	NM_000406	NM_181825		NM_001046		NM_001080517	NM_001001419	NM_012297	NM_198320			NM_012071	NM_001001732		NM_001044387			NM_145307		NM_001079809		NM_019054	NM_001941	NM_032408	NM_019022	NM_032178	NM_001852		NM_002835	NM_006836	NM_198320
NM_013450	NM_080834				NM_173469			NM_000555	NM_000623	NM_181519		NM_004463		NM_001781	NM_001001664	NM_013450	NM_198270			NM_012164	NM_001008391		NM_001044388			NM_178585		NM_001080392		NM_019557	NM_001978	NM_032444	NM_019027	NM_032236	NM_002070		NM_002874	NM_006282	NM_198270
NM_005904	NM_080797				NM_033389			NM_000899	NM_000806	NM_175884		NM_004566		NM_002045	NM_001002257	NM_005904	NM_182848			NM_012402	NM_001009881		NM_001077196			NM_181332		NM_001204		NM_020163	NM_002019	NM_032813	NM_018325	NM_198485	NM_005202		NM_001204	NM_006178	NM_182848
NM_005895	NM_080684				NM_033285			NM_000958	NM_001008925	NM_175767		NM_004747		NM_002078	NM_001204	NM_005895	NM_153818			NM_014679	NM_001012509		NM_001077197			NM_203506		NM_001417		NM_020184	NM_002070	NM_033498	NM_018319	NM_012096	NM_005397		NM_001081573	NM_003559	NM_153818
NM_003580	NM_080683				NM_033224			NM_001001433	NM_001009922	NM_173626		NM_006628		NM_002205	NM_001386	NM_003580	NM_153748			NM_005108	NM_001012659		NM_001077440			NM_199424		NM_002283		NM_020443	NM_002088	NM_033542	NM_017845	NM_000134	NM_006166		NM_001042698	NM_003637	NM_153748
NM_003583	NM_080681				NM_022832			NM_001001890	NM_001010870	NM_173607		NM_006813		NM_002210	NM_001400	NM_003583	NM_052897			NM_004817	NM_001017930		NM_001077441			NM_199162		NM_002454		NM_015520	NM_002147	NM_080422	NM_018045	NM_001042724	NM_006546		NM_000911	NM_003679	NM_052897
NM_003895	NM_080680				NM_022763			NM_001263	NM_001010923	NM_173598		NM_006956		NM_002222	NM_001432	NM_003895	NM_033455			NM_002662	NM_001079846		NM_001079539			NM_198833		NM_001017440		NM_133374	NM_002373	NM_080423	NM_018084	NM_001077196	NM_006748		NM_001003760	NM_003714	NM_033455
NM_004235	NM_080676				NM_022465			NM_001795	NM_001010942	NM_194454		NM_007011		NM_002372	NM_004162	NM_004235	NM_033439			NM_002725	NM_001079872		NM_001117			NM_198568		NM_001009959		NM_214677	NM_002401	NM_207517	NM_018177	NM_001077269	NM_006766		NM_001007237	NM_003808	NM_033439
NM_004745	NM_080661				NM_022170			NM_001858	NM_001012763	NM_194456		NM_012124		NM_002480	NM_004293	NM_004745	NM_033129			NM_003735	NM_005611		NM_001241			NM_198274		NM_000313		NM_177398	NM_002501	NM_016578	NM_018212	NM_001077700	NM_006952		NM_001017523	NM_003934	NM_033129
NM_004993	NM_080591				NM_022138			NM_001884	NM_001017923	NM_207359		NM_012264		NM_001010942	NM_004299	NM_004993	NM_033036			NM_003827	NM_006282		NM_001337			NM_198225		NM_000410		NM_178013	NM_002581	NM_000037	NM_018229	NM_001080415	NM_006995		NM_001018072	NM_004264	NM_033036
NM_005509	NM_033393				NM_022123			NM_002086	NM_001037582	NM_205768		NM_012297		NM_001008738	NM_007023	NM_005509	NM_032973			NM_004229	NM_006606		NM_001681			NM_197941		NM_000417		NM_178275	NM_002588	NM_002956	NM_018242	NM_001080529	NM_009586		NM_001032288	NM_005845	NM_032973
NM_005602	NM_033288				NM_021964			NM_002314	NM_003094	NM_203464		NM_012307		NM_001007466	NM_012199	NM_005602	NM_032968			NM_004277	NM_006614		NM_001695			NM_183376		NM_000611		NM_178441	NM_002596	NM_003107	NM_018247	NM_001106	NM_012166		NM_001037332	NM_015107	NM_032968
NM_005779	NM_033151				NM_021945			NM_002356	NM_003253	NM_203395		NM_013233		NM_000089	NM_012257	NM_005779	NM_032436			NM_004567	NM_006626		NM_001969			NM_183227		NM_000615		NM_178578	NM_001080410	NM_003290	NM_018318	NM_001151	NM_005146		NM_001037333		NM_032436
NM_014552	NM_032510				NM_021914			NM_004229	NM_003758	NM_199295		NM_013390		NM_000259	NM_012308	NM_014552	NM_031989			NM_004586	NM_006988		NM_002053			NM_182907		NM_000756		NM_178823	NM_001079870	NM_003463	NM_019074	NM_001412	NM_005036		NM_001037494		NM_031989
	NM_032492				NM_021572			NM_004232	NM_012223	NM_199262		NM_006537		NM_000368	NM_012428	NM_032042	NM_030981			NM_004591	NM_007202		NM_002121			NM_182749		NM_000950		NM_182527	NM_001040455	NM_003597	NM_175623	NM_001438	NM_002339		NM_001037495		NM_030981
	NM_032453				NM_022898			NM_004241	NM_012262	NM_199229		NM_006352		NM_000399	NM_014011	NM_030623	NM_052948			NM_015254	NM_013995		NM_001040202			NM_182483		NM_001001665		NM_182616	NM_000351	NM_003603	NM_181483	NM_001627	NM_002629		NM_001042427		NM_052948
	NM_032374				NM_023940			NM_006421	NM_012287	NM_198511		NM_006313		NM_000430	NM_014426	NM_025191	NM_080669				NM_014112		NM_001039585			NM_145168		NM_001003688		NM_175861	NM_000418	NM_004095	NM_182975	NM_002030	NM_002725		NM_001042603		NM_080669
	NM_032372				NM_024293			NM_006852	NM_012428	NM_198451		NM_005329		NM_000489	NM_014458	NM_025180	NM_080670				NM_014369		NM_000125			NM_144570		NM_001005609		NM_174957	NM_000483	NM_004241	NM_194286	NM_002055	NM_003156		NM_001042697		NM_080670
	NM_032303				NM_032844			NM_006924	NM_013402	NM_198402		NM_005359		NM_000828	NM_014488	NM_025179	NM_152734				NM_014415		NM_000217			NM_139281		NM_001007094		NM_173676	NM_000655	NM_004286	NM_194454	NM_002099	NM_003405		NM_002880		NM_152734
	NM_032288				NM_032320			NM_012081	NM_014293	NM_198395		NM_005509		NM_000958	NM_014494	NM_025147	NM_152660				NM_004888		NM_000349			NM_031268		NM_001008539		NM_173801	NM_000682	NM_004331	NM_194455	NM_002287	NM_004137		NM_002959		NM_152660
	NM_032193				NM_031483			NM_012234	NM_014615	NM_198273		NM_005746		NM_001001974	NM_014683	NM_024991	NM_152564				NM_004866		NM_000637			NM_024944		NM_001008697		NM_173803	NM_000947	NM_004346	NM_194456	NM_002505	NM_004423		NM_006599		NM_152564
	NM_032121				NM_030964			NM_012329	NM_014860	NM_198244		NM_005749		NM_001002762	NM_006352	NM_024989	NM_152400				NM_004736		NM_000959			NM_024896		NM_001008756		NM_173829	NM_000964	NM_004438	NM_197955	NM_002604	NM_004852		NM_006750		NM_152400
	NM_032116				NM_030762			NM_013236	NM_014910	NM_198242		NM_005845		NM_001003406	NM_006251	NM_024940	NM_152226				NM_001351		NM_001007243			NM_024665		NM_003015		NM_174892	NM_001008220	NM_005153	NM_198123	NM_001042413	NM_004931		NM_006827		NM_152226
	NM_032105				NM_030637			NM_013281	NM_015030	NM_173167		NM_005909		NM_001004317	NM_006134	NM_024923	NM_152224				NM_001729		NM_001008541			NM_024577		NM_003393		NM_174953	NM_001010922	NM_005281	NM_198124	NM_001039590	NM_005013		NM_006887		NM_152224
	NM_032052				NM_025134			NM_014154	NM_015039	NM_153487		NM_006048		NM_001004360	NM_004308	NM_024918	NM_144583				NM_002737		NM_001009960			NM_024513		NM_006905		NM_174954	NM_001013649	NM_002594	NM_181482	NM_000163	NM_014297		NM_007038		NM_144583
	NM_032740				NM_025073			NM_014283	NM_015436	NM_153341		NM_006254		NM_001005739	NM_004458	NM_024881	NM_139136				NM_002748		NM_001010891			NM_024097		NM_006915		NM_174956	NM_001017916	NM_002581	NM_181481	NM_000314			NM_007236		NM_139136
	NM_032778				NM_024692			NM_014397	NM_006868	NM_138775		NM_006264		NM_002938	NM_004776	NM_024859	NM_138459				NM_003114		NM_001014797			NM_022900		NM_006931		NM_182686	NM_001024732	NM_000721	NM_175624	NM_000321			NM_007262		NM_138459
	NM_033130				NM_024554			NM_014421	NM_006823	NM_138766		NM_013396		NM_002942	NM_004859	NM_030650	NM_138287				NM_003852		NM_001023567			NM_022750		NM_006933		NM_194442	NM_001031726	NM_000921	NM_175625	NM_000361			NM_012443		NM_138287
	NM_033129				NM_021238			NM_006310	NM_003839	NM_138494				NM_003010	NM_004947	NM_030797	NM_025151				NM_003895		NM_001024218			NM_022574		NM_007030		NM_201348	NM_001039582	NM_001007102	NM_178040	NM_000388			NM_013376		NM_025151
	NM_033107				NM_005458			NM_006164	NM_004331	NM_138477				NM_005895	NM_004992	NM_032012	NM_015008				NM_004337		NM_001025081			NM_022440		NM_007175		NM_201567	NM_001040439	NM_001009880	NM_178152	NM_000426			NM_014376		NM_015008
	NM_033089				NM_003884			NM_006154	NM_004367	NM_138375				NM_006158	NM_005230	NM_031949	NM_002617				NM_004459		NM_001025090			NM_022438		NM_007178		NM_201648	NM_002688	NM_001010986	NM_178153	NM_000734			NM_014552		NM_002617
	NM_033084				NM_003796			NM_004379	NM_004717	NM_138317				NM_006178	NM_005430	NM_031942	NM_001080956				NM_004628		NM_001025101			NM_022151		NM_007347		NM_203459	NM_002735	NM_001025108	NM_178172	NM_000909			NM_014586		NM_001080956
	NM_033064				NM_003701			NM_005045	NM_004795	NM_133625				NM_006265	NM_005604	NM_031905	NM_001080955				NM_004719		NM_001033925			NM_031411		NM_012228		NM_206933	NM_005281	NM_001042678	NM_178836	NM_000945			NM_014779		NM_001080955
	NM_033051				NM_003565			NM_005110	NM_004836	NM_133454				NM_006520	NM_005813	NM_031490	NM_001080954				NM_015092		NM_002141			NM_031488		NM_012452		NM_213589	NM_005329	NM_001079669	NM_181079	NM_001001419			NM_006306		NM_001080954
	NM_032971				NM_003255			NM_005180	NM_004839	NM_080815				NM_006763	NM_005924	NM_031469	NM_001080953						NM_002264			NM_139280		NM_013261		NM_213609	NM_005465	NM_001238	NM_181358	NM_001004330			NM_006255		NM_001080953
	NM_032855				NM_003155			NM_005228	NM_005266	NM_080812				NM_006999	NM_014795	NM_031435	NM_001080952						NM_004805			NM_138959		NM_013374		NM_213662	NM_005585	NM_002070	NM_198225	NM_001004360			NM_006191		NM_001080952
	NM_032831				NM_003107			NM_005234	NM_005779	NM_080809				NM_007014		NM_031365	NM_001080951						NM_005080			NM_138395		NM_013411		NM_199423	NM_005630	NM_002419	NM_198268	NM_001005463			NM_003028		NM_001080951
	NM_032826				NM_002939			NM_005502	NM_006020	NM_080808				NM_007118		NM_030962	NM_001080480						NM_005962			NM_130811		NM_013943		NM_199242	NM_005725	NM_002442	NM_203505	NM_001007559			NM_003162		NM_001080480
	NM_032818				NM_002895			NM_005544	NM_006212	NM_080806				NM_007207		NM_030952	NM_001048210						NM_006084			NM_080836		NM_006546		NM_197939	NM_005902	NM_002501	NM_206925	NM_001009881			NM_003234		NM_001048210
	NM_032047				NM_002893			NM_005729	NM_006661	NM_080805				NM_012120		NM_030914	NM_001042749						NM_006205			NM_080819		NM_006386		NM_197974	NM_006121	NM_002522	NM_207012	NM_001024843			NM_003281		NM_001042749
	NM_018215				NM_004239			NM_005822	NM_015713	NM_144668				NM_012223		NM_030806	NM_001040034						NM_006408			NM_058172		NM_003439		NM_198329	NM_006133	NM_005494	NM_207422	NM_001034025			NM_003349		NM_001040034
	NM_017621				NM_004308			NM_005862		NM_144728				NM_012297		NM_024818	NM_001082						NM_006526			NM_033393		NM_003808		NM_198336	NM_006270	NM_005737	NM_212475	NM_002736			NM_003746		NM_001082
	NM_017582				NM_004342			NM_006135		NM_152921				NM_012328		NM_024755	NM_001163						NM_006529			NM_033211		NM_003872		NM_198337	NM_006763	NM_014294	NM_212476	NM_002745			NM_004319		NM_001163
	NM_017423				NM_005378			NM_014491		NM_152920				NM_005749		NM_024740	NM_001527						NM_006930			NM_033013		NM_004051		NM_198458	NM_006772	NM_014335	NM_212478	NM_002857			NM_004481		NM_001527
	NM_016929				NM_005230					NM_152919				NM_005603		NM_023016	NM_002581						NM_006991			NM_032581		NM_004376		NM_198484	NM_006871	NM_014554	NM_212482	NM_004866			NM_004569		NM_002581
	NM_016575				NM_005204					NM_152918				NM_005602		NM_023001	NM_002510						NM_007048			NM_032458		NM_004441		NM_199129	NM_007033	NM_014747	NM_213589	NM_004975			NM_004760		NM_002510
	NM_016422				NM_004956					NM_152917				NM_003107		NM_022977	NM_002442						NM_007166			NM_032023		NM_004457		NM_173598	NM_007275	NM_014795	NM_203504	NM_005228			NM_005056		NM_002442
	NM_016291				NM_004856					NM_152916				NM_003216		NM_022912	NM_002136						NM_007173			NM_022058		NM_005266		NM_173462	NM_005226	NM_015075	NM_203499	NM_005339			NM_005154		NM_002136
	NM_016033				NM_004799					NM_152780				NM_003300		NM_022777	NM_002040						NM_012071			NM_003724		NM_005440		NM_139276	NM_004999	NM_015092	NM_198269	NM_005431			NM_005613		NM_002040
	NM_015989				NM_004458					NM_152551				NM_003498		NM_022754	NM_001948						NM_012242			NM_002640		NM_005613		NM_144671	NM_004992	NM_015328	NM_198281	NM_005642			NM_014903		NM_001948
	NM_015886				NM_004439					NM_152374				NM_003580		NM_022725	NM_001937						NM_012269			NM_002613		NM_006066		NM_145020	NM_002855	NM_015481	NM_198485	NM_005941					NM_001937
	NM_015693				NM_004438					NM_147202				NM_003895		NM_022719	NM_001874						NM_004637			NM_002569		NM_006136		NM_145186	NM_002871	NM_007249	NM_198560	NM_006003					NM_001874
	NM_015660				NM_004354					NM_147150				NM_004036		NM_022494	NM_001677						NM_004412			NM_002507		NM_006275		NM_152244	NM_003149	NM_015537	NM_198947	NM_006073					NM_001677
	NM_017644				NM_002892					NM_145701				NM_004235		NM_022473	NM_001621						NM_002385			NM_002371		NM_006380		NM_152263	NM_003200	NM_015542	NM_201536	NM_006441					NM_001621
	NM_017668				NM_002868					NM_145238				NM_004370		NM_022459	NM_001039362						NM_002597			NM_002340		NM_014795		NM_152264	NM_003288	NM_015678	NM_201538	NM_006449					NM_001039362
	NM_018085				NM_002830					NM_144729				NM_004745		NM_022456	NM_001037165						NM_003051			NM_002313				NM_152267	NM_003492	NM_016132	NM_201540	NM_006599					NM_001037165
	NM_018048				NM_001002860					NM_080803				NM_004993		NM_023923	NM_001004419						NM_003161			NM_002309				NM_138636	NM_003724	NM_014112	NM_201541	NM_006890					NM_001004419
	NM_017952				NM_001001928					NM_004384				NM_005382		NM_024081	NM_001002814						NM_003252			NM_002086				NM_138558	NM_003735	NM_013261	NM_213662	NM_006902					NM_001002814
	NM_017946				NM_001001664					NM_002641				NM_005509		NM_024721	NM_001002233						NM_003341			NM_001717				NM_133496	NM_003736	NM_006037	NM_033544	NM_006924					NM_001002233
	NM_017945				NM_001001481					NM_002528				NM_005585		NM_024709	NM_000838						NM_003407			NM_001713				NM_138287	NM_003809	NM_006187	NM_133463	NM_006933					NM_000838
	NM_017856				NM_001001395					NM_002313				NM_012419		NM_024686	NM_000461						NM_003409			NM_001453				NM_138300	NM_003827	NM_006238	NM_134442	NM_007172					NM_000461
	NM_017846				NM_000945					NM_002251						NM_024646	NM_000392						NM_003506			NM_001334				NM_138356	NM_004309	NM_006330	NM_138368	NM_004850					NM_000392
	NM_017831				NM_000702					NM_002231						NM_024602	NM_000391						NM_003643			NM_002653				NM_138383	NM_004405	NM_006336	NM_138423	NM_004776					NM_000391
	NM_017813				NM_000389					NM_002222						NM_024590	NM_000297						NM_003884			NM_002996				NM_138385	NM_004947	NM_006454	NM_138782	NM_003112					NM_000297
	NM_017742				NM_000321					NM_001853						NM_024577	NM_000267						NM_004171			NM_003681				NM_138428	NM_004983	NM_006766	NM_139136	NM_003244					NM_000267
	NM_017737				NM_000297					NM_001834						NM_024524	NM_000230						NM_004253			NM_003671				NM_138456	NM_012095	NM_006814	NM_139320	NM_003275					NM_000230
	NM_017712				NM_001204					NM_001725						NM_024523	NM_001005340						NM_004277			NM_003636				NM_152281		NM_006943	NM_144582	NM_003409					NM_001005340
	NM_015659				NM_001386					NM_001387						NM_024408	NM_001005407						NM_004288			NM_003588				NM_152284		NM_006981	NM_144701	NM_003528					NM_001005407
	NM_015627				NM_002039					NM_001080427						NM_024331	NM_001005502						NM_004349			NM_003559				NM_153045		NM_007146	NM_130440	NM_003620					NM_001005502
	NM_015565				NM_002829					NM_001080114						NM_024111	NM_001033605						NM_013243			NM_003426				NM_153442		NM_007174	NM_130438	NM_003702					NM_001033605
	NM_015156				NM_002752					NM_001080113						NM_022373	NM_001033604									NM_003372				NM_153605		NM_012082	NM_033656	NM_003768					NM_001033604
	NM_015116				NM_002721					NM_001077441						NM_130391	NM_001025249									NM_003281				NM_153647		NM_012090	NM_052905	NM_003772					NM_001025249
	NM_015115				NM_002657					NM_002740						NM_054031	NM_001025248									NM_003081				NM_153837		NM_016396	NM_052954	NM_003845					NM_001025248
	NM_015097				NM_002628					NM_002886						NM_053055	NM_001024630									NM_003059				NM_170768			NM_054111	NM_003921					NM_001024630
	NM_015092				NM_002572					NM_004326						NM_053043	NM_001017970									NM_003055				NM_172390			NM_080588	NM_003980					NM_001017970
	NM_015088				NM_002518					NM_003939						NM_053016	NM_001015051									NM_003026				NM_173355			NM_080645	NM_004052					NM_001015051
	NM_015087				NM_002267					NM_003913						NM_052933	NM_001013729									NM_003011				NM_153018			NM_101395	NM_004060					NM_001013729
	NM_015074				NM_002198					NM_003861						NM_052834	NM_001007025									NM_001198				NM_152765			NM_130436	NM_004101					NM_001007025
	NM_015069				NM_002126					NM_003747						NM_033656	NM_001007024									NM_001085				NM_152331			NM_130437	NM_004109					NM_001007024
	NM_015044				NM_000091					NM_003714						NM_033551	NM_000104									NM_001080432				NM_152420			NM_144949	NM_004707					NM_000104
	NM_015042				NM_015215					NM_003701						NM_033505	NM_014942									NM_001005783				NM_152458			NM_145055	NM_007348					NM_014942
	NM_015020				NM_014458					NM_003569						NM_033481	NM_006386									NM_001003408				NM_152463			NM_170697						NM_006386
	NM_015174				NM_014445					NM_003411						NM_033480	NM_006328									NM_001003407				NM_152545			NM_172127						NM_006328
	NM_015207				NM_014363					NM_003374						NM_033397	NM_006240									NM_001001938				NM_152552			NM_172128						NM_006240
	NM_015471				NM_014344					NM_003216						NM_057178	NM_006108									NM_000693				NM_152629			NM_172215						NM_006108
	NM_015385				NM_014109					NM_003184						NM_078488	NM_005789									NM_000597				NM_152753			NM_173060						NM_005789
	NM_015350				NM_014023					NM_003043						NM_080927	NM_005657									NM_000569				NM_133433			NM_173061						NM_005657
	NM_015348				NM_013446					NM_003028						NM_080876	NM_005273									NM_000382				NM_003369			NM_173063						NM_005273
	NM_015315				NM_013354					NM_001077440						NM_080836	NM_005259									NM_000319				NM_001040285			NM_173075						NM_005259
	NM_015313				NM_013283					NM_001077349						NM_080834	NM_004992									NM_000297				NM_001040445			NM_173552						NM_004992
	NM_015310				NM_012342					NM_001077180						NM_080797	NM_004931									NM_000264				NM_001042413			NM_170693						NM_004931
	NM_015306				NM_014494					NM_001024843						NM_080684	NM_006711									NM_000189				NM_001042476			NM_153648						NM_006711
	NM_015299				NM_014554					NM_001017915						NM_080683	NM_006718									NM_000165				NM_001042517			NM_145233						NM_006718
	NM_015285				NM_014585					NM_001014809						NM_080681	NM_006885									NM_001011552				NM_001076787			NM_152330						NM_006885
	NM_015283				NM_015196					NM_001009960						NM_080680	NM_014451									NM_001012329				NM_001080497			NM_152429						NM_014451
	NM_015270				NM_015194					NM_001008226						NM_080676	NM_014411									NM_001079872				NM_001080533			NM_152470						NM_014411
	NM_015008				NM_015151					NM_001004330						NM_080661	NM_014323									NM_001079842				NM_001040284			NM_152641						NM_014323
	NM_021998				NM_015149					NM_001004065						NM_080591	NM_014117									NM_001079841				NM_001040280			NM_152705						NM_014117
	NM_021079				NM_015008					NM_001003652						NM_033393	NM_014034									NM_001079840				NM_001030010			NM_152793						NM_014034
	NM_021007				NM_015002					NM_001003408						NM_033288	NM_012214									NM_001077181				NM_001030060			NM_153646						NM_012214
	NM_020983				NM_014926					NM_001003407						NM_033151	NM_007349									NM_001042506				NM_001031726			NM_153647						NM_007349
	NM_020964				NM_014713					NM_001002814						NM_032510	NM_007198									NM_001040458				NM_001033507			NM_173598						NM_007198
	NM_020950				NM_014679					NM_001001560						NM_032492	NM_006984									NM_001032380				NM_001033930			NM_015490						NM_006984
	NM_020813				NM_014588					NM_000334						NM_032453	NM_006951									NM_001015887				NM_001039360			NM_001024647						NM_006951
	NM_020809				NM_012325					NM_000332						NM_032374	NM_004871									NM_001015877				NM_001039690			NM_001042444						NM_004871
	NM_020806				NM_012308					NM_001024844						NM_032372	NM_004841									NM_001013615				NM_001040146			NM_001042446						NM_004841
	NM_020784				NM_012300					NM_001031711						NM_032303	NM_003489									NM_001012977				NM_001259			NM_001042481						NM_003489
	NM_020749				NM_006534					NM_001044723						NM_032288	NM_003483									NM_001012418				NM_001286			NM_001078174						NM_003483
	NM_020727				NM_006472					NM_001044722						NM_032193	NM_003374									NM_000115				NM_002725			NM_001078176						NM_003374
	NM_020718				NM_006464					NM_001042543						NM_032121	NM_003298									NM_015291				NM_002990			NM_001078177						NM_003298
	NM_021117				NM_006458					NM_001040441						NM_032116	NM_003270									NM_013411				NM_002997			NM_001080412						NM_003270
	NM_021120				NM_006352					NM_001040285						NM_032105	NM_003234									NM_013382				NM_003039			NM_001080779						NM_003234
	NM_021911				NM_006195					NM_001040284						NM_032052	NM_003108									NM_013380				NM_003131			NM_001081461						NM_003108
	NM_021646				NM_006186					NM_001040200						NM_032740	NM_003076									NM_013364				NM_003134			NM_001042442						NM_003076
	NM_021624				NM_006161					NM_001040199						NM_032778	NM_003043									NM_013255				NM_003145			NM_001042437						NM_003043
	NM_021615				NM_006141					NM_001040183						NM_033130	NM_002869									NM_013240				NM_003352			NM_001029871						NM_002869
	NM_021252				NM_006091					NM_001040181						NM_033129	NM_003559									NM_012242				NM_002713			NM_001029875						NM_003559
	NM_021238				NM_006578					NM_001039948						NM_033107	NM_003618									NM_007332				NM_002644			NM_001030007						NM_003618
	NM_021229				NM_006599					NM_001039780						NM_033089	NM_003637									NM_007292				NM_001635			NM_001032380						NM_003637
	NM_021183				NM_006609					NM_001033117						NM_033084	NM_004730									NM_007256				NM_001655			NM_001034915						NM_004730
	NM_021180				NM_012257					NM_001031812						NM_033064	NM_004642									NM_007157				NM_001773			NM_001037582						NM_004642
	NM_021167				NM_012215					NM_000245						NM_033051	NM_004612									NM_007137				NM_001789			NM_001038702						NM_004612
	NM_021163				NM_012199					NM_004840						NM_032971	NM_004603									NM_007014				NM_002296			NM_001039199						NM_004603
	NM_021140				NM_012161					NM_017650						NM_032855	NM_004426									NM_014034				NM_002406			NM_001040007						NM_004426
	NM_020715				NM_012082					NM_015154						NM_032831	NM_004348									NM_014141				NM_002417			NM_001128						NM_004348
	NM_020673				NM_007271					NM_015088						NM_032826	NM_004275									NM_015282				NM_002460			NM_001261						NM_004275
	NM_020663				NM_007249					NM_015026						NM_032818	NM_004172									NM_015100				NM_001029864			NM_002575						NM_004172
	NM_018939				NM_007023					NM_014959						NM_032047	NM_003972									NM_015092				NM_001025780			NM_002662						NM_003972
	NM_018650				NM_006981					NM_014936						NM_018215	NM_003764									NM_015052				NM_000694			NM_002868						NM_003764
	NM_018638				NM_006806					NM_014850						NM_017621	NM_002656									NM_015035				NM_000916			NM_003045						NM_002656
	NM_018490				NM_005904					NM_014797						NM_017582										NM_014991				NM_001001349			NM_003082						NM_015542
	NM_018452									NM_014245						NM_017423										NM_014989				NM_001002762			NM_003421						NM_020791
	NM_018440									NM_014157						NM_016929										NM_014820				NM_001002811			NM_003440						NM_020956
	NM_018429									NM_014021						NM_016575										NM_014789				NM_001002812			NM_003622						NM_021133
	NM_018370									NM_013447						NM_016422										NM_014746				NM_001003652			NM_003724						NM_021201
	NM_018367									NM_013410						NM_016291										NM_014734				NM_001003679			NM_002449						NM_022114
	NM_018361									NM_013365						NM_016033										NM_014663				NM_000498			NM_002397						NM_022477
	NM_018312									NM_012287						NM_015989										NM_014615				NM_000430			NM_001331						NM_022725
	NM_018266									NM_015234						NM_015886										NM_006825				NM_000090			NM_001396						NM_022843
	NM_018941									NM_015576						NM_015693										NM_006753				NM_000096			NM_001418						NM_023075
	NM_018947									NM_017637						NM_015660										NM_006720				NM_000127			NM_001451						NM_020357
	NM_020639									NM_017484						NM_017644										NM_005670				NM_000134			NM_001750						NM_020165
	NM_020456									NM_016841						NM_017668										NM_005598				NM_000138			NM_001753						NM_015960
	NM_020443									NM_016835						NM_018085										NM_005546				NM_000254			NM_001755						NM_017437
	NM_020405									NM_016834						NM_018048										NM_005375				NM_000362			NM_002026						NM_017946
	NM_020394									NM_016605						NM_017952										NM_005188				NM_000376			NM_002241						NM_018708
	NM_020336									NM_016433						NM_017946										NM_005126				NM_001005212			NM_003853						NM_018918
	NM_020132									NM_016396						NM_017945										NM_005069				NM_001005782			NM_000044						NM_018920
	NM_020122									NM_016231						NM_017856										NM_005006				NM_001017524			NM_000901						NM_018921
	NM_020116									NM_016107						NM_017846										NM_004983				NM_001017535			NM_000927						NM_018924
	NM_019102									NM_016025						NM_017831										NM_004980				NM_001018053			NM_000929						NM_018930
	NM_019044									NM_015906						NM_017813										NM_004650				NM_001024736			NM_000945						NM_024577
	NM_019042									NM_015690						NM_017742										NM_004293				NM_001025109			NM_001001419						NM_024997
	NM_018223									NM_015602						NM_017737										NM_004288				NM_001025232			NM_001001420						NM_025078
	NM_130392									NM_012279						NM_017712										NM_005711				NM_001025252			NM_001001484						NM_133460
	XM_001129527									NM_012084						NM_015659										NM_005715				NM_001025253			NM_001003674						NM_133496
	XM_001124597									NM_007375						NM_015627										NM_006555				NM_001013615			NM_001003675						NM_153810
	XM_001124203									NM_006203						NM_015565										NM_006472				NM_001012659			NM_000671						NM_172217
	NM_213595									NM_006187						NM_015156										NM_006282				NM_001007088			NM_000618						NM_173826
	NM_212539									NM_005910						NM_015116										NM_006241				NM_001007188			NM_000089						NM_173829
	NM_207454									NM_005901						NM_015115										NM_006204				NM_001008494			NM_000130						NM_175876
	NM_207429									NM_005871						NM_015097										NM_006142				NM_001008567			NM_000217						NM_177549
	NM_207333									NM_005860						NM_015092										NM_006067				NM_001008783			NM_000337						NM_182978
	NM_206943									NM_005858						NM_015088										NM_005990				NM_001009569			NM_000386						NM_078469
	NM_206933									NM_005707						NM_015087										NM_005984				NM_001009899			NM_000520						NM_053045
	NM_206909									NM_005402						NM_015074										NM_005815				NM_001012300			NM_000529						NM_025214
	NM_206907									NM_005324						NM_015069										NM_005813				NM_000046			NM_000555						NM_025238
	NM_205846									NM_005203						NM_015044										NM_005739				NM_003407			NM_000615						NM_031217
	XM_001124844									NM_005180						NM_015042										NM_005725				NM_015375			NM_001003891						NM_031476
	XM_001124973									NM_004953						NM_015020										NM_004209				NM_012099			NM_001004196						NM_032088
	XM_001128986									NM_004938						NM_015174														NM_012186			NM_001013406						NM_032153
	XM_001128660									NM_006300						NM_015207														NM_012239			NM_001013698						NM_032379
	XM_001128623									NM_006315						NM_015471														NM_012447			NM_001013743						NM_032509
	XM_001128423									NM_007353						NM_015385														NM_012453			NM_001013746						NM_032554
	XM_001128149									NM_007214						NM_015350														NM_012456			NM_001014380						NM_207316
	XM_001127950									NM_007203						NM_015348														NM_013245			NM_001015882						NM_000130
	XM_001126888									NM_007172						NM_015315														NM_013286			NM_001017919						NM_001081573
	XM_001126853									NM_007097						NM_015313														NM_007047			NM_001017970						NM_001230
	XM_001126665									NM_007078						NM_015310														NM_007005			NM_001018064						NM_001552
	XM_001126183									NM_007030						NM_015306														NM_006555			NM_001012978						NM_001781
	XM_001125875									NM_006803						NM_015299														NM_006611			NM_001011885						NM_002023
	XM_001125737									NM_006785						NM_015285														NM_006678			NM_001006946						NM_002156
	NM_203505									NM_006720						NM_015283														NM_006801			NM_001007094						NM_002190
	NM_203504									NM_006698						NM_015270														NM_006814			NM_001008239						NM_002227
	NM_203413									NM_006650						NM_015008														NM_006912			NM_001008493						NM_002241
	NM_198527									NM_006529						NM_021998														NM_006962			NM_001008711						NM_001067
	NM_198501									NM_006352						NM_021079														NM_006987			NM_001008744						NM_001034954
	NM_198465									NM_004930						NM_021007														NM_013302			NM_001010942						NM_000262
	NM_198461															NM_020983														NM_013323			NM_001011645						NM_000283
	NM_198321															NM_020964														NM_014948			NM_001011713						NM_000330
	NM_198271															NM_020950														NM_015077			NM_001024216						NM_000681
	NM_198270															NM_020813														NM_015124			NM_006403						NM_000890
	NM_198088															NM_020809														NM_015202			NM_012297						NM_001002000
	NM_198061															NM_020806														NM_015253			NM_012302						NM_001004308
	NM_194277															NM_020784														NM_015268			NM_012467						NM_001011657
	NM_183079															NM_020749														NM_015299			NM_013252						NM_001033925
	NM_183044															NM_020727														NM_015328			NM_013255						NM_002561
	NM_198545															NM_020718														NM_014747			NM_013261						NM_002588
	NM_198562															NM_021117														NM_014571			NM_013433						NM_002657
	NM_203382															NM_021120														NM_014110			NM_013438						NM_005202
	NM_201998															NM_021911														NM_014157			NM_014011						NM_005347
	NM_201569															NM_021646														NM_014207			NM_012218						NM_005436
	NM_199461															NM_021624														NM_014230			NM_012095						NM_006291
	NM_199346															NM_021615														NM_014251			NM_006456						NM_006390
	NM_199245															NM_021252														NM_014310			NM_006544						NM_012071
	NM_199131															NM_021238														NM_014316			NM_006566						NM_012164
	NM_199129															NM_021229														NM_014434			NM_006646						NM_012402
	NM_199044															NM_021183														NM_006449			NM_006699						NM_014679
	NM_198935															NM_021180														NM_006291			NM_006798						NM_005108
	NM_198850															NM_021167														NM_004423			NM_006873						NM_004817
	NM_198843															NM_021163														NM_004612			NM_007042						NM_002662
	NM_183043															NM_021140														NM_004641			NM_007372						NM_002725
	XM_946212															NM_020715														NM_004687			NM_014289						NM_003735
	XM_939476															NM_020673														NM_004748			NM_014338						NM_003827
	XM_938922															NM_020663														NM_004852			NM_014867						NM_004229
	XM_938689															NM_018939														NM_004863			NM_014904						NM_004277
	XM_938374															NM_018650														NM_004952			NM_014950						NM_004567
	XM_938171															NM_018638														NM_004402			NM_014999						NM_004586
	XM_934619															NM_018490														NM_004391			NM_015155						NM_004591
	XM_934218															NM_018452														NM_003708			NM_015199						NM_015254
	XM_931456															NM_018440														NM_003771			NM_015299						NM_015677
	XM_928866															NM_018429														NM_003786			NM_015305						NM_021083
	XM_928466															NM_018370														NM_003811			NM_015315						NM_021238
	XM_498479															NM_018367														NM_003839			NM_014848						NM_024610
	XM_371655															NM_018361														NM_004155			NM_014839						NM_024624
	XM_939499															NM_018312														NM_004171			NM_014382						NM_024641
	XM_940335															NM_018266														NM_004233			NM_014395						NM_024665
	XM_946191															NM_018941														NM_004959			NM_014421						NM_024709
	XM_946032															NM_018947														NM_005079			NM_014613						NM_024772
	XM_945788															NM_020639														NM_005686			NM_014661						NM_025027
	XM_945786															NM_020456														NM_005814			NM_014691						NM_025059
	XM_945015															NM_020443														NM_005901			NM_014747						NM_030647
	XM_944290															NM_020405														NM_005934			NM_014764						NM_020805
	XM_942909															NM_020394														NM_005978			NM_014836						NM_020453
	XM_942780															NM_020336														NM_006018			NM_015368						NM_020390
	XM_942208															NM_020132														NM_006096			NM_003888						NM_015954
	XM_941239															NM_020122														NM_006257			NM_004379						NM_016485
	XM_941062															NM_020116														NM_005598			NM_004432						NM_016607
	XM_940984															NM_019102														NM_005542			NM_004543						NM_016644
	XM_371461															NM_019044														NM_005173			NM_004583						NM_017752
	XM_371250															NM_019042														NM_005202			NM_004713						NM_018303
	XM_371176															NM_018223														NM_005229			NM_004795						NM_018353
	XM_001133059															NM_130392														NM_005282			NM_004845						NM_018388
	XM_001132972															XM_001129527														NM_005419			NM_004912						NM_019114
	XM_001132928															XM_001124597														NM_005432			NM_004955						NM_019119
	XM_001132925															XM_001124203														NM_005436			NM_004375						NM_020152
	XM_001132549															NM_213595														NM_005439			NM_004370						NM_030791
	XM_001132046															NM_212539														NM_003557			NM_003896						NM_031453
	XM_001131298															NM_207454																	NM_003971						NM_153825
	XM_001131068															NM_207429																	NM_003999						NM_172239
	XM_001130466															NM_207333																	NM_004082						NM_173478
	XM_001130163															NM_206943																	NM_004161						NM_175861
	XM_001129924															NM_206933																	NM_004162						NM_177424
	XM_001129643															NM_206909																	NM_004229						NM_178505
	XM_001133066															NM_206907																	NM_004285						NM_178558
	XM_001133074															NM_205846																	NM_004338						NM_181847
	XM_291054															XM_001124844																	NM_005109						NM_198568
	XM_044062															XM_001124973																	NM_005149						NM_198581
	XM_037557															XM_001128986																	NM_005833						NM_199177
	XM_001134446															XM_001128660																	NM_005903						NM_152756
	XM_001134168															XM_001128623																	NM_006040						NM_152723
	XM_001134139															XM_001128423																	NM_006180						NM_152695
	XM_001133757															XM_001128149																	NM_006268						NM_031889
	XM_001133510															XM_001127950																	NM_006282						NM_032145
	XM_001133349															XM_001126888																	NM_006317						NM_052860
	XM_001133335															XM_001126853																	NM_006343						NM_053282
	XM_001133333															XM_001126665																	NM_006386						NM_054027
	XM_001133099															XM_001126183																	NM_005802						NM_138731
	XM_001129642															XM_001125875																	NM_005780						NM_139164
	NM_152835															XM_001125737																	NM_005180						NM_145048
	NM_147134															NM_203505																	NM_005271						NM_145246
	NM_145753															NM_203504																	NM_005400						NM_152347
	NM_145698															NM_203413																	NM_005440						NM_152570
	NM_145663															NM_198527																	NM_005578						NM_207361
	NM_145261															NM_198501																	NM_005721						NM_000271
	NM_145259															NM_198465																	NM_005752						NM_001029884
	NM_145257															NM_198461																	NM_005765						NM_001040057
	NM_145041															NM_198321																	NM_005768						NM_001040151
	NM_145037															NM_198271																	NM_006390						NM_001040876
	NM_144949															NM_198270																							NM_001042482
	NM_144775															NM_198088																							NM_001042555
	NM_144672															NM_198061																							NM_001042697
	NM_147187															NM_194277																							NM_001044387
	NM_148955															NM_183079																							NM_001077203
	NM_152826															NM_183044																							NM_001077619
	NM_152734															NM_198545																							NM_001077690
	NM_152729															NM_198562																							NM_001025108
	NM_152716															NM_203382																							NM_001025072
	NM_152695															NM_201998																							NM_001024843
	NM_152632															NM_201569																							NM_000337
	NM_152624															NM_199461																							NM_000486
	NM_152622															NM_199346																							NM_000489
	NM_152409															NM_199245																							NM_000573
	NM_152332															NM_199131																							NM_000991
	NM_152282															NM_199129																							NM_001001732
	NM_152263															NM_199044																							NM_001008391
	NM_144649															NM_198935																							NM_001009881
	NM_144618															NM_198850																							NM_001012509
	NM_144607															NM_198843																							NM_001012659
	NM_138400															NM_183043																							NM_001017930
	NM_138381															XM_946212																							NM_001079846
	NM_138368															XM_939476																							NM_001079872
	NM_138348															XM_938922																							NM_005611
	NM_138300															XM_938689																							NM_006282
	NM_138270															XM_938374																							NM_006606
	NM_134424															XM_938171																							NM_006614
	NM_133509															XM_934619																							NM_006626
	NM_133474															XM_934218																							NM_006988
	NM_133372															XM_931456																							NM_007202
	NM_133370															XM_928866																							NM_013995
	NM_130847															XM_928466																							NM_014112
	NM_138450															XM_498479																							NM_014369
	NM_138619															XM_371655																							NM_014415
	NM_144586															XM_939499																							NM_004888
	NM_144498															XM_940335																							NM_004866
	NM_139321															XM_946191																							NM_004736
	NM_139312															XM_946032																							NM_001351
	NM_139283															XM_945788																							NM_001729
	NM_139281															XM_945786																							NM_002737
	NM_139246															XM_945015																							NM_002748
	NM_139126															XM_944290																							NM_003114
	NM_138959															XM_942909																							NM_003852
	NM_138714															XM_942780																							NM_003895
	NM_138713															XM_942208																							NM_004337
	NM_138621															XM_941239																							NM_004459
	NM_130393															XM_941062																							NM_004628
	NM_182960															XM_940984																							NM_004719
	NM_181453															XM_371461																							NM_015092
	NM_181359															XM_371250																							NM_020909
	NM_181265															XM_371176																							NM_138459
	NM_178844															XM_001133059																							NM_201998
	NM_178586															XM_001132972																							NM_012154
	NM_178509															XM_001132928																							NM_003505
	NM_178448															XM_001132925																							NM_002738
	NM_177968															XM_001132549																							NM_014292
	NM_177539															XM_001132046																							NM_052854
	NM_177538															XM_001131298																							NM_001567
	NM_177531															XM_001131068																							NM_175898
	NM_177452															XM_001130466																							NM_201995
	NM_181489															XM_001130163																							NM_016148
	NM_181532															XM_001129924																							NM_018688
	NM_182899															XM_001129643																							NM_198061
	NM_182898															XM_001133066																							NM_030981
	NM_182705															XM_001133074																							NM_032153
	NM_182665															XM_291054																							NM_182562
	NM_182664															XM_044062																							NM_177414
	NM_182663															XM_037557																							NM_032804
	NM_182612															XM_001134446																							NM_005903
	NM_182569															XM_001134168																							NM_001001419
	NM_182515															XM_001134139																							NM_001001420
	NM_182508															XM_001133757																							NM_001004304
	NM_182501															XM_001133510																							NM_001024843
	NM_181762															XM_001133349																							NM_001081752
	NM_176877															XM_001133335																							NM_001081754
	NM_176815															XM_001133333																							NM_002074
	NM_176083															XM_001133099																							NM_002710
	NM_170710															XM_001129642																							NM_003660
	NM_170672															NM_152835																							NM_003713
	NM_153689															NM_147134																							NM_003869
	NM_153645															NM_145753																							NM_004630
	NM_153456															NM_145698																							NM_000501
	NM_153442															NM_145663																							NM_013250
	NM_153348															NM_145261																							NM_021144
	NM_153261															NM_145259																							NM_021928
	NM_153188															NM_145257																							NM_022824
	NM_153182															NM_145041																							NM_024341
	NM_153035															NM_145037																							NM_024786
	NM_152996															NM_144949																							NM_024835
	NM_172355															NM_144775																							NM_024989
	NM_173083															NM_144672																							NM_030643
	NM_175747															NM_147187																							NM_030755
	NM_175625															NM_148955																							NM_031435
	NM_175624															NM_152826																							NM_032214
	NM_175623															NM_152734																							NM_032423
	NM_175571															NM_152729																							NM_032578
	NM_174916															NM_152716																							NM_052818
	NM_174911															NM_152695																							NM_078469
	NM_173631															NM_152632																							NM_080282
	NM_173582															NM_152624																							NM_020806
	NM_173468															NM_152622																							NM_020342
	NM_173463															NM_152409																							NM_013329
	NM_173214															NM_152332																							NM_014600
	NM_152924															NM_152282																							NM_014739
	NM_001080122															NM_152263																							NM_015199
	NM_001042549															NM_144649																							NM_015271
	NM_001042548															NM_144618																							NM_015443
	NM_001042537															NM_144607																							NM_016205
	NM_001042533															NM_138400																							NM_016617
	NM_001042480															NM_138381																							NM_016953
	NM_001042479															NM_138368																							NM_017516
	NM_001042467															NM_138348																							NM_017633
	NM_001042386															NM_138300																							NM_017741
	NM_001042385															NM_138270																							NM_017770
	NM_001042383															NM_134424																							NM_018222
	NM_001042371															NM_133509																							NM_018479
	NM_001041															NM_133474																							NM_020062
	NM_001042603															NM_133372																							NM_080867
	NM_001042717															NM_133370																							NM_130439
	NM_001080121															NM_130847																							NM_173822
	NM_001079872															NM_138450																							NM_173826
	NM_001079843															NM_138619																							NM_175077
	NM_001079537															NM_144586																							NM_175634
	NM_001079525															NM_144498																							NM_175635
	NM_001079524															NM_139321																							NM_175636
	NM_001077692															NM_139312																							NM_176081
	NM_001077691															NM_139283																							NM_176083
	NM_001077690															NM_139281																							NM_181354
	NM_001077427															NM_139246																							NM_182666
	NM_001048252															NM_139126																							NM_183004
	NM_001048183															NM_138959																							NM_183238
	NM_001040712															NM_138714																							NM_198843
	NM_001040453															NM_138713																							NM_199133
	NM_001040450															NM_138621																							NM_199421
	NM_001037340															NM_130393																							NM_207009
	NM_001037339															NM_182960																							NM_173812
	NM_001037334															NM_181453																							NM_173658
	NM_001037293															NM_181359																							NM_133371
	NM_001037172															NM_181265																							NM_138369
	NM_001035521															NM_178844																							NM_138494
	NM_001034957															NM_178586																							NM_139321
	NM_001034956															NM_178509																							NM_144629
	NM_001034955															NM_178448																							NM_145037
	NM_001034954															NM_177968																							NM_145660
	NM_001034915															NM_177539																							NM_152278
	NM_001033925															NM_177538																							NM_152384
	NM_001037341															NM_177531																							NM_152616
	NM_001037553															NM_177452																							NM_152665
	NM_001040441															NM_181489																							NM_152705
	NM_001040402															NM_181532																							NM_152756
	NM_001040285															NM_182899																							NM_153235
	NM_001040172															NM_182898																							NM_153608
	NM_001040143															NM_182705																							NM_170606
	NM_001040142															NM_182665																							NM_207645
	NM_001040061															NM_182664																							NM_000104
	NM_001039770															NM_182663																							NM_001042543
	NM_001039619															NM_182612																							NM_001044387
	NM_001039580															NM_182569																							NM_001044388
	NM_001039547															NM_182515																							NM_001077196
	NM_001039199															NM_182508																							NM_001077197
	NM_001033046															NM_182501																							NM_001077440
	NM_001404															NM_181762																							NM_001077441
	NM_001113380															NM_176877																							NM_001079539
	NM_001102445															NM_176815																							NM_001117
	NM_001099415															NM_176083																							NM_001241
	NM_001099405															NM_170710																							NM_001337
	NM_001099404															NM_170672																							NM_001681
	NM_001098844															NM_153689																							NM_001695
	NM_001098819															NM_153645																							NM_001969
	NM_001098818															NM_153456																							NM_002053
	NM_001098672															NM_153442																							NM_002121
	NM_001098517															NM_153348																							NM_001040202
	NM_001098477															NM_153261																							NM_001039585
	NM_001098403															NM_153188																							NM_000125
	NM_001113381															NM_153182																							NM_000217
	NM_001124															NM_153035																							NM_000349
	NM_001402															NM_152996																							NM_000637
	NM_001399															NM_172355																							NM_000959
	NM_001338															NM_173083																							NM_001007243
	NM_001331															NM_175747																							NM_001008541
	NM_001310															NM_175625																							NM_001009960
	NM_001282															NM_175624																							NM_001010891
	NM_001277															NM_175623																							NM_001014797
	NM_001259															NM_175571																							NM_001023567
	NM_001228															NM_174916																							NM_001024218
	NM_001204															NM_174911																							NM_001025081
	NM_001177															NM_173631																							NM_001025090
	NM_001165															NM_173582																							NM_001025101
	NM_001098402															NM_173468																							NM_001033925
	NM_001098213															NM_173463																							NM_002141
	NM_001098212															NM_173214																							NM_002264
	NM_001085377															NM_152924																							NM_004805
	NM_001085357															NM_001080122																							NM_005080
	NM_001083607															NM_001042549																							NM_005962
	NM_001083606															NM_001042548																							NM_006084
	NM_001083604															NM_001042537																							NM_006205
	NM_001083603															NM_001042533																							NM_006408
	NM_001083602															NM_001042480																							NM_006526
	NM_001081461															NM_001042479																							NM_006529
	NM_001081															NM_001042467																							NM_006930
	NM_001080428															NM_001042386																							NM_006991
	NM_001080412															NM_001042385																							NM_007048
	NM_001080124															NM_001042383																							NM_007166
	NM_001085384															NM_001042371																							NM_007173
	NM_001085458															NM_001041																							NM_012071
	NM_001098211															NM_001042603																							NM_012242
	NM_001097620															NM_001042717																							NM_012269
	NM_001085471															NM_001080121																							NM_004637
	NM_001085469															NM_001079872																							NM_004412
	NM_001085467															NM_001079843																							NM_002385
	NM_001085466															NM_001079537																							NM_002597
	NM_001085465															NM_001079525																							NM_003051
	NM_001085464															NM_001079524																							NM_003161
	NM_001085462															NM_001077692																							NM_003252
	NM_001085461															NM_001077691																							NM_003341
	NM_001085460															NM_001077690																							NM_003407
	NM_001085459															NM_001077427																							NM_003409
	NM_001080123															NM_001048252																							NM_003506
	NM_001002860															NM_001048183																							NM_003643
	NM_000877															NM_001040712																							NM_003884
	NM_000875															NM_001040453																							NM_004171
	NM_000861															NM_001040450																							NM_004253
	NM_000843															NM_001037340																							NM_004277
	NM_000829															NM_001037339																							NM_004288
	NM_000813															NM_001037334																							NM_004349
	NM_000785															NM_001037293																							NM_013243
	NM_000748															NM_001037172																							NM_022002
	NM_000719															NM_001035521																							NM_018906
	NM_000702															NM_001034957																							NM_018904
	NM_000693															NM_001034956																							NM_018902
	NM_000686															NM_001034955																							NM_018901
	NM_000923															NM_001034954																							NM_018900
	NM_000925															NM_001034915																							NM_018899
	NM_001002231															NM_001033925																							NM_018839
	NM_001001931															NM_001037341																							NM_018425
	NM_001001925															NM_001037553																							NM_018409
	NM_001001924															NM_001040441																							NM_018266
	NM_001001852															NM_001040402																							NM_018210
	NM_001001664															NM_001040285																							NM_018157
	NM_001001563															NM_001040172																							NM_017958
	NM_001001555															NM_001040143																							NM_018907
	NM_001001550															NM_001040142																							NM_018908
	NM_001001395															NM_001040061																							NM_020889
	NM_000976															NM_001039770																							NM_020742
	NM_000961															NM_001039619																							NM_020653
	NM_000627															NM_001039580																							NM_020425
	NM_000619															NM_001039547																							NM_020337
	NM_000618															NM_001039199																							NM_020248
	NM_000259															NM_001033046																							NM_020165
	NM_000232															NM_001404																							NM_019885
	NM_000202															NM_001113380																							NM_019555
	NM_000165															NM_001102445																							NM_019117
	NM_000135															NM_001099415																							NM_018970
	NM_000109															NM_001099405																							NM_018910
	NM_000098															NM_001099404																							NM_018909
	NM_000092															NM_001098844																							NM_017896
	NM_000067															NM_001098819																							NM_017826
	NM_000053															NM_001098818																							NM_017811
	NM_000046															NM_001098672																							NM_016277
	NM_000038															NM_001098517																							NM_016196
	NM_000264															NM_001098477																							NM_016173
	NM_000293															NM_001098403																							NM_016143
	NM_000601															NM_001113381																							NM_016125
	NM_000593															NM_001124																							NM_016060
	NM_000567															NM_001402																							NM_015651
	NM_000565															NM_001399																							NM_015533
	NM_000489															NM_001338																							NM_015464
	NM_000438															NM_001331																							NM_015458
	NM_000390															NM_001310																							NM_015401
	NM_000382															NM_001282																							NM_015381
	NM_000377															NM_001277																							NM_015346
	NM_000335															NM_001259																							NM_016287
	NM_000314															NM_001228																							NM_016531
	NM_000311															NM_001204																							NM_017741
	NM_000029															NM_001177																							NM_017645
	NM_001032410															NM_001165																							NM_017634
	NM_001024593															NM_001098402																							NM_017580
	NM_001024218															NM_001098213																							NM_017563
	NM_001018088															NM_001098212																							NM_017515
	NM_001018066															NM_001085377																							NM_017450
	NM_001018065															NM_001085357																							NM_017424
	NM_001018064															NM_001083607																							NM_017415
	NM_001017980															NM_001083606																							NM_016952
	NM_001017395															NM_001083604																							NM_016605
	NM_001017368															NM_001083603																							NM_016598
	NM_001014841															NM_001083602																							NM_016585
	NM_001014797															NM_001081461																							NM_015345
	NM_001014380															NM_001081																							NM_207577
	NM_001024596															NM_001080428																							NM_178523
	NM_001024647															NM_001080412																							NM_175056
	NM_001032293															NM_001080124																							NM_173832
	NM_001031806															NM_001085384																							NM_170686
	NM_001031749															NM_001085458																							NM_153426
	NM_001031732															NM_001098211																							NM_152945
	NM_001030288															NM_001097620																							NM_152765
	NM_001030006															NM_001085471																							NM_152622
	NM_001029863															NM_001085469																							NM_152449
	NM_001029839															NM_001085467																							NM_152374
	NM_001025069															NM_001085466																							NM_152286
	NM_001025068															NM_001085465																							NM_147202
	NM_001024948															NM_001085464																							NM_145307
	NM_001024843															NM_001085462																							NM_178585
	NM_001013843															NM_001085461																							NM_181332
	NM_001013629															NM_001085460																							NM_203506
	NM_001012729															NM_001085459																							NM_199424
	NM_001008274															NM_001080123																							NM_199162
	NM_001007561															NM_001002860																							NM_198833
	NM_001007094															NM_000877																							NM_198568
	NM_001005918															NM_000875																							NM_198274
	NM_001005609															NM_000861																							NM_198225
	NM_001005473															NM_000843																							NM_197941
	NM_001005210															NM_000829																							NM_183376
	NM_001004351															NM_000813																							NM_183227
	NM_001004349															NM_000785																							NM_182907
	NM_001004334															NM_000748																							NM_182749
	NM_001004318															NM_000719																							NM_182483
	NM_001004308															NM_000702																							NM_145168
	NM_001008408															NM_000693																							NM_144570
	NM_001008537															NM_000686																							NM_139281
	NM_001012418															NM_000923																							NM_031268
	NM_001012339															NM_000925																							NM_024944
	NM_001011666															NM_001002231																							NM_024896
	NM_001011537															NM_001001931																							NM_024665
	NM_001011513															NM_001001925																							NM_024577
	NM_001010971															NM_001001924																							NM_024513
	NM_001010874															NM_001001852																							NM_024097
	NM_001009569															NM_001001664																							NM_022900
	NM_001009555															NM_001001563																							NM_022750
	NM_001008738															NM_001001555																							NM_022574
	NM_001008564															NM_001001550																							NM_022440
	NM_001008539															NM_001001395																							NM_022438
	NM_001004196															NM_000976																							NM_022151
	NM_001409															NM_000961																							NM_031411
	NM_007172															NM_000627																							NM_031488
	NM_006459															NM_000619																							NM_139280
	NM_006457															NM_000618																							NM_138959
	NM_006452															NM_000259																							NM_138395
	NM_006434															NM_000232																							NM_130811
	NM_006393															NM_000202																							NM_080836
	NM_006313															NM_000165																							NM_080819
	NM_006267															NM_000135																							NM_058172
	NM_006264															NM_000109																							NM_033393
	NM_006251															NM_000098																							NM_033211
	NM_006242															NM_000092																							NM_033013
	NM_006235															NM_000067																							NM_032581
	NM_006212															NM_000053																							NM_032458
	NM_006464															NM_000046																							NM_032023
	NM_006514															NM_000038																							NM_022058
	NM_007137															NM_000264																							NM_003724
	NM_007054															NM_000293																							NM_002640
	NM_007034															NM_000601																							NM_002613
	NM_007011															NM_000593																							NM_002569
	NM_006996															NM_000567																							NM_002507
	NM_006933															NM_000565																							NM_002371
	NM_006888															NM_000489																							NM_002340
	NM_006838															NM_000438																							NM_002313
	NM_006785															NM_000390																							NM_002309
	NM_006621															NM_000382																							NM_002086
	NM_006599															NM_000377																							NM_001717
	NM_006538															NM_000335																							NM_001713
	NM_006180															NM_000314																							NM_001453
	NM_006139															NM_000311																							NM_001334
	NM_006062															NM_000029																							NM_002653
	NM_005387															NM_001032410																							NM_002996
	NM_005311															NM_001024593																							NM_003681
	NM_005197															NM_001024218																							NM_003671
	NM_005156															NM_001018088																							NM_003636
	NM_005121															NM_001018066																							NM_003588
	NM_005118															NM_001018065																							NM_003559
	NM_005102															NM_001018064																							NM_003426
	NM_005070															NM_001017980																							NM_003372
	NM_005050															NM_001017395																							NM_003281
	NM_005044															NM_001017368																							NM_003081
	NM_004999															NM_001014841																							NM_003059
	NM_004904															NM_001014797																							NM_003055
	NM_005437															NM_001014380																							NM_003026
	NM_005466															NM_001024596																							NM_003011
	NM_006036															NM_001024647																							NM_001198
	NM_005977															NM_001032293																							NM_001085
	NM_005957															NM_001031806																							NM_001080432
	NM_005937															NM_001031749																							NM_001005783
	NM_005909															NM_001031732																							NM_001003408
	NM_005894															NM_001030288																							NM_001003407
	NM_005862															NM_001030006																							NM_001001938
	NM_005843															NM_001029863																							NM_000693
	NM_005748															NM_001029839																							NM_000597
	NM_005715															NM_001025069																							NM_000569
	NM_005613															NM_001025068																							NM_000382
	NM_005551															NM_001024948																							NM_000319
	NM_004894															NM_001024843																							NM_000297
	NM_014981															NM_001013843																							NM_000264
	NM_014496															NM_001013629																							NM_000189
	NM_014423															NM_001012729																							NM_000165
	NM_014371															NM_001008274																							NM_001011552
	NM_014363															NM_001007561																							NM_001012329
	NM_014333															NM_001007094																							NM_001079872
	NM_014314															NM_001005918																							NM_001079842
	NM_014301															NM_001005609																							NM_001079841
	NM_014284															NM_001005473																							NM_001079840
	NM_014271															NM_001005210																							NM_001077181
	NM_014247															NM_001004351																							NM_001042506
	NM_014106															NM_001004349																							NM_001040458
	NM_014089															NM_001004334																							NM_001032380
	NM_014612															NM_001004318																							NM_001015887
	NM_014635															NM_001004308																							NM_001015877
	NM_014932															NM_001008408																							NM_001013615
	NM_014904															NM_001008537																							NM_001012977
	NM_014835															NM_001012418																							NM_001012418
	NM_014832															NM_001012339																							NM_000115
	NM_014810															NM_001011666																							NM_015291
	NM_014767															NM_001011537																							NM_013411
	NM_014729															NM_001011513																							NM_013382
	NM_014702															NM_001010971																							NM_013380
	NM_014683															NM_001010874																							NM_013364
	NM_014646															NM_001009569																							NM_013255
	NM_014643															NM_001009555																							NM_013240
	NM_014637															NM_001008738																							NM_012242
	NM_014048															NM_001008564																							NM_007332
	NM_014033															NM_001008539																							NM_007292
	NM_014011															NM_001004196																							NM_007256
	NM_012308															NM_001409																							NM_007157
	NM_012307															NM_007172																							NM_007137
	NM_012297															NM_006459																							NM_007014
	NM_012281															NM_006457																							NM_014034
	NM_012232															NM_006452																							NM_014141
	NM_012194															NM_006434																							NM_015282
	NM_012193															NM_006393																							NM_015100
	NM_012174															NM_006313																							NM_015092
	NM_012137															NM_006267																							NM_015052
	NM_012098															NM_006264																							NM_015035
	NM_012090															NM_006251																							NM_014991
	NM_012072															NM_006242																							NM_014989
	NM_012316															NM_006235																							NM_014820
	NM_012347															NM_006212																							NM_014789
	NM_014001															NM_006464																							NM_014746
	NM_013396															NM_006514																							NM_014734
	NM_013393															NM_007137																							NM_014663
	NM_013390															NM_007054																							NM_014615
	NM_013374															NM_007034																							NM_006825
	NM_013313															NM_007011																							NM_006753
	NM_013302															NM_006996																							NM_006720
	NM_013286															NM_006933																							NM_005670
	NM_013252															NM_006888																							NM_005598
	NM_012465															NM_006838																							NM_005546
	NM_012461															NM_006785																							NM_005375
	NM_012421															NM_006621																							NM_005188
	NM_007332															NM_006599																							NM_005126
	NM_003336															NM_006538																							NM_005069
	NM_002892															NM_006180																							NM_005006
	NM_002874															NM_006139																							NM_004983
	NM_002843															NM_006062																							NM_004980
	NM_002839															NM_005387																							NM_004650
	NM_002740															NM_005311																							NM_004293
	NM_002738															NM_005197																							NM_004288
	NM_002711															NM_005156																							NM_005711
	NM_002670															NM_005121																							NM_005715
	NM_002637															NM_005118																							NM_006555
	NM_002595															NM_005102																							NM_006472
	NM_002576															NM_005070																							NM_006282
	NM_002547															NM_005050																							NM_006241
	NM_002895															NM_005044																							NM_006204
	NM_002977															NM_004999																							NM_006142
	NM_003212															NM_004904																							NM_006067
	NM_003211															NM_005437																							NM_005990
	NM_003161															NM_005466																							NM_005984
	NM_003151															NM_006036																							NM_005815
	NM_003127															NM_005977																							NM_005813
	NM_003123															NM_005957																							NM_005739
	NM_003099															NM_005937																							NM_005725
	NM_003046															NM_005909																							NM_004209
	NM_003045															NM_005894																							NM_015061
	NM_003038															NM_005862																							NM_020917
	NM_003014															NM_005843																							NM_020936
	NM_003005															NM_005748																							NM_021080
	NM_002508															NM_005715																							NM_021202
	NM_002481															NM_005613																							NM_021916
	NM_002480															NM_005551																							NM_022153
	NM_002015															NM_004894																							NM_022770
	NM_001995															NM_014981																							NM_024577
	NM_001981															NM_014496																							NM_024945
	NM_001977															NM_014423																							NM_025063
	NM_001961															NM_014371																							NM_025179
	NM_001942															NM_014363																							NM_025251
	NM_001858															NM_014333																							NM_030641
	NM_001759															NM_014314																							NM_031452
	NM_001720															NM_014301																							NM_020845
	NM_001707															NM_014284																							NM_020742
	NM_001560															NM_014271																							NM_015094
	NM_001514															NM_014247																							NM_015149
	NM_002031															NM_014106																							NM_015355
	NM_002033															NM_014089																							NM_015431
	NM_002387															NM_014612																							NM_015471
	NM_002310															NM_014635																							NM_015500
	NM_002270															NM_014932																							NM_015719
	NM_002247															NM_014904																							NM_016339
	NM_002227															NM_014835																							NM_016617
	NM_002223															NM_014832																							NM_017577
	NM_002209															NM_014810																							NM_017924
	NM_002205															NM_014767																							NM_018326
	NM_002203															NM_014729																							NM_020673
	NM_002093															NM_014702																							NM_020717
	NM_002092															NM_014683																							NM_032144
	NM_002061															NM_014646																							NM_032510
	NM_001480															NM_014643																							NM_145279
	NM_004863															NM_014637																							NM_152263
	NM_004275															NM_014048																							NM_152406
	NM_004273															NM_014033																							NM_152632
	NM_004236															NM_014011																							NM_152903
	NM_004124															NM_012308																							NM_153712
	NM_004111															NM_012307																							NM_173582
	NM_004094															NM_012297																							NM_173622
	NM_004067															NM_012281																							NM_173808
	NM_004023															NM_012232																							NM_178540
	NM_004022															NM_012194																							NM_181521
	NM_004020															NM_012193																							NM_181644
	NM_004018															NM_012174																							NM_182705
	NM_004017															NM_012137																							NM_207303
	NM_004337															NM_012098																							NM_145167
	NM_004354															NM_012090																							NM_144996
	NM_004859															NM_012072																							NM_032517
	NM_004809															NM_012316																							NM_032606
	NM_004798															NM_012347																							NM_033224
	NM_004787															NM_014001																							NM_033515
	NM_004786															NM_013396																							NM_052898
	NM_004747															NM_013393																							NM_052906
	NM_004658															NM_013390																							NM_052909
	NM_004566															NM_013374																							NM_080391
	NM_004523															NM_013313																							NM_138391
	NM_004458															NM_013302																							NM_138423
	NM_004412															NM_013286																							NM_138426
	NM_004393															NM_013252																							NM_138459
	NM_004014															NM_012465																							NM_138554
	NM_004013															NM_012461																							NM_144571
	NM_004011															NM_012421																							NM_207361
	NM_003629															NM_007332																							NM_015026
	NM_003615															NM_003336																							NM_000219
	NM_003597															NM_002892																							NM_001020818
	NM_003588															NM_002874																							NM_001024843
	NM_003565															NM_002843																							NM_001037165
	NM_003468															NM_002839																							NM_001039585
	NM_003458															NM_002740																							NM_001039844
	NM_003439															NM_002738																							NM_001042355
	NM_003426															NM_002711																							NM_001056
	NM_003421															NM_002670																							NM_001077426
	NM_003420															NM_002637																							NM_001079809
	NM_003389															NM_002595																							NM_001080392
	NM_003764															NM_002576																							NM_001204
	NM_003787															NM_002547																							NM_001417
	NM_004009															NM_002895																							NM_002283
	NM_004007															NM_002977																							NM_002454
	NM_004006															NM_003212																							NM_001017440
	NM_003996															NM_003211																							NM_001009959
	NM_003980															NM_003161																							NM_000313
	NM_003930															NM_003151																							NM_000410
	NM_003909															NM_003127																							NM_000417
	NM_003842															NM_003123																							NM_000611
	NM_003840															NM_003099																							NM_000615
	NM_003800															NM_003046																							NM_000756
	NM_003799															NM_003045																							NM_000950
	NM_003796															NM_003038																							NM_001001665
	NM_003386															NM_003014																							NM_001003688
																NM_003005																							NM_001005609
																NM_002508																							NM_001007094
																NM_002481																							NM_001008539
																NM_002480																							NM_001008697
																NM_002015																							NM_001008756
																NM_001995																							NM_003015
																NM_001981																							NM_003393
																NM_001977																							NM_006905
																NM_001961																							NM_006915
																NM_001942																							NM_006931
																NM_001858																							NM_006933
																NM_001759																							NM_007030
																NM_001720																							NM_007175
																NM_001707																							NM_007178
																NM_001560																							NM_007347
																NM_001514																							NM_012228
																NM_002031																							NM_012452
																NM_002033																							NM_013261
																NM_002387																							NM_013374
																NM_002310																							NM_013411
																NM_002270																							NM_013943
																NM_002247																							NM_006546
																NM_002227																							NM_006386
																NM_002223																							NM_003439
																NM_002209																							NM_003808
																NM_002205																							NM_003872
																NM_002203																							NM_004051
																NM_002093																							NM_004376
																NM_002092																							NM_004441
																NM_002061																							NM_004457
																NM_001480																							NM_005266
																NM_004863																							NM_005440
																NM_004275																							NM_005613
																NM_004273																							NM_006066
																NM_004236																							NM_006136
																NM_004124																							NM_006275
																NM_004111																							NM_006380
																NM_004094																							NM_014795
																NM_004067																							NM_130807
																NM_004023																							NM_024910
																NM_004022																							NM_025193
																NM_004020																							NM_030806
																NM_004018																							NM_030912
																NM_004017																							NM_030918
																NM_004337																							NM_031444
																NM_004354																							NM_031448
																NM_004859																							NM_031905
																NM_004809																							NM_024818
																NM_004798																							NM_024771
																NM_004787																							NM_022749
																NM_004786																							NM_022835
																NM_004747																							NM_022842
																NM_004658																							NM_024034
																NM_004566																							NM_024513
																NM_004523																							NM_024577
																NM_004458																							NM_024701
																NM_004412																							NM_024710
																NM_004393																							NM_032214
																NM_004014																							NM_032295
																NM_004013																							NM_033631
																NM_004011																							NM_052845
																NM_003629																							NM_058192
																NM_003615																							NM_080656
																NM_003597																							NM_080723
																NM_003588																							NM_080836
																NM_003565																							NM_080862
																NM_003468																							NM_130786
																NM_003458																							NM_033512
																NM_003439																							NM_033394
																NM_003426																							NM_032322
																NM_003421																							NM_032452
																NM_003420																							NM_032476
																NM_003389																							NM_032583
																NM_003764																							NM_032730
																NM_003787																							NM_032828
																NM_004009																							NM_032927
																NM_004007																							NM_033133
																NM_004006																							NM_022730
																NM_003996																							NM_022454
																NM_003980																							NM_017662
																NM_003930																							NM_017706
																NM_003909																							NM_017712
																NM_003842																							NM_017723
																NM_003840																							NM_017772
																NM_003800																							NM_017877
																NM_003799																							NM_017902
																NM_003796																							NM_018189
																NM_003386																							NM_017628
																NM_000314																							NM_017595
																NM_006282																							NM_015540
																NM_012214																							NM_015568
																NM_014423																							NM_015913
																NM_014494																							NM_016065
																NM_014613																							NM_016287
																NM_014840																							NM_016358
																NM_016131																							NM_016652
																NM_016441																							NM_017515
																NM_017633																							NM_018201
																NM_017780																							NM_018379
																NM_018448																							NM_020718
																NM_020651																							NM_020739
																NM_020854																							NM_020886
																NM_025179																							NM_020988
																NM_030627																							NM_021260
																NM_030775																							NM_022048
																NM_005402																							NM_022060
																NM_005121																							NM_022164
																NM_004924																							NM_020647
																NM_000627																							NM_020452
																NM_001024843																							NM_018407
																NM_001029875																							NM_018425
																NM_001030055																							NM_018484
																NM_001079526																							NM_019054
																NM_001092																							NM_019557
																NM_001106																							NM_020163
																NM_001364																							NM_020184
																NM_002499																							NM_020443
																NM_003112																							NM_015520
																NM_003750																							NM_133374
																NM_004272																							NM_214677
																NM_004279																							NM_177398
																NM_004438																							NM_178013
																NM_004588																							NM_178275
																NM_004852																							NM_178441
																NM_147223																							NM_178578
																NM_198256																							NM_178823
																NM_003016																							NM_182527
																NM_003406																							NM_182616
																NM_003418																							NM_175861
																NM_033631																							NM_174957
																NM_004349																							NM_173676
																NM_001001433																							NM_173801
																NM_013281																							NM_173803
																NM_018247																							NM_173829
																NM_015268																							NM_174892
																NM_005563																							NM_174953
																NM_005828																							NM_174954
																NM_002719																							NM_174956
																NM_015455																							NM_182686
																NM_000523																							NM_194442
																NM_000793																							NM_201348
																NM_000891																							NM_201567
																NM_005562																							NM_201648
																NM_182763																							NM_203459
																NM_138927																							NM_206933
																NM_173596																							NM_213589
																NM_001427																							NM_213609
																NM_020423																							NM_213662
																NM_015439																							NM_199423
																NM_016376																							NM_199242
																NM_016578																							NM_197939
																NM_015313																							NM_197974
																NM_016577																							NM_198329
																NM_016396																							NM_198336
																NM_021960																							NM_198337
																NM_178586																							NM_198458
																NM_175635																							NM_198484
																NM_144633																							NM_199129
																NM_020772																							NM_173598
																NM_033393																							NM_173462
																NM_203399																							NM_139276
																NM_032268																							NM_144671
																NM_024665																							NM_145020
																NM_024496																							NM_145186
																NM_032329																							NM_152244
																NM_198793																							NM_152263
																NM_015288																							NM_152264
																NM_015263																							NM_152267
																NM_004229																							NM_138636
																NM_003763																							NM_138558
																NM_003489																							NM_133496
																NM_003413																							NM_138287
																NM_002658																							NM_138300
																NM_002429																							NM_138356
																NM_002401																							NM_138383
																NM_001408																							NM_138385
																NM_001042599																							NM_138428
																NM_001003694																							NM_138456
																NM_000599																							NM_152281
																NM_004929																							NM_152284
																NM_005235																							NM_153045
																NM_015215																							NM_153442
																NM_014903																							NM_153605
																NM_014872																							NM_153647
																NM_013989																							NM_153837
																NM_013449																							NM_170768
																NM_013255																							NM_172390
																NM_006888																							NM_173355
																NM_005898																							NM_153018
																NM_005717																							NM_152765
																NM_005630																							NM_152331
																NM_005378																							NM_152420
																NM_000314																							NM_152458
																NM_020403																							NM_152463
																NM_004016																							NM_152545
																NM_033285																							NM_152552
																NM_016018																							NM_152629
																NM_005721																							NM_152753
																NM_017780																							NM_133433
																NM_178826																							NM_003369
																NM_000259																							NM_001040285
																NM_199324																							NM_001040445
																NM_152758																							NM_001042413
																NM_194449																							NM_001042476
																NM_016217																							NM_001042517
																NM_014494																							NM_001076787
																NM_015678																							NM_001080497
																NM_015626																							NM_001080533
																NM_014991																							NM_001040284
																NM_014932																							NM_001040280
																NM_015090																							NM_001030010
																NM_018482																							NM_001030060
																NM_134265																							NM_001031726
																NM_052840																							NM_001033507
																NM_018700																							NM_001033930
																NM_032558																							NM_001039360
																NM_022893																							NM_001039690
																NM_021813																							NM_001040146
																NM_020806																							NM_001259
																NM_020773																							NM_001286
																NM_203487																							NM_002725
																NM_014112																							NM_002990
																NM_005786																							NM_002997
																NM_004022																							NM_003039
																NM_004010																							NM_003131
																NM_004009																							NM_003134
																NM_004006																							NM_003145
																NM_003895																							NM_003352
																NM_003413																							NM_002713
																NM_003199																							NM_002644
																NM_002233																							NM_001635
																NM_001742																							NM_001655
																NM_001660																							NM_001773
																NM_001024843																							NM_001789
																NM_000720																							NM_002296
																NM_004011																							NM_002406
																NM_004012																							NM_002417
																NM_005717																							NM_002460
																NM_005406																							NM_001029864
																NM_004985																							NM_001025780
																NM_004586																							NM_000694
																NM_004504																							NM_000916
																NM_004064																							NM_001001349
																NM_004021																							NM_001002762
																NM_004020																							NM_001002811
																NM_004018																							NM_001002812
																NM_004017																							NM_001003652
																NM_004013																							NM_001003679
																NM_000109																							NM_000498
																NM_005225																							NM_000430
																NM_021229																							NM_000090
																NM_020211																							NM_000096
																NM_020134																							NM_000127
																NM_019555																							NM_000134
																NM_018999																							NM_000138
																NM_018911																							NM_000254
																NM_018909																							NM_000362
																NM_018908																							NM_000376
																NM_018906																							NM_001005212
																NM_018905																							NM_001005782
																NM_018904																							NM_001017524
																NM_020317																							NM_001017535
																NM_020345																							NM_001018053
																NM_020390																							NM_001024736
																NM_021183																							NM_001025109
																NM_021145																							NM_001025232
																NM_021137																							NM_001025252
																NM_021117																							NM_001025253
																NM_021090																							NM_001013615
																NM_021035																							NM_001012659
																NM_020856																							NM_001007088
																NM_020713																							NM_001007188
																NM_020673																							NM_001008494
																NM_020432																							NM_001008567
																NM_018903																							NM_001008783
																NM_018898																							NM_001009569
																NM_016357																							NM_001009899
																NM_016339																							NM_001012300
																NM_016308																							NM_000046
																NM_016131																							NM_003407
																NM_016041																							NM_015375
																NM_015902																							NM_012099
																NM_015898																							NM_012186
																NM_015678																							NM_012239
																NM_015459																							NM_012447
																NM_015278																							NM_012453
																NM_015277																							NM_012456
																NM_016441																							NM_013245
																NM_016559																							NM_013286
																NM_018700																							NM_007047
																NM_018646																							NM_007005
																NM_018584																							NM_006555
																NM_018092																							NM_006611
																NM_017974																							NM_006678
																NM_017921																							NM_006801
																NM_017913																							NM_006814
																NM_017709																							NM_006912
																NM_017553																							NM_006962
																NM_016823																							NM_006987
																NM_016644																							NM_013302
																NM_015250																							NM_013323
																NM_199461																							NM_014948
																NM_152994																							NM_015077
																NM_152758																							NM_015124
																NM_152735																							NM_015202
																NM_152493																							NM_015253
																NM_145166																							NM_015268
																NM_145011																							NM_015299
																NM_144599																							NM_015328
																NM_138959																							NM_014747
																NM_133639																							NM_014571
																NM_053002																							NM_014110
																NM_153223																							NM_014157
																NM_153607																							NM_014207
																NM_173075																							NM_014230
																NM_199324																							NM_014251
																NM_199160																							NM_014310
																NM_198215																							NM_014316
																NM_182763																							NM_014434
																NM_182760																							NM_006449
																NM_181054																							NM_006291
																NM_176814																							NM_004423
																NM_175887																							NM_004612
																NM_173822																							NM_004641
																NM_173469																							NM_004687
																NM_033389																							NM_004748
																NM_033285																							NM_004852
																NM_033224																							NM_004863
																NM_022832																							NM_004952
																NM_022763																							NM_004402
																NM_022465																							NM_004391
																NM_022170																							NM_003708
																NM_022138																							NM_003771
																NM_022123																							NM_003786
																NM_021964																							NM_003811
																NM_021945																							NM_003839
																NM_021914																							NM_004155
																NM_021572																							NM_004171
																NM_022898																							NM_004233
																NM_023940																							NM_004959
																NM_024293																							NM_005079
																NM_032844																							NM_005686
																NM_032320																							NM_005814
																NM_031483																							NM_005901
																NM_030964																							NM_005934
																NM_030762																							NM_005978
																NM_030637																							NM_006018
																NM_025134																							NM_006096
																NM_025073																							NM_006257
																NM_024692																							NM_005598
																NM_024554																							NM_005542
																NM_021238																							NM_005173
																NM_005458																							NM_005202
																NM_003884																							NM_005229
																NM_003796																							NM_005282
																NM_003701																							NM_005419
																NM_003565																							NM_005432
																NM_003255																							NM_005436
																NM_003155																							NM_005439
																NM_003107																							NM_003557
																NM_002939																							NM_012288
																NM_002895																							NM_018844
																NM_002893																							NM_018914
																NM_004239																							NM_018915
																NM_004308																							NM_018916
																NM_004342																							NM_018918
																NM_005378																							NM_018920
																NM_005230																							NM_018924
																NM_005204																							NM_018925
																NM_004956																							NM_018926
																NM_004856																							NM_018927
																NM_004799																							NM_019034
																NM_004458																							NM_019600
																NM_004439																							NM_020227
																NM_004438																							NM_020384
																NM_004354																							NM_020804
																NM_002892																							NM_018440
																NM_002868																							NM_018205
																NM_002830																							NM_017797
																NM_001002860																							NM_013364
																NM_001001928																							NM_013435
																NM_001001664																							NM_014235
																NM_001001481																							NM_014586
																NM_001001395																							NM_014613
																NM_000945																							NM_014631
																NM_000702																							NM_014653
																NM_000389																							NM_014737
																NM_000321																							NM_015063
																NM_000297																							NM_015100
																NM_001204																							NM_015111
																NM_001386																							NM_016599
																NM_002039																							NM_016605
																NM_002829																							NM_017660
																NM_002752																							NM_017699
																NM_002721																							NM_021155
																NM_002657																							NM_021638
																NM_002628																							NM_138444
																NM_002572																							NM_138693
																NM_002518																							NM_144688
																NM_002267																							NM_145804
																NM_002198																							NM_152270
																NM_002126																							NM_152754
																NM_000091																							NM_153266
																NM_015215																							NM_153450
																NM_014458																							NM_170744
																NM_014445																							NM_173576
																NM_014363																							NM_173848
																NM_014344																							NM_178505
																NM_014109																							NM_178526
																NM_014023																							NM_178836
																NM_013446																							NM_182553
																NM_013354																							NM_134325
																NM_013283																							NM_133496
																NM_012342																							NM_080874
																NM_014494																							NM_022052
																NM_014554																							NM_022462
																NM_014585																							NM_022719
																NM_015196																							NM_022755
																NM_015194																							NM_023078
																NM_015151																							NM_024646
																NM_015149																							NM_024698
																NM_015008																							NM_030806
																NM_015002																							NM_032088
																NM_014926																							NM_032491
																NM_014713																							NM_032575
																NM_014679																							NM_032680
																NM_014588																							NM_032800
																NM_012325																							NM_032995
																NM_012308																							NM_080616
																NM_012300																							NM_194071
																NM_006534																							NM_000335
																NM_006472																							NM_001259
																NM_006464																							NM_001845
																NM_006458																							NM_001875
																NM_006352																							NM_001941
																NM_006195																							NM_001978
																NM_006186																							NM_002019
																NM_006161																							NM_002070
																NM_006141																							NM_002088
																NM_006091																							NM_002147
																NM_006578																							NM_002373
																NM_006599																							NM_002401
																NM_006609																							NM_002501
																NM_012257																							NM_002581
																NM_012215																							NM_002588
																NM_012199																							NM_002596
																NM_012161																							NM_001080410
																NM_012082																							NM_001079870
																NM_007271																							NM_001040455
																NM_007249																							NM_000351
																NM_007023																							NM_000418
																NM_006981																							NM_000483
																NM_006806																							NM_000655
																NM_005904																							NM_000682
																NM_207346																							NM_000947
																NM_022731																							NM_000964
																NM_022484																							NM_001008220
																NM_021255																							NM_001010922
																NM_021020																							NM_001013649
																NM_019094																							NM_001017916
																NM_018951																							NM_001024732
																NM_017770																							NM_001031726
																NM_017744																							NM_001039582
																NM_016453																							NM_001040439
																NM_016132																							NM_002688
																NM_014924																							NM_002735
																NM_014918																							NM_005281
																NM_014790																							NM_005329
																NM_022758																							NM_005465
																NM_032320																							NM_005585
																NM_203350																							NM_005630
																NM_181054																							NM_005725
																NM_178500																							NM_005902
																NM_178496																							NM_006121
																NM_152758																							NM_006133
																NM_152520																							NM_006270
																NM_152271																							NM_006763
																NM_145753																							NM_006772
																NM_145735																							NM_006871
																NM_145257																							NM_007033
																NM_138444																							NM_007275
																NM_032995																							NM_005226
																NM_032804																							NM_004999
																NM_014573																							NM_004992
																NM_007216																							NM_002855
																NM_006651																							NM_002871
																NM_003145																							NM_003149
																NM_003144																							NM_003200
																NM_002719																							NM_003288
																NM_002449																							NM_003492
																NM_002267																							NM_003724
																NM_002031																							NM_003735
																NM_002015																							NM_003736
																NM_001364																							NM_003809
																NM_001186																							NM_003827
																NM_001156																							NM_004309
																NM_001117																							NM_004405
																NM_001002296																							NM_004947
																NM_000720																							NM_004983
																NM_003185																							NM_012095
																NM_003262																							NM_006393
																NM_006306																							NM_020177
																NM_006066																							NM_012238
																NM_005907																							NM_019555
																NM_005813																							NM_016506
																NM_005802																							NM_018945
																NM_005607																							NM_080872
																NM_005569																							NM_018403
																NM_005230																							NM_018243
																NM_005124																							NM_004456
																NM_004972																							NM_005045
																NM_004901																							NM_006832
																NM_004235																							NM_022780
																NM_003304																							NM_005822
																NM_000091																							NM_020475
																NM_015008																							NM_005537
																NM_018698																							NM_020457
																NM_018951																							NM_005324
																NM_019074																							NM_015508
																NM_019084																							NM_018128
																NM_020475																							NM_017635
																NM_020796																							NM_000964
																NM_020918																							NM_016076
																NM_021728																							NM_006587
																NM_021961																							NM_173519
																NM_021978																							NM_015578
																NM_022728																							NM_015236
																NM_022780																							NM_015477
																NM_018553																							NM_012199
																NM_018433																							NM_001293
																NM_018315																							NM_017582
																NM_015032																							NM_017590
																NM_015215																							NM_017451
																NM_015336																							NM_020801
																NM_015481																							NM_020854
																NM_015534																							NM_018095
																NM_015608																							NM_020310
																NM_015609																							NM_017944
																NM_015626																							NM_017926
																NM_016544																							NM_175744
																NM_016548																							NM_017789
																NM_017423																							NM_018013
																NM_017582																							NM_020309
																NM_022781																							NM_019114
																NM_022832																							NM_017778
																NM_024595																							NM_017660
																NM_152787																							NM_020476
																NM_152793																							NM_020863
																NM_152996																							NM_139162
																NM_153365																							NM_144571
																NM_153607																							NM_145065
																NM_172020																							NM_152835
																NM_173039																							NM_152998
																NM_175873																							NM_173694
																NM_181782																							NM_174965
																NM_198077																							NM_178815
																NM_198465																							NM_178831
																NM_198935																							NM_194286
																NM_152624																							NM_198217
																NM_152622																							NM_198218
																NM_152510																							NM_198219
																NM_025191																							NM_199000
																NM_031434																							NM_199181
																NM_032329																							NM_138797
																NM_032430																							NM_138357
																NM_032440																							NM_133369
																NM_033426																							NM_020963
																NM_052910																							NM_021116
																NM_057175																							NM_021149
																NM_138348																							NM_021202
																NM_139177																							NM_022893
																NM_147156																							NM_024887
																NM_152305																							NM_030627
																NM_207362																							NM_032377
																NM_000503																							NM_032408
																NM_002998																							NM_032444
																NM_003010																							NM_032813
																NM_003012																							NM_033498
																NM_003081																							NM_033542
																NM_003348																							NM_080422
																NM_003404																							NM_080423
																NM_003779																							NM_207517
																NM_003800																							NM_016578
																NM_003822																							NM_000037
																NM_003872																							NM_002956
																NM_004060																							NM_003107
																NM_004100																							NM_003290
																NM_002922																							NM_003463
																NM_002786																							NM_003597
																NM_002710																							NM_003603
																NM_000555																							NM_004095
																NM_000899																							NM_004241
																NM_000958																							NM_004286
																NM_001001433																							NM_004331
																NM_001001890																							NM_004346
																NM_001263																							NM_004438
																NM_001795																							NM_005153
																NM_001858																							NM_005281
																NM_001884																							NM_002594
																NM_002086																							NM_002581
																NM_002314																							NM_000721
																NM_002356																							NM_000921
																NM_004229																							NM_001007102
																NM_004232																							NM_001009880
																NM_004241																							NM_001010986
																NM_006421																							NM_001025108
																NM_006852																							NM_001042678
																NM_006924																							NM_001079669
																NM_012081																							NM_001238
																NM_012234																							NM_002070
																NM_012329																							NM_002419
																NM_013236																							NM_002442
																NM_013281																							NM_002501
																NM_014154																							NM_002522
																NM_014283																							NM_005494
																NM_014397																							NM_005737
																NM_014421																							NM_014294
																NM_006310																							NM_014335
																NM_006164																							NM_014554
																NM_006154																							NM_014747
																NM_004379																							NM_014795
																NM_005045																							NM_015075
																NM_005110																							NM_015092
																NM_005180																							NM_015328
																NM_005228																							NM_015481
																NM_005234																							NM_007249
																NM_005502																							NM_015537
																NM_005544																							NM_015542
																NM_005729																							NM_015678
																NM_005822																							NM_016132
																NM_005862																							NM_014112
																NM_006135																							NM_013261
																NM_014491																							NM_006037
																NM_016252																							NM_006187
																NM_024577																							NM_006238
																NM_024812																							NM_006330
																NM_025180																							NM_006336
																NM_025195																							NM_006454
																NM_031281																							NM_006766
																NM_032321																							NM_006814
																NM_032815																							NM_006943
																NM_033425																							NM_006981
																NM_033495																							NM_007146
																NM_052880																							NM_007174
																NM_052898																							NM_012082
																NM_080821																							NM_012090
																NM_022841																							NM_016396
																NM_022497																							NM_020133
																NM_017437																							NM_021798
																NM_017455																							NM_021961
																NM_017599																							NM_022048
																NM_017784																							NM_022131
																NM_018017																							NM_022456
																NM_018178																							NM_022477
																NM_018400																							NM_022482
																NM_020439																							NM_022662
																NM_020738																							NM_022726
																NM_021632																							NM_020894
																NM_021813																							NM_020825
																NM_022073																							NM_020159
																NM_080874																							NM_020240
																NM_133642																							NM_020347
																NM_144600																							NM_020405
																NM_181655																							NM_020443
																NM_181703																							NM_020760
																NM_181839																							NM_020770
																NM_182578																							NM_020776
																NM_182789																							NM_020796
																NM_183323																							NM_022784
																NM_194247																							NM_022845
																NM_198076																							NM_031455
																NM_198271																							NM_031866
																NM_199330																							NM_032116
																NM_199331																							NM_032316
																NM_199332																							NM_032413
																NM_175861																							NM_032765
																NM_172226																							NM_032818
																NM_144722																							NM_033034
																NM_144781																							NM_033035
																NM_145349																							NM_030927
																NM_145350																							NM_030920
																NM_145351																							NM_023018
																NM_145352																							NM_024331
																NM_145913																							NM_024408
																NM_153256																							NM_025133
																NM_153354																							NM_025179
																NM_153500																							NM_025190
																NM_170706																							NM_030579
																NM_172216																							NM_030664
																NM_201429																							NM_030881
																NM_016132																							NM_033375
																NM_000016																							NM_015508
																NM_001042383																							NM_016276
																NM_001042400																							NM_016433
																NM_001042519																							NM_016518
																NM_001042520																							NM_016607
																NM_001042521																							NM_016829
																NM_001077195																							NM_017549
																NM_001080396																							NM_017556
																NM_001080505																							NM_017628
																NM_001109																							NM_017654
																NM_001144																							NM_016250
																NM_001263																							NM_016220
																NM_002190																							NM_015534
																NM_001040151																							NM_015646
																NM_001037954																							NM_015717
																NM_000130																							NM_015864
																NM_000406																							NM_015879
																NM_000623																							NM_015889
																NM_000806																							NM_015904
																NM_001008925																							NM_016009
																NM_001009922																							NM_016112
																NM_001010870																							NM_017697
																NM_001010923																							NM_017770
																NM_001010942																							NM_018367
																NM_001012763																							NM_018393
																NM_001017923																							NM_018416
																NM_001037582																							NM_018718
																NM_003094																							NM_018938
																NM_003253																							NM_018962
																NM_003758																							NM_019014
																NM_012223																							NM_019022
																NM_012262																							NM_019027
																NM_012287																							NM_018325
																NM_012428																							NM_018319
																NM_013402																							NM_017845
																NM_014293																							NM_018045
																NM_014615																							NM_018084
																NM_014860																							NM_018177
																NM_014910																							NM_018212
																NM_015030																							NM_018229
																NM_015039																							NM_018242
																NM_015436																							NM_018247
																NM_006868																							NM_018318
																NM_006823																							NM_019074
																NM_003839																							NM_175623
																NM_004331																							NM_181483
																NM_004367																							NM_182975
																NM_004717																							NM_194286
																NM_004795																							NM_194454
																NM_004836																							NM_194455
																NM_004839																							NM_194456
																NM_005266																							NM_197955
																NM_005779																							NM_198123
																NM_006020																							NM_198124
																NM_006212																							NM_181482
																NM_006661																							NM_181481
																NM_015713																							NM_175624
																NM_080799																							NM_175625
																NM_031860																							NM_178040
																NM_031849																							NM_178152
																NM_030796																							NM_178153
																NM_025146																							NM_178172
																NM_025090																							NM_178836
																NM_024819																							NM_181079
																NM_024294																							NM_181358
																NM_024066																							NM_198225
																NM_024046																							NM_198268
																NM_023938																							NM_203505
																NM_022781																							NM_206925
																NM_022758																							NM_207012
																NM_022103																							NM_207422
																NM_021954																							NM_212475
																NM_032307																							NM_212476
																NM_032373																							NM_212478
																NM_080798																							NM_212482
																NM_057175																							NM_213589
																NM_033637																							NM_203504
																NM_033394																							NM_203499
																NM_033285																							NM_198269
																NM_033103																							NM_198281
																NM_033020																							NM_198485
																NM_033012																							NM_198560
																NM_032980																							NM_198947
																NM_032969																							NM_201536
																NM_032968																							NM_201538
																NM_032810																							NM_201540
																NM_032758																							NM_201541
																NM_032432																							NM_213662
																NM_021645																							NM_033544
																NM_021255																							NM_133463
																NM_021161																							NM_134442
																NM_018909																							NM_138368
																NM_018908																							NM_138423
																NM_018907																							NM_138782
																NM_018906																							NM_139136
																NM_018905																							NM_139320
																NM_018903																							NM_144582
																NM_018902																							NM_144701
																NM_018900																							NM_130440
																NM_018711																							NM_130438
																NM_018325																							NM_033656
																NM_018229																							NM_052905
																NM_018195																							NM_052954
																NM_018088																							NM_054111
																NM_017955																							NM_080588
																NM_018910																							NM_080645
																NM_018911																							NM_101395
																NM_020964																							NM_130436
																NM_020831																							NM_130437
																NM_020824																							NM_144949
																NM_020795																							NM_145055
																NM_020783																							NM_170697
																NM_020772																							NM_172127
																NM_020657																							NM_172128
																NM_020473																							NM_172215
																NM_020375																							NM_173060
																NM_020342																							NM_173061
																NM_020205																							NM_173063
																NM_020161																							NM_173075
																NM_019895																							NM_173552
																NM_019069																							NM_170693
																NM_017847																							NM_153648
																NM_080802																							NM_145233
																NM_207426																							NM_152330
																NM_194332																							NM_152429
																NM_194330																							NM_152470
																NM_194329																							NM_152641
																NM_194328																							NM_152705
																NM_194247																							NM_152793
																NM_183238																							NM_153646
																NM_183237																							NM_153647
																NM_181825																							NM_173598
																NM_181519																							NM_015490
																NM_175884																							NM_001024647
																NM_175767																							NM_001042444
																NM_173626																							NM_001042446
																NM_173607																							NM_001042481
																NM_173598																							NM_001078174
																NM_194454																							NM_001078176
																NM_194456																							NM_001078177
																NM_207359																							NM_001080412
																NM_205768																							NM_001080779
																NM_203464																							NM_001081461
																NM_203395																							NM_001042442
																NM_199295																							NM_001042437
																NM_199262																							NM_001029871
																NM_199229																							NM_001029875
																NM_198511																							NM_001030007
																NM_198451																							NM_001032380
																NM_198402																							NM_001034915
																NM_198395																							NM_001037582
																NM_198273																							NM_001038702
																NM_198244																							NM_001039199
																NM_198242																							NM_001040007
																NM_173167																							NM_001128
																NM_153487																							NM_001261
																NM_153341																							NM_002575
																NM_138775																							NM_002662
																NM_138766																							NM_002868
																NM_138494																							NM_003045
																NM_138477																							NM_003082
																NM_138375																							NM_003421
																NM_138317																							NM_003440
																NM_133625																							NM_003622
																NM_133454																							NM_003724
																NM_080815																							NM_002449
																NM_080812																							NM_002397
																NM_080809																							NM_001331
																NM_080808																							NM_001396
																NM_080806																							NM_001418
																NM_080805																							NM_001451
																NM_144668																							NM_001750
																NM_144728																							NM_001753
																NM_152921																							NM_001755
																NM_152920																							NM_002026
																NM_152919																							NM_002241
																NM_152918																							NM_003853
																NM_152917																							NM_000044
																NM_152916																							NM_000901
																NM_152780																							NM_000927
																NM_152551																							NM_000929
																NM_152374																							NM_000945
																NM_147202																							NM_001001419
																NM_147150																							NM_001001420
																NM_145701																							NM_001001484
																NM_145238																							NM_001003674
																NM_144729																							NM_001003675
																NM_080803																							NM_000671
																NM_004384																							NM_000618
																NM_002641																							NM_000089
																NM_002528																							NM_000130
																NM_002313																							NM_000217
																NM_002251																							NM_000337
																NM_002231																							NM_000386
																NM_002222																							NM_000520
																NM_001853																							NM_000529
																NM_001834																							NM_000555
																NM_001725																							NM_000615
																NM_001387																							NM_001003891
																NM_001080427																							NM_001004196
																NM_001080114																							NM_001013406
																NM_001080113																							NM_001013698
																NM_001077441																							NM_001013743
																NM_002740																							NM_001013746
																NM_002886																							NM_001014380
																NM_004326																							NM_001015882
																NM_003939																							NM_001017919
																NM_003913																							NM_001017970
																NM_003861																							NM_001018064
																NM_003747																							NM_001012978
																NM_003714																							NM_001011885
																NM_003701																							NM_001006946
																NM_003569																							NM_001007094
																NM_003411																							NM_001008239
																NM_003374																							NM_001008493
																NM_003216																							NM_001008711
																NM_003184																							NM_001008744
																NM_003043																							NM_001010942
																NM_003028																							NM_001011645
																NM_001077440																							NM_001011713
																NM_001077349																							NM_001024216
																NM_001077180																							NM_006403
																NM_001024843																							NM_012297
																NM_001017915																							NM_012302
																NM_001014809																							NM_012467
																NM_001009960																							NM_013252
																NM_001008226																							NM_013255
																NM_001004330																							NM_013261
																NM_001004065																							NM_013433
																NM_001003652																							NM_013438
																NM_001003408																							NM_014011
																NM_001003407																							NM_012218
																NM_001002814																							NM_012095
																NM_001001560																							NM_006456
																NM_000334																							NM_006544
																NM_000332																							NM_006566
																NM_001024844																							NM_006646
																NM_001031711																							NM_006699
																NM_001044723																							NM_006798
																NM_001044722																							NM_006873
																NM_001042543																							NM_007042
																NM_001040441																							NM_007372
																NM_001040285																							NM_014289
																NM_001040284																							NM_014338
																NM_001040200																							NM_014867
																NM_001040199																							NM_014904
																NM_001040183																							NM_014950
																NM_001040181																							NM_014999
																NM_001039948																							NM_015155
																NM_001039780																							NM_015199
																NM_001033117																							NM_015299
																NM_001031812																							NM_015305
																NM_000245																							NM_015315
																NM_004840																							NM_014848
																NM_017650																							NM_014839
																NM_015154																							NM_014382
																NM_015088																							NM_014395
																NM_015026																							NM_014421
																NM_014959																							NM_014613
																NM_014936																							NM_014661
																NM_014850																							NM_014691
																NM_014797																							NM_014747
																NM_014245																							NM_014764
																NM_014157																							NM_014836
																NM_014021																							NM_015368
																NM_013447																							NM_003888
																NM_013410																							NM_004379
																NM_013365																							NM_004432
																NM_012287																							NM_004543
																NM_015234																							NM_004583
																NM_015576																							NM_004713
																NM_017637																							NM_004795
																NM_017484																							NM_004845
																NM_016841																							NM_004912
																NM_016835																							NM_004955
																NM_016834																							NM_004375
																NM_016605																							NM_004370
																NM_016433																							NM_003896
																NM_016396																							NM_003971
																NM_016231																							NM_003999
																NM_016107																							NM_004082
																NM_016025																							NM_004161
																NM_015906																							NM_004162
																NM_015690																							NM_004229
																NM_015602																							NM_004285
																NM_012279																							NM_004338
																NM_012084																							NM_005109
																NM_007375																							NM_005149
																NM_006203																							NM_005833
																NM_006187																							NM_005903
																NM_005910																							NM_006040
																NM_005901																							NM_006180
																NM_005871																							NM_006268
																NM_005860																							NM_006282
																NM_005858																							NM_006317
																NM_005707																							NM_006343
																NM_005402																							NM_006386
																NM_005324																							NM_005802
																NM_005203																							NM_005780
																NM_005180																							NM_005180
																NM_004953																							NM_005271
																NM_004938																							NM_005400
																NM_006300																							NM_005440
																NM_006315																							NM_005578
																NM_007353																							NM_005721
																NM_007214																							NM_005752
																NM_007203																							NM_005765
																NM_007172																							NM_005768
																NM_007097																							NM_006390
																NM_007078																							NM_012406
																NM_007030																							NM_016133
																NM_006803																							NM_016205
																NM_006785																							NM_016269
																NM_006720																							NM_016338
																NM_006698																							NM_016374
																NM_006650																							NM_017415
																NM_006529																							NM_017662
																NM_006352																							NM_017938
																NM_004930																							NM_017982
																NM_002025																							NM_018025
																NM_015093																							NM_018128
																NM_015382																							NM_018243
																NM_015387																							NM_020130
																NM_015508																							NM_020133
																NM_016823																							NM_020159
																NM_018325																							NM_020377
																NM_019063																							NM_020805
																NM_021914																							NM_015879
																NM_032839																							NM_015679
																NM_033296																							NM_012463
																NM_138369																							NM_013240
																NM_147156																							NM_014283
																NM_173354																							NM_014369
																NM_177424																							NM_014840
																NM_015092																							NM_014872
																NM_014323																							NM_015051
																NM_002128																							NM_015074
																NM_002210																							NM_015245
																NM_003400																							NM_015286
																NM_003884																							NM_015299
																NM_004449																							NM_015332
																NM_004781																							NM_015349
																NM_005935																							NM_015358
																NM_005938																							NM_015359
																NM_006315																							NM_015477
																NM_006526																							NM_015635
																NM_007375																							NM_020860
																NM_012329																							NM_020871
																NM_012421																							NM_020914
																NM_014283																							NM_033056
																NM_182700																							NM_033133
																NM_013450																							NM_033224
																NM_017998																							NM_033505
																NM_018223																							NM_033656
																NM_018490																							NM_052962
																NM_018650																							NM_138369
																NM_018840																							NM_138371
																NM_019035																							NM_144975
																NM_019102																							NM_145808
																NM_020935																							NM_147188
																NM_021132																							NM_152275
																NM_021180																							NM_152594
																NM_017545																							NM_152688
																NM_017437																							NM_173462
																NM_015630																							NM_175895
																NM_014021																							NM_182511
																NM_014494																							NM_032905
																NM_014496																							NM_032837
																NM_014683																							NM_022067
																NM_014810																							NM_022138
																NM_015008																							NM_022140
																NM_015071																							NM_022784
																NM_015138																							NM_024334
																NM_015245																							NM_024577
																NM_015475																							NM_024677
																NM_021188																							NM_024834
																NM_021229																							NM_024881
																NM_021240																							NM_024969
																NM_152787																							NM_025135
																NM_153020																							NM_025224
																NM_153607																							NM_030787
																NM_153619																							NM_031216
																NM_172070																							NM_032160
																NM_175854																							NM_032178
																NM_178507																							NM_032236
																NM_198270																							NM_198485
																NM_199324																							NM_012096
																NM_203394																							NM_000134
																NM_152699																							NM_001042724
																NM_145259																							NM_001077196
																NM_138459																							NM_001077269
																NM_021255																							NM_001077700
																NM_021945																							NM_001080415
																NM_024111																							NM_001080529
[truncated: 379 more rows]
